# Supplementary material for: Apoplast proteomic analysis reveals drought stress-responsive protein datasets in chilli (Capsicum annuum L.)
Source: Data Brief. 2019 May 23;25:104041. doi: 10.1016/j.dib.2019.104041 (PMC6546948; doi:10.1016/j.dib.2019.104041)
Supplement: Multimedia component 2 [file mmc2.xlsx]

## Sheet: PAL
	Control									Stat
		Rep-1	Rep-2	Rep-3	Mean	SD					Rep-1	Rep-2	Rep-3
		0.256	0.255	0.264	0.258333	0.00493288				Control	0.256	0.255	0.264
										Treated	0.398	0.396	0.388
	Treated	0.398	0.396	0.388	0.394	0.0052915
											Anova: Single Factor
											SUMMARY
		Significant									Groups	Count	Sum	Average	Variance
											Row 1	3	0.775	0.258333	2.43333e-05
											Row 2	3	1.182	0.394	2.8e-05
											ANOVA
											Source of Variation	SS	df	MS	F	P-value	F crit
											Between Groups	0.0276082	1	0.0276082	1055.09	5.35592e-06	7.70865
											Within Groups	0.000104667	4	2.61667e-05
											Total	0.0277128	5

## Sheet: Catalase
		Control									Stat
			Rep-1	Rep-2	Rep-3	Mean	SD					Rep-1	Rep-2	Rep-3
			0.874	0.886	0.913	0.891	0.019975				Control	0.874	0.886	0.913
											Treated	0.743	0.718	0.734
		Treated	0.743	0.718	0.734	0.731667	0.0126623
											Anova: Single Factor
											SUMMARY
											Groups	Count	Sum	Average	Variance
											Row 1	3	2.673	0.891	0.000399
											Row 2	3	2.195	0.731667	0.000160333
			Significant
											ANOVA
											Source of Variation	SS	df	MS	F	P-value	F crit
											Between Groups	0.0380807	1	0.0380807	136.164	0.000308357	7.70865
											Within Groups	0.00111867	4	0.000279667
											Total	0.0391993	5

## Sheet: POX
				Rep-1	Rep-2	Rep-3	average	sd
			Control	0.145	0.153	0.196	0.164667	0.0274287			Stat
			Treated	0.295	0.301	0.317	0.304333	0.0113725				Rep-1	Rep-2	Rep-3
											Control	0.145	0.153	0.196
											Treated	0.295	0.301	0.317
				Significant
											Anova: Single Factor
											SUMMARY
											Groups	Count	Sum	Average	Variance
											Row 1	3	0.494	0.164667	0.000752333
											Row 2	3	0.913	0.304333	0.000129333
											ANOVA
											Source of Variation	SS	df	MS	F	P-value	F crit
											Between Groups	0.0292602	1	0.0292602	66.3747	0.0012352	7.70865
											Within Groups	0.00176333	4	0.000440833
											Total	0.0310235	5

## Sheet: Phenol
ol
			Rep-1	Rep-2	Rep-3	Average	SD				Stat
		Control	20.73	21.54	21.94	21.4033	0.616468					Rep-1	Rep-2	Rep-3
		Treated	48.82	47.33	47.92	48.0233	0.750355				Control	20.73	21.54	21.94
											Treated	48.82	47.33	47.92
											Anova: Single Factor
			Significant
											SUMMARY
											Groups	Count	Sum	Average	Variance
											Row 1	3	64.21	21.4033	0.380033
											Row 2	3	144.07	48.0233	0.563033
											ANOVA
											Source of Variation	SS	df	MS	F	P-value	F crit
											Between Groups	1062.94	1	1062.94	2254.21	1.17728e-06	7.70865
											Within Groups	1.88613	4	0.471533
											Total	1064.82	5

## Sheet: MDH
				Rep-1	Rep-2	Rep-3	average	SD
			Control	0.4	0.41	0.42	0.41	0.01
			Treated	1.01	1	1.02	1.01	0.01
												Significant
			Anova: Single Factor
			SUMMARY
			Groups	Count	Sum	Average	Variance
			Control	3	1.23	0.41	0.0001
			Treated	3	3.03	1.01	0.0001
			ANOVA
			Source of Variation	SS	df	MS	F	P-value	F crit
			Between Groups	0.54	1	0.54	5400	2.05508e-07	7.70865
			Within Groups	0.0004	4	0.0001
			Total	0.5404	5
