# Supplementary material for: Apoplast proteomic analysis reveals drought stress-responsive protein datasets in chilli (Capsicum annuum L.)
Source: Data Brief. 2019 May 23;25:104041. doi: 10.1016/j.dib.2019.104041 (PMC6546948; doi:10.1016/j.dib.2019.104041)
Supplement: Multimedia component 3 [file mmc3.xlsx]

## Sheet: Proteins
208
Checked	Protein FDR Confidence: Combined	Master	Accession	Description	Exp. q-value: Combined	Sum PEP Score	Coverage [%]	# Peptides	# PSMs	# Unique Peptides	# Protein Groups	# AAs	MW [kDa]	calc. pI	Score Sequest HT: Sequest HT	# Peptides (by Search Engine): Sequest HT	Biological Process	Cellular Component	Molecular Function	Pfam IDs	Entrez Gene ID	Gene Symbol	Chromosome	Ensembl Gene ID	# Razor Peptides	Abundance Ratio: (F2, Sample) / (F1, Control)	Abundance Ratio Variability [%]: (F2, Sample) / (F1, Control)	Abundances (Grouped): F1, Control	Abundances (Grouped): F2, Sample	Found in Sample: [S1] F1: Control, Control	Found in Sample: [S2] F2: Sample, Treated	Modifications
TRUE	High	Master Protein	A0A1U8E5V7	beta-xylosidase/alpha-L-arabinofuranosidase 2-like OS=Capsicum annuum OX=4072 GN=LOC107840015 PE=4 SV=1	0	51.579	30	15	22	15	1	782	85.6	8.06	85.65	15	metabolic process		catalytic activity	Pf00933, Pf01915, Pf14310	107840015	LOC107840015	8		0	0.684	42.47	137.7	62.3	High	High
	Checked	Confidence	Annotated Sequence	Modifications	Modifications in Master Proteins	Qvality PEP	Qvality q-value	# Protein Groups	# Proteins	# PSMs	Master Protein Accessions	Positions in Master Proteins	# Missed Cleavages	Theo. MH+ [Da]	# Razor Quan Results	Abundance Ratio: (F2, Sample) / (F1, Control)	Abundance Ratio Variability [%]: (F2, Sample) / (F1, Control)	Abundances (Grouped): F1, Control	Abundances (Grouped): F2, Sample	Quan Info	Found in Sample: [S1] F1: Control, Control	Found in Sample: [S2] F2: Sample, Treated	Confidence (by Search Engine): Sequest HT	Percolator q-Value (by Search Engine): Sequest HT	Percolator PEP (by Search Engine): Sequest HT	XCorr (by Search Engine): Sequest HT	Top Apex RT [min]	Sequence in Protein	Positions in Protein	Peptide Group Modifications in Protein	Quan Usage
	TRUE	High	[K].AAAAADAVVLVMGSDQTIER.[E]			0.000152323	0	1	2	2	A0A1U8E5V7	A0A1U8E5V7 [494-513]	0	1988.01	0	0.684	0	118.8	81.2		Peak Found	High	High	0	0.001127	6.01	39.52	K.AAAAADAVVLVMGSDQTIER.E	[494-513]		Used
		Checked	Confidence	Identifying Node	PSM Ambiguity	Annotated Sequence	Modifications	# Protein Groups	# Proteins	Master Protein Accessions	Protein Accessions	# Missed Cleavages	Charge	DeltaScore	DeltaCn	Rank	Search Engine Rank	m/z [Da]	MH+ [Da]	Theo. MH+ [Da]	DeltaM [ppm]	Deltam/z [Da]	Activation Type	MS Order	Isolation Interference [%]	Ion Inject Time [ms]	RT [min]	First Scan	Spectrum File	File ID	Quan Info	XCorr	Percolator q-Value	Percolator PEP	Precursor Abundance	Apex RT [min]
		TRUE	High	Sequest HT (A2)	Unambiguous	[K].AAAAADAVVLVMGSDQTIER.[E]		1	2	A0A1U8E5V7	A0A2G2Y364; A0A1U8E5V7	0	3	0.6423	0	1	1	663.342	1988.01	1988.01	-0.06	-4e-05	HCD (High Energy Collision Dissociation)	MS2	0.791369	120	39.3971	11349	S2.raw	F2		6.01	0	0.001127	3.50666e+06	39.44
		TRUE	High	Sequest HT (A2)	Unambiguous	[K].AAAAADAVVLVMGSDQTIER.[E]		1	2	A0A1U8E5V7	A0A2G2Y364; A0A1U8E5V7	0	2	0.6796	0	1	1	994.511	1988.02	1988.01	1.85	0.00184	HCD (High Energy Collision Dissociation)	MS2	15.3286	120	39.4193	11358	S2.raw	F2		5.68	0	6.817e-05	658085	39.44
	TRUE	High	[K].NYAFCDVSLDVSAR.[V]	1xCarbamidomethyl [C5]		0.000675346	0	1	2	1	A0A1U8E5V7	A0A1U8E5V7 [58-71]	0	1616.74	0	1.471	0	80.9	119.1		Peak Found	High	High	0	0.000343	3.86	37.93	K.NYAFCDVSLDVSAR.V	[58-71]		Used
		Checked	Confidence	Identifying Node	PSM Ambiguity	Annotated Sequence	Modifications	# Protein Groups	# Proteins	Master Protein Accessions	Protein Accessions	# Missed Cleavages	Charge	DeltaScore	DeltaCn	Rank	Search Engine Rank	m/z [Da]	MH+ [Da]	Theo. MH+ [Da]	DeltaM [ppm]	Deltam/z [Da]	Activation Type	MS Order	Isolation Interference [%]	Ion Inject Time [ms]	RT [min]	First Scan	Spectrum File	File ID	Quan Info	XCorr	Percolator q-Value	Percolator PEP	Precursor Abundance	Apex RT [min]
		TRUE	High	Sequest HT (A2)	Unambiguous	[K].NYAFcDVSLDVSAR.[V]	C5(Carbamidomethyl)	1	2	A0A1U8E5V7	A0A2G2Y364; A0A1U8E5V7	0	2	0.7539	0	1	1	808.873	1616.74	1616.74	0.91	0.00074	HCD (High Energy Collision Dissociation)	MS2	9.64461	120	37.9195	10771	S2.raw	F2		3.86	0	0.000343	1.11434e+06	37.94
	TRUE	High	[K].NTAGSLPLSPK.[A]			0.025424	0	1	2	2	A0A1U8E5V7	A0A1U8E5V7 [421-431]	0	1084.6	0	0.391	0	143.8	56.2		High	High	High	0	0.01773	2.74	28.42	K.NTAGSLPLSPK.A	[421-431]		Used
		Checked	Confidence	Identifying Node	PSM Ambiguity	Annotated Sequence	Modifications	# Protein Groups	# Proteins	Master Protein Accessions	Protein Accessions	# Missed Cleavages	Charge	DeltaScore	DeltaCn	Rank	Search Engine Rank	m/z [Da]	MH+ [Da]	Theo. MH+ [Da]	DeltaM [ppm]	Deltam/z [Da]	Activation Type	MS Order	Isolation Interference [%]	Ion Inject Time [ms]	RT [min]	First Scan	Spectrum File	File ID	Quan Info	XCorr	Percolator q-Value	Percolator PEP	Precursor Abundance	Apex RT [min]
		TRUE	High	Sequest HT (A2)	Unambiguous	[K].NTAGSLPLSPK.[A]		1	2	A0A1U8E5V7	A0A2G2Y364; A0A1U8E5V7	0	2	0.6007	0	1	1	542.803	1084.6	1084.6	-1.27	-0.00069	HCD (High Energy Collision Dissociation)	MS2	35.246	120	28.3688	7143	S1.raw	F1		2.73	0	0.0667	2.96788e+06	28.45
		TRUE	High	Sequest HT (A2)	Unambiguous	[K].NTAGSLPLSPK.[A]		1	2	A0A1U8E5V7	A0A2G2Y364; A0A1U8E5V7	0	2	0.4708	0	1	1	542.804	1084.6	1084.6	0.53	0.00029	HCD (High Energy Collision Dissociation)	MS2	34.5925	120	28.2409	6976	S2.raw	F2		2.74	0	0.01773	10230170	28.39
	TRUE	High	[K].SLAVIGPNANLAYTMVGSYEGSPCK.[Y]	1xCarbamidomethyl [C24]		0.0136438	0	1	2	1	A0A1U8E5V7	A0A1U8E5V7 [435-459]	0	2599.25	0	100			200		Not Found	High	High	0	0.009003	2.54	40.69	K.SLAVIGPNANLAYTMVGSYEGSPCK.Y	[435-459]		Used
		Checked	Confidence	Identifying Node	PSM Ambiguity	Annotated Sequence	Modifications	# Protein Groups	# Proteins	Master Protein Accessions	Protein Accessions	# Missed Cleavages	Charge	DeltaScore	DeltaCn	Rank	Search Engine Rank	m/z [Da]	MH+ [Da]	Theo. MH+ [Da]	DeltaM [ppm]	Deltam/z [Da]	Activation Type	MS Order	Isolation Interference [%]	Ion Inject Time [ms]	RT [min]	First Scan	Spectrum File	File ID	Quan Info	XCorr	Percolator q-Value	Percolator PEP	Precursor Abundance	Apex RT [min]
		TRUE	High	Sequest HT (A2)	Unambiguous	[K].SLAVIGPNANLAYTMVGSYEGSPcK.[Y]	C24(Carbamidomethyl)	1	2	A0A1U8E5V7	A0A2G2Y364; A0A1U8E5V7	0	2	0.6614	0	1	1	1300.13	2599.25	2599.25	0.38	0.0005	HCD (High Energy Collision Dissociation)	MS2	0	120	40.7099	11858	S2.raw	F2		2.54	0	0.009003	205655	40.69
	TRUE	High	[K].VTQQDLDDTFNPPFK.[S]			0.0130848	0	1	2	1	A0A1U8E5V7	A0A1U8E5V7 [249-263]	0	1764.84	0	0.018	0	196.4	3.6		Peak Found	High	High	0	0.0086	3.62	37.74	K.VTQQDLDDTFNPPFK.S	[249-263]		Used
		Checked	Confidence	Identifying Node	PSM Ambiguity	Annotated Sequence	Modifications	# Protein Groups	# Proteins	Master Protein Accessions	Protein Accessions	# Missed Cleavages	Charge	DeltaScore	DeltaCn	Rank	Search Engine Rank	m/z [Da]	MH+ [Da]	Theo. MH+ [Da]	DeltaM [ppm]	Deltam/z [Da]	Activation Type	MS Order	Isolation Interference [%]	Ion Inject Time [ms]	RT [min]	First Scan	Spectrum File	File ID	Quan Info	XCorr	Percolator q-Value	Percolator PEP	Precursor Abundance	Apex RT [min]
		TRUE	High	Sequest HT (A2)	Unambiguous	[K].VTQQDLDDTFNPPFK.[S]		1	2	A0A1U8E5V7	A0A2G2Y364; A0A1U8E5V7	0	3	0.4337	0	1	1	588.953	1764.85	1764.84	0.78	0.00046	HCD (High Energy Collision Dissociation)	MS2	27.5086	120	37.7988	10723	S2.raw	F2		3.62	0	0.0086	553805	37.81
	TRUE	High	[K].YTTPLDGLGASVSTVYQQGCDIACATPQVDAAK.[K]	2xCarbamidomethyl [C20; C24]		0.00369266	0	1	2	2	A0A1U8E5V7	A0A1U8E5V7 [460-492]	0	3457.63	0	3.035	0	49.6	150.4		Peak Found	High	High	0	0.002172	4.31	42.02	K.YTTPLDGLGASVSTVYQQGCDIACATPQVDAAK.K	[460-492]		Used
		Checked	Confidence	Identifying Node	PSM Ambiguity	Annotated Sequence	Modifications	# Protein Groups	# Proteins	Master Protein Accessions	Protein Accessions	# Missed Cleavages	Charge	DeltaScore	DeltaCn	Rank	Search Engine Rank	m/z [Da]	MH+ [Da]	Theo. MH+ [Da]	DeltaM [ppm]	Deltam/z [Da]	Activation Type	MS Order	Isolation Interference [%]	Ion Inject Time [ms]	RT [min]	First Scan	Spectrum File	File ID	Quan Info	XCorr	Percolator q-Value	Percolator PEP	Precursor Abundance	Apex RT [min]
		TRUE	High	Sequest HT (A2)	Unambiguous	[K].YTTPLDGLGASVSTVYQQGcDIAcATPQVDAAK.[K]	C20(Carbamidomethyl); C24(Carbamidomethyl)	1	2	A0A1U8E5V7	A0A2G2Y364; A0A1U8E5V7	0	4	0.5545	0	1	1	865.162	3457.62	3457.63	-0.23	-0.00019	HCD (High Energy Collision Dissociation)	MS2	0	120	41.9757	12341	S2.raw	F2		4.31	0	0.002172	576025	42
		TRUE	High	Sequest HT (A2)	Unambiguous	[K].YTTPLDGLGASVSTVYQQGcDIAcATPQVDAAK.[K]	C20(Carbamidomethyl); C24(Carbamidomethyl)	1	2	A0A1U8E5V7	A0A2G2Y364; A0A1U8E5V7	0	3	0.541	0	1	1	1153.21	3457.63	3457.63	0.28	0.00032	HCD (High Energy Collision Dissociation)	MS2	0	120	41.9007	12313	S2.raw	F2		2.44	0	0.003521	1.59666e+06	42.01
	TRUE	High	[K].YEWWSEALHGVSYTGPGVK.[F]			2.18397e-05	0	1	2	1	A0A1U8E5V7	A0A1U8E5V7 [103-121]	0	2166.03	0	100			200		Not Found	High	High	0	8.263e-06	5.45	39.05	K.YEWWSEALHGVSYTGPGVK.F	[103-121]		Used
		Checked	Confidence	Identifying Node	PSM Ambiguity	Annotated Sequence	Modifications	# Protein Groups	# Proteins	Master Protein Accessions	Protein Accessions	# Missed Cleavages	Charge	DeltaScore	DeltaCn	Rank	Search Engine Rank	m/z [Da]	MH+ [Da]	Theo. MH+ [Da]	DeltaM [ppm]	Deltam/z [Da]	Activation Type	MS Order	Isolation Interference [%]	Ion Inject Time [ms]	RT [min]	First Scan	Spectrum File	File ID	Quan Info	XCorr	Percolator q-Value	Percolator PEP	Precursor Abundance	Apex RT [min]
		TRUE	High	Sequest HT (A2)	Unambiguous	[K].YEWWSEALHGVSYTGPGVK.[F]		1	2	A0A1U8E5V7	A0A2G2Y364; A0A1U8E5V7	0	3	0.7138	0	1	1	722.681	2166.03	2166.03	-0.71	-0.00052	HCD (High Energy Collision Dissociation)	MS2	4.79699	120	39.0273	11204	S2.raw	F2		5.45	0	8.263e-06	859684	39.05
	TRUE	High	[R].VDITLPGQQSHLVTEVASVSK.[G]			4.11478e-05	0	1	2	3	A0A1U8E5V7	A0A1U8E5V7 [519-539]	0	2208.19	0	100			200		High	High	High	0	1.639e-05	6.33	37.04	R.VDITLPGQQSHLVTEVASVSK.G	[519-539]		Used
		Checked	Confidence	Identifying Node	PSM Ambiguity	Annotated Sequence	Modifications	# Protein Groups	# Proteins	Master Protein Accessions	Protein Accessions	# Missed Cleavages	Charge	DeltaScore	DeltaCn	Rank	Search Engine Rank	m/z [Da]	MH+ [Da]	Theo. MH+ [Da]	DeltaM [ppm]	Deltam/z [Da]	Activation Type	MS Order	Isolation Interference [%]	Ion Inject Time [ms]	RT [min]	First Scan	Spectrum File	File ID	Quan Info	XCorr	Percolator q-Value	Percolator PEP	Precursor Abundance	Apex RT [min]
		TRUE	High	Sequest HT (A2)	Unambiguous	[R].VDITLPGQQSHLVTEVASVSK.[G]		1	2	A0A1U8E5V7	A0A2G2Y364; A0A1U8E5V7	0	2	0.6553	0	1	1	1104.6	2208.19	2208.19	0.73	0.00081	HCD (High Energy Collision Dissociation)	MS2	2.48516	120	37.0281	10416	S2.raw	F2		3.22	0	0.0007365
		TRUE	High	Sequest HT (A2)	Unambiguous	[R].VDITLPGQQSHLVTEVASVSK.[G]		1	2	A0A1U8E5V7	A0A2G2Y364; A0A1U8E5V7	0	3	0.5814	0	1	1	736.734	2208.19	2208.19	0.56	0.00041	HCD (High Energy Collision Dissociation)	MS2	14.1736	120	37.0207	10413	S2.raw	F2		6.33	0	1.639e-05	3.1857e+06	37.04
		TRUE	High	Sequest HT (A2)	Unambiguous	[R].VDITLPGQQSHLVTEVASVSK.[G]		1	2	A0A1U8E5V7	A0A2G2Y364; A0A1U8E5V7	0	3	0.5782	0	1	1	736.734	2208.19	2208.19	0.56	0.00041	HCD (High Energy Collision Dissociation)	MS2	33.5284	120	37.0361	10464	S1.raw	F1		5.31	0	0.000332
	TRUE	High	[K].DVCTQEHQELAR.[E]	1xCarbamidomethyl [C3]		0.0609452	0	1	2	2	A0A1U8E5V7	A0A1U8E5V7 [398-409]	0	1485.68	0	1.103	0	95.1	104.9		High	High	High	0.002819	0.08646	3.22	21.45	K.DVCTQEHQELAR.E	[398-409]		Used
		Checked	Confidence	Identifying Node	PSM Ambiguity	Annotated Sequence	Modifications	# Protein Groups	# Proteins	Master Protein Accessions	Protein Accessions	# Missed Cleavages	Charge	DeltaScore	DeltaCn	Rank	Search Engine Rank	m/z [Da]	MH+ [Da]	Theo. MH+ [Da]	DeltaM [ppm]	Deltam/z [Da]	Activation Type	MS Order	Isolation Interference [%]	Ion Inject Time [ms]	RT [min]	First Scan	Spectrum File	File ID	Quan Info	XCorr	Percolator q-Value	Percolator PEP	Precursor Abundance	Apex RT [min]
		TRUE	High	Sequest HT (A2)	Unambiguous	[K].DVcTQEHQELAR.[E]	C3(Carbamidomethyl)	1	2	A0A1U8E5V7	A0A2G2Y364; A0A1U8E5V7	0	3	0.7029	0	1	1	495.897	1485.68	1485.68	0.5	0.00025	HCD (High Energy Collision Dissociation)	MS2	31.7277	120	21.431	4440	S2.raw	F2		3.13	0	0.04589	3342490	21.49
		TRUE	High	Sequest HT (A2)	Unambiguous	[K].DVcTQEHQELAR.[E]	C3(Carbamidomethyl)	1	2	A0A1U8E5V7	A0A2G2Y364; A0A1U8E5V7	0	3	0.646	0	1	1	495.896	1485.67	1485.68	-0.14	-7e-05	HCD (High Energy Collision Dissociation)	MS2	18.1027	120	21.4149	4514	S1.raw	F1		3.22	0.002819	0.08646	343952	21.4
	TRUE	High	[R].ESHDRVDITLPGQQSHLVTEVASVSK.[G]			0.000233666	0	1	2	2	A0A1U8E5V7	A0A1U8E5V7 [514-539]	1	2832.45	0	100			200		Not Found	High	High	0	0.0001082	5.28	33.92	R.ESHDRVDITLPGQQSHLVTEVASVSK.G	[514-539]		Used
		Checked	Confidence	Identifying Node	PSM Ambiguity	Annotated Sequence	Modifications	# Protein Groups	# Proteins	Master Protein Accessions	Protein Accessions	# Missed Cleavages	Charge	DeltaScore	DeltaCn	Rank	Search Engine Rank	m/z [Da]	MH+ [Da]	Theo. MH+ [Da]	DeltaM [ppm]	Deltam/z [Da]	Activation Type	MS Order	Isolation Interference [%]	Ion Inject Time [ms]	RT [min]	First Scan	Spectrum File	File ID	Quan Info	XCorr	Percolator q-Value	Percolator PEP	Precursor Abundance	Apex RT [min]
		TRUE	High	Sequest HT (A2)	Unambiguous	[R].ESHDRVDITLPGQQSHLVTEVASVSK.[G]		1	2	A0A1U8E5V7	A0A2G2Y364; A0A1U8E5V7	1	5	0.4236	0	1	1	567.295	2832.45	2832.45	-0.34	-0.00019	HCD (High Energy Collision Dissociation)	MS2	8.09679	120	33.8866	9175	S2.raw	F2		5.17	0	0.002121	557694	33.93
		TRUE	High	Sequest HT (A2)	Unambiguous	[R].ESHDRVDITLPGQQSHLVTEVASVSK.[G]		1	2	A0A1U8E5V7	A0A2G2Y364; A0A1U8E5V7	1	4	0.5398	0	1	1	708.868	2832.45	2832.45	0.06	4e-05	HCD (High Energy Collision Dissociation)	MS2	1.43321	120	33.8768	9171	S2.raw	F2		5.28	0	0.0001082	767300	33.92
	TRUE	High	[R].AVTNNFATLMR.[L]			0.041348	0	1	2	1	A0A1U8E5V7	A0A1U8E5V7 [368-378]	0	1237.64	0	0.593	0	125.5	74.5		Peak Found	High	High	0	0.03007	2.91	36.54	R.AVTNNFATLMR.L	[368-378]		Used
		Checked	Confidence	Identifying Node	PSM Ambiguity	Annotated Sequence	Modifications	# Protein Groups	# Proteins	Master Protein Accessions	Protein Accessions	# Missed Cleavages	Charge	DeltaScore	DeltaCn	Rank	Search Engine Rank	m/z [Da]	MH+ [Da]	Theo. MH+ [Da]	DeltaM [ppm]	Deltam/z [Da]	Activation Type	MS Order	Isolation Interference [%]	Ion Inject Time [ms]	RT [min]	First Scan	Spectrum File	File ID	Quan Info	XCorr	Percolator q-Value	Percolator PEP	Precursor Abundance	Apex RT [min]
		TRUE	High	Sequest HT (A2)	Unambiguous	[R].AVTNNFATLMR.[L]		1	2	A0A1U8E5V7	A0A2G2Y364; A0A1U8E5V7	0	2	0.079	0	1	1	619.323	1237.64	1237.64	2.27	0.00141	HCD (High Energy Collision Dissociation)	MS2	17.7831	120	35.8332	9940	S2.raw	F2		2.91	0	0.03007	2.03515e+06	35.92
	TRUE	High	[K].GPTVFNFGDGLSYSQYK.[H]			0.00529575	0	1	2	1	A0A1U8E5V7	A0A1U8E5V7 [632-648]	0	1879.89	0	100			200		Not Found	High	High	0	0.003215	3.09	39.53	K.GPTVFNFGDGLSYSQYK.H	[632-648]		Used
		Checked	Confidence	Identifying Node	PSM Ambiguity	Annotated Sequence	Modifications	# Protein Groups	# Proteins	Master Protein Accessions	Protein Accessions	# Missed Cleavages	Charge	DeltaScore	DeltaCn	Rank	Search Engine Rank	m/z [Da]	MH+ [Da]	Theo. MH+ [Da]	DeltaM [ppm]	Deltam/z [Da]	Activation Type	MS Order	Isolation Interference [%]	Ion Inject Time [ms]	RT [min]	First Scan	Spectrum File	File ID	Quan Info	XCorr	Percolator q-Value	Percolator PEP	Precursor Abundance	Apex RT [min]
		TRUE	High	Sequest HT (A2)	Unambiguous	[K].GPTVFNFGDGLSYSQYK.[H]		1	2	A0A1U8E5V7	A0A2G2Y364; A0A1U8E5V7	0	2	0.6634	0	1	1	940.448	1879.89	1879.89	1.29	0.00121	HCD (High Energy Collision Dissociation)	MS2	0	120	39.5309	11401	S2.raw	F2		3.09	0	0.003215	641874	39.53
	TRUE	High	[R].GQETAGEDPTLNSK.[Y]			0.0217877	0	1	2	1	A0A1U8E5V7	A0A1U8E5V7 [187-200]	0	1446.67	0	100			200		Not Found	High	High	0	0.01501	2.64	21.47	R.GQETAGEDPTLNSK.Y	[187-200]		Used
		Checked	Confidence	Identifying Node	PSM Ambiguity	Annotated Sequence	Modifications	# Protein Groups	# Proteins	Master Protein Accessions	Protein Accessions	# Missed Cleavages	Charge	DeltaScore	DeltaCn	Rank	Search Engine Rank	m/z [Da]	MH+ [Da]	Theo. MH+ [Da]	DeltaM [ppm]	Deltam/z [Da]	Activation Type	MS Order	Isolation Interference [%]	Ion Inject Time [ms]	RT [min]	First Scan	Spectrum File	File ID	Quan Info	XCorr	Percolator q-Value	Percolator PEP	Precursor Abundance	Apex RT [min]
		TRUE	High	Sequest HT (A2)	Unambiguous	[R].GQETAGEDPTLNSK.[Y]		1	2	A0A1U8E5V7	A0A2G2Y364; A0A1U8E5V7	0	2	0.6856	0	1	1	723.84	1446.67	1446.67	1.08	0.00078	HCD (High Energy Collision Dissociation)	MS2	0	120	21.411	4433	S2.raw	F2		2.64	0	0.01501	1.06581e+06	21.47
	TRUE	High	[K].HYTAYDVDNWK.[G]			0.00768928	0	1	3	1	A0A1U8E5V7	A0A1U8E5V7 [228-238]	0	1411.63	0	4.069	0	39.5	160.5		Peak Found	High	High	0	0.004826	3.24	29.71	K.HYTAYDVDNWK.G	[228-238]		Used
		Checked	Confidence	Identifying Node	PSM Ambiguity	Annotated Sequence	Modifications	# Protein Groups	# Proteins	Master Protein Accessions	Protein Accessions	# Missed Cleavages	Charge	DeltaScore	DeltaCn	Rank	Search Engine Rank	m/z [Da]	MH+ [Da]	Theo. MH+ [Da]	DeltaM [ppm]	Deltam/z [Da]	Activation Type	MS Order	Isolation Interference [%]	Ion Inject Time [ms]	RT [min]	First Scan	Spectrum File	File ID	Quan Info	XCorr	Percolator q-Value	Percolator PEP	Precursor Abundance	Apex RT [min]
		TRUE	High	Sequest HT (A2)	Unambiguous	[K].HYTAYDVDNWK.[G]		1	3	A0A1U8E5V7	A0A2G2Y364; A0A1U8E5V7; A0A1U8FYK3	0	2	0.7006	0	1	1	706.319	1411.63	1411.63	1.84	0.0013	HCD (High Energy Collision Dissociation)	MS2	0	120	29.5725	7498	S2.raw	F2		3.24	0	0.004826	1.69566e+06	29.66
	TRUE	High	[K].NQLYGNLGPK.[D]			0.157201	0.00352818	1	2	1	A0A1U8E5V7	A0A1U8E5V7 [388-397]	0	1103.58	0	0.43	0	139.9	60.1		Peak Found	High	High	0.002819	0.1294	2.73	28.87	K.NQLYGNLGPK.D	[388-397]		Used
		Checked	Confidence	Identifying Node	PSM Ambiguity	Annotated Sequence	Modifications	# Protein Groups	# Proteins	Master Protein Accessions	Protein Accessions	# Missed Cleavages	Charge	DeltaScore	DeltaCn	Rank	Search Engine Rank	m/z [Da]	MH+ [Da]	Theo. MH+ [Da]	DeltaM [ppm]	Deltam/z [Da]	Activation Type	MS Order	Isolation Interference [%]	Ion Inject Time [ms]	RT [min]	First Scan	Spectrum File	File ID	Quan Info	XCorr	Percolator q-Value	Percolator PEP	Precursor Abundance	Apex RT [min]
		TRUE	High	Sequest HT (A2)	Unambiguous	[K].NQLYGNLGPK.[D]		1	2	A0A1U8E5V7	A0A2G2Y364; A0A1U8E5V7	0	2	0.5275	0	1	1	552.295	1103.58	1103.58	-0.83	-0.00046	HCD (High Energy Collision Dissociation)	MS2	16.1216	25.039	28.7739	7186	S2.raw	F2		2.73	0.002819	0.1294	10125154	28.82
TRUE	High	Master Protein	A0A1U8G957	Peroxidase OS=Capsicum annuum OX=4072 GN=LOC107863246 PE=3 SV=1	0	35.838	47	8	13	8	1	319	34.4	8.19	49.61	8	metabolic process;response to stimulus	extracellular	antioxidant activity;catalytic activity;metal ion binding	Pf00141	107863246	LOC107863246	3		0	2.095	131.58	37.9	162.1	Peak Found	High
	Checked	Confidence	Annotated Sequence	Modifications	Modifications in Master Proteins	Qvality PEP	Qvality q-value	# Protein Groups	# Proteins	# PSMs	Master Protein Accessions	Positions in Master Proteins	# Missed Cleavages	Theo. MH+ [Da]	# Razor Quan Results	Abundance Ratio: (F2, Sample) / (F1, Control)	Abundance Ratio Variability [%]: (F2, Sample) / (F1, Control)	Abundances (Grouped): F1, Control	Abundances (Grouped): F2, Sample	Quan Info	Found in Sample: [S1] F1: Control, Control	Found in Sample: [S2] F2: Sample, Treated	Confidence (by Search Engine): Sequest HT	Percolator q-Value (by Search Engine): Sequest HT	Percolator PEP (by Search Engine): Sequest HT	XCorr (by Search Engine): Sequest HT	Top Apex RT [min]	Sequence in Protein	Positions in Protein	Peptide Group Modifications in Protein	Quan Usage
	TRUE	High	[K].MGNISPLTGTNGEIR.[R]	1xOxidation [M1]		0.0035559	0	1	2	1	A0A1U8G957	A0A1U8G957 [298-312]	0	1575.78	0	100			200		Not Found	High	High	0	0.00209	3.32	30.86	K.MGNISPLTGTNGEIR.R	[298-312]		Used
		Checked	Confidence	Identifying Node	PSM Ambiguity	Annotated Sequence	Modifications	# Protein Groups	# Proteins	Master Protein Accessions	Protein Accessions	# Missed Cleavages	Charge	DeltaScore	DeltaCn	Rank	Search Engine Rank	m/z [Da]	MH+ [Da]	Theo. MH+ [Da]	DeltaM [ppm]	Deltam/z [Da]	Activation Type	MS Order	Isolation Interference [%]	Ion Inject Time [ms]	RT [min]	First Scan	Spectrum File	File ID	Quan Info	XCorr	Percolator q-Value	Percolator PEP	Precursor Abundance	Apex RT [min]
		TRUE	High	Sequest HT (A2)	Unambiguous	[K].mGNISPLTGTNGEIR.[R]	M1(Oxidation)	1	2	A0A1U8G957	A0A1U8G957; A0A2G2ZZ91	0	2	0.6627	0	1	1	788.393	1575.78	1575.78	-0.58	-0.00046	HCD (High Energy Collision Dissociation)	MS2	7.2277	120	30.8526	7996	S2.raw	F2		3.32	0	0.00209	256397	30.86
	TRUE	High	[K].MGNISPLTGTNGEIR.[R]			0.00260711	0	1	2	1	A0A1U8G957	A0A1U8G957 [298-312]	0	1559.78	0	0.236	0	161.9	38.1		Peak Found	High	High	0	0.001492	3.9	33.36	K.MGNISPLTGTNGEIR.R	[298-312]		Used
		Checked	Confidence	Identifying Node	PSM Ambiguity	Annotated Sequence	Modifications	# Protein Groups	# Proteins	Master Protein Accessions	Protein Accessions	# Missed Cleavages	Charge	DeltaScore	DeltaCn	Rank	Search Engine Rank	m/z [Da]	MH+ [Da]	Theo. MH+ [Da]	DeltaM [ppm]	Deltam/z [Da]	Activation Type	MS Order	Isolation Interference [%]	Ion Inject Time [ms]	RT [min]	First Scan	Spectrum File	File ID	Quan Info	XCorr	Percolator q-Value	Percolator PEP	Precursor Abundance	Apex RT [min]
		TRUE	High	Sequest HT (A2)	Unambiguous	[K].MGNISPLTGTNGEIR.[R]		1	2	A0A1U8G957	A0A1U8G957; A0A2G2ZZ91	0	2	0.5974	0	1	1	780.396	1559.78	1559.78	0.16	0.00012	HCD (High Energy Collision Dissociation)	MS2	0	120	33.3267	8956	S2.raw	F2		3.9	0	0.001492	983656	33.35
	TRUE	High	[R].TASQSAANTQIPGPTSSLSTLISMFSAK.[G]	1xOxidation [M24]		0.0253183	0	1	2	1	A0A1U8G957	A0A1U8G957 [153-180]	0	2812.4	0	100			200		Not Found	High	High	0	0.01765	2.18	45.01	R.TASQSAANTQIPGPTSSLSTLISMFSAK.G	[153-180]		Used
		Checked	Confidence	Identifying Node	PSM Ambiguity	Annotated Sequence	Modifications	# Protein Groups	# Proteins	Master Protein Accessions	Protein Accessions	# Missed Cleavages	Charge	DeltaScore	DeltaCn	Rank	Search Engine Rank	m/z [Da]	MH+ [Da]	Theo. MH+ [Da]	DeltaM [ppm]	Deltam/z [Da]	Activation Type	MS Order	Isolation Interference [%]	Ion Inject Time [ms]	RT [min]	First Scan	Spectrum File	File ID	Quan Info	XCorr	Percolator q-Value	Percolator PEP	Precursor Abundance	Apex RT [min]
		TRUE	High	Sequest HT (A2)	Unambiguous	[R].TASQSAANTQIPGPTSSLSTLISmFSAK.[G]	M24(Oxidation)	1	2	A0A1U8G957	A0A1U8G957; A0A2G2ZZ91	0	3	0.4908	0	1	1	938.137	2812.4	2812.4	-2.21	-0.00208	HCD (High Energy Collision Dissociation)	MS2	0	120	44.8737	13373	S2.raw	F2		2.18	0	0.01765	836901	45.01
	TRUE	High	[R].SYSTNDAAFR.[S]			0.0495998	0	1	2	1	A0A1U8G957	A0A1U8G957 [279-288]	0	1131.51	0	100			200		Not Found	High	High	0	0.03672	2.77	25.41	R.SYSTNDAAFR.S	[279-288]		Used
		Checked	Confidence	Identifying Node	PSM Ambiguity	Annotated Sequence	Modifications	# Protein Groups	# Proteins	Master Protein Accessions	Protein Accessions	# Missed Cleavages	Charge	DeltaScore	DeltaCn	Rank	Search Engine Rank	m/z [Da]	MH+ [Da]	Theo. MH+ [Da]	DeltaM [ppm]	Deltam/z [Da]	Activation Type	MS Order	Isolation Interference [%]	Ion Inject Time [ms]	RT [min]	First Scan	Spectrum File	File ID	Quan Info	XCorr	Percolator q-Value	Percolator PEP	Precursor Abundance	Apex RT [min]
		TRUE	High	Sequest HT (A2)	Unambiguous	[R].SYSTNDAAFR.[S]		1	2	A0A1U8G957	A0A1U8G957; A0A2G2ZZ91	0	2	0.5704	0	1	1	566.257	1131.51	1131.51	-0.5	-0.00029	HCD (High Energy Collision Dissociation)	MS2	14.1485	120	25.348	5870	S2.raw	F2		2.77	0	0.03672	2686354	25.41
	TRUE	High	[K].TQVEAACPNVVSCADILALAAR.[E]	2xCarbamidomethyl [C7; C13]		0.000294305	0	1	2	2	A0A1U8G957	A0A1U8G957 [110-131]	0	2329.16	0	100			200		Not Found	High	High	0	0.0002123	5.22	40.79	K.TQVEAACPNVVSCADILALAAR.E	[110-131]		Used
		Checked	Confidence	Identifying Node	PSM Ambiguity	Annotated Sequence	Modifications	# Protein Groups	# Proteins	Master Protein Accessions	Protein Accessions	# Missed Cleavages	Charge	DeltaScore	DeltaCn	Rank	Search Engine Rank	m/z [Da]	MH+ [Da]	Theo. MH+ [Da]	DeltaM [ppm]	Deltam/z [Da]	Activation Type	MS Order	Isolation Interference [%]	Ion Inject Time [ms]	RT [min]	First Scan	Spectrum File	File ID	Quan Info	XCorr	Percolator q-Value	Percolator PEP	Precursor Abundance	Apex RT [min]
		TRUE	High	Sequest HT (A2)	Unambiguous	[K].TQVEAAcPNVVScADILALAAR.[E]	C7(Carbamidomethyl); C13(Carbamidomethyl)	1	2	A0A1U8G957	A0A1U8G957; A0A2G2ZZ91	0	3	0.7146	0	1	1	777.06	2329.16	2329.16	0.05	4e-05	HCD (High Energy Collision Dissociation)	MS2	1.8826	120	40.7411	11870	S2.raw	F2		5.22	0	0.0002123	3249706	40.79
		TRUE	High	Sequest HT (A2)	Unambiguous	[K].TQVEAAcPNVVScADILALAAR.[E]	C7(Carbamidomethyl); C13(Carbamidomethyl)	1	2	A0A1U8G957	A0A1U8G957; A0A2G2ZZ91	0	2	0.7423	0	1	1	1165.09	2329.16	2329.16	-0.15	-0.00018	HCD (High Energy Collision Dissociation)	MS2	0	120	40.751	11874	S2.raw	F2		4.54	0	0.000139	883129	40.79
	TRUE	High	[R].DMTALSGSHTIGQAR.[C]			0.00064489	0	1	2	2	A0A1U8G957	A0A1U8G957 [186-200]	0	1544.75	0	6.191	0	27.8	172.2		Peak Found	High	High	0	0.0003259	4.14	27.76	R.DMTALSGSHTIGQAR.C	[186-200]		Used
		Checked	Confidence	Identifying Node	PSM Ambiguity	Annotated Sequence	Modifications	# Protein Groups	# Proteins	Master Protein Accessions	Protein Accessions	# Missed Cleavages	Charge	DeltaScore	DeltaCn	Rank	Search Engine Rank	m/z [Da]	MH+ [Da]	Theo. MH+ [Da]	DeltaM [ppm]	Deltam/z [Da]	Activation Type	MS Order	Isolation Interference [%]	Ion Inject Time [ms]	RT [min]	First Scan	Spectrum File	File ID	Quan Info	XCorr	Percolator q-Value	Percolator PEP	Precursor Abundance	Apex RT [min]
		TRUE	High	Sequest HT (A2)	Unambiguous	[R].DMTALSGSHTIGQAR.[C]		1	2	A0A1U8G957	A0A1U8G957; A0A2G2ZZ91	0	2	0.7672	0	1	1	772.878	1544.75	1544.75	-0.43	-0.00033	HCD (High Energy Collision Dissociation)	MS2	33.0379	120	27.7575	6790	S2.raw	F2		3.78	0	0.001241	663657	27.76
		TRUE	High	Sequest HT (A2)	Unambiguous	[R].DMTALSGSHTIGQAR.[C]		1	2	A0A1U8G957	A0A1U8G957; A0A2G2ZZ91	0	3	0.6449	0	1	1	515.587	1544.75	1544.75	-1.55	-0.0008	HCD (High Energy Collision Dissociation)	MS2	57.6728	120	27.7075	6771	S2.raw	F2		4.14	0	0.0003259	1.14998e+06	27.76
	TRUE	High	[R].ATCPASGGDANLAPLDIQTPNQFDNDYYQNLVVR.[R]	1xCarbamidomethyl [C3]		0.000194283	0	1	2	2	A0A1U8G957	A0A1U8G957 [224-257]	0	3737.75	0	100			200		Not Found	High	High	0	0.003847	4.7	41.88	R.ATCPASGGDANLAPLDIQTPNQFDNDYYQNLVVR.R	[224-257]		Used
		Checked	Confidence	Identifying Node	PSM Ambiguity	Annotated Sequence	Modifications	# Protein Groups	# Proteins	Master Protein Accessions	Protein Accessions	# Missed Cleavages	Charge	DeltaScore	DeltaCn	Rank	Search Engine Rank	m/z [Da]	MH+ [Da]	Theo. MH+ [Da]	DeltaM [ppm]	Deltam/z [Da]	Activation Type	MS Order	Isolation Interference [%]	Ion Inject Time [ms]	RT [min]	First Scan	Spectrum File	File ID	Quan Info	XCorr	Percolator q-Value	Percolator PEP	Precursor Abundance	Apex RT [min]
		TRUE	High	Sequest HT (A2)	Unambiguous	[R].ATcPASGGDANLAPLDIQTPNQFDNDYYQNLVVR.[R]	C3(Carbamidomethyl)	1	2	A0A1U8G957	A0A1U8G957; A0A2G2ZZ91	0	4	0.6702	0	1	1	935.193	3737.75	3737.75	0.45	0.00042	HCD (High Energy Collision Dissociation)	MS2	7.31526	120	41.8262	12284	S2.raw	F2		4.7	0	0.003847	1.52244e+06	41.88
		TRUE	High	Sequest HT (A2)	Unambiguous	[R].ATcPASGGDANLAPLDIQTPNQFDNDYYQNLVVR.[R]	C3(Carbamidomethyl)	1	2	A0A1U8G957	A0A1U8G957; A0A2G2ZZ91	0	3	0.5884	0	1	1	1246.59	3737.75	3737.75	-0.75	-0.00094	HCD (High Energy Collision Dissociation)	MS2	0	120	41.8648	12299	S2.raw	F2		2.94	0	8.871e-05	1.21587e+06	41.86
	TRUE	High	[R].GLLHSDQELFNGGSQDALVR.[S]			0.000356947	0	1	2	2	A0A1U8G957	A0A1U8G957 [259-278]	0	2156.07	0	100			200		Not Found	High	High	0	0.004832	5.36	36.24	R.GLLHSDQELFNGGSQDALVR.S	[259-278]		Used
		Checked	Confidence	Identifying Node	PSM Ambiguity	Annotated Sequence	Modifications	# Protein Groups	# Proteins	Master Protein Accessions	Protein Accessions	# Missed Cleavages	Charge	DeltaScore	DeltaCn	Rank	Search Engine Rank	m/z [Da]	MH+ [Da]	Theo. MH+ [Da]	DeltaM [ppm]	Deltam/z [Da]	Activation Type	MS Order	Isolation Interference [%]	Ion Inject Time [ms]	RT [min]	First Scan	Spectrum File	File ID	Quan Info	XCorr	Percolator q-Value	Percolator PEP	Precursor Abundance	Apex RT [min]
		TRUE	High	Sequest HT (A2)	Unambiguous	[R].GLLHSDQELFNGGSQDALVR.[S]		1	2	A0A1U8G957	A0A1U8G957; A0A2G2ZZ91	0	3	0.6399	0	1	1	719.362	2156.07	2156.07	-1.19	-0.00085	HCD (High Energy Collision Dissociation)	MS2	1.3814	120	36.1367	10061	S2.raw	F2		5.36	0	0.004832	7240384	36.24
		TRUE	High	Sequest HT (A2)	Unambiguous	[R].GLLHSDQELFNGGSQDALVR.[S]		1	2	A0A1U8G957	A0A1U8G957; A0A2G2ZZ91	0	2	0.7518	0	1	1	1078.54	2156.07	2156.07	0.27	0.00029	HCD (High Energy Collision Dissociation)	MS2	0	120	36.2041	10088	S2.raw	F2		4.11	0	0.000172
	TRUE	High	[R].IGASLLR.[L]			0.246926	0.0069299	1	7	4	A0A1U8G957	A0A1U8G957 [57-63]	0	729.462	0	2.095	0	64.6	135.4		Peak Found	High	High	0.005525	0.2122	2.65	29.17	R.LGASILR.L	[57-63]		Used
		Checked	Confidence	Identifying Node	PSM Ambiguity	Annotated Sequence	Modifications	# Protein Groups	# Proteins	Master Protein Accessions	Protein Accessions	# Missed Cleavages	Charge	DeltaScore	DeltaCn	Rank	Search Engine Rank	m/z [Da]	MH+ [Da]	Theo. MH+ [Da]	DeltaM [ppm]	Deltam/z [Da]	Activation Type	MS Order	Isolation Interference [%]	Ion Inject Time [ms]	RT [min]	First Scan	Spectrum File	File ID	Quan Info	XCorr	Percolator q-Value	Percolator PEP	Precursor Abundance	Apex RT [min]
		FALSE	High	Sequest HT (A2)	Unambiguous	[R].IGASLLR.[L]		1	1		A0A2G2Y0U1	0	2	0	0	1	1	365.235	729.462	729.462	0.41	0.00015	HCD (High Energy Collision Dissociation)	MS2	13.4628	120	29.0561	7296	S2.raw	F2		2.65	0.005525	0.2122	1514569	29.12
		FALSE	High	Sequest HT (A2)	Unambiguous	[R].IGASLIR.[L]		1	2		A0A1U8FBM1; A0A2G2YGU4	0	2		0	1	3	365.235	729.462	729.462	0.41	0.00015	HCD (High Energy Collision Dissociation)	MS2	13.4628	120	29.0561	7296	S2.raw	F2		2.65	0.005525	0.2122	1514569	29.12
		TRUE	High	Sequest HT (A2)	Unambiguous	[R].LGASILR.[L]		1	3	A0A1U8G957	A0A2G2XZT8; A0A1U8G957; A0A2G2ZZ91	0	2		0	1	4	365.235	729.462	729.462	0.41	0.00015	HCD (High Energy Collision Dissociation)	MS2	13.4628	120	29.0561	7296	S2.raw	F2		2.65	0.005525	0.2122	1514569	29.12
		FALSE	High	Sequest HT (A2)	Unambiguous	[R].LGASLLR.[L]		1	1		A0A2G2YKG0	0	2		0	1	2	365.235	729.462	729.462	0.41	0.00015	HCD (High Energy Collision Dissociation)	MS2	13.4628	120	29.0561	7296	S2.raw	F2		2.65	0.005525	0.2122	1514569	29.12
TRUE	High	Master Protein	A0A2G3AL78	basic 7S globulin-like OS=Capsicum annuum OX=4072 GN=LOC107841106 PE=3 SV=1	0	29.763	34	8	12	8	1	437	46.8	8.35	40.93	8									0	0.385	5.57	89.4	110.6	Peak Found	High
	Checked	Confidence	Annotated Sequence	Modifications	Modifications in Master Proteins	Qvality PEP	Qvality q-value	# Protein Groups	# Proteins	# PSMs	Master Protein Accessions	Positions in Master Proteins	# Missed Cleavages	Theo. MH+ [Da]	# Razor Quan Results	Abundance Ratio: (F2, Sample) / (F1, Control)	Abundance Ratio Variability [%]: (F2, Sample) / (F1, Control)	Abundances (Grouped): F1, Control	Abundances (Grouped): F2, Sample	Quan Info	Found in Sample: [S1] F1: Control, Control	Found in Sample: [S2] F2: Sample, Treated	Confidence (by Search Engine): Sequest HT	Percolator q-Value (by Search Engine): Sequest HT	Percolator PEP (by Search Engine): Sequest HT	XCorr (by Search Engine): Sequest HT	Top Apex RT [min]	Sequence in Protein	Positions in Protein	Peptide Group Modifications in Protein	Quan Usage
	TRUE	High	[R].LGFTSSILFR.[Q]			0.0686488	0	1	2	1	A0A2G3AL78	A0A2G3AL78 [415-424]	0	1140.64	0	100			200		Not Found	High	High	0	0.05227	2.67	40.31	R.LGFTSSILFR.Q	[415-424]		Used
		Checked	Confidence	Identifying Node	PSM Ambiguity	Annotated Sequence	Modifications	# Protein Groups	# Proteins	Master Protein Accessions	Protein Accessions	# Missed Cleavages	Charge	DeltaScore	DeltaCn	Rank	Search Engine Rank	m/z [Da]	MH+ [Da]	Theo. MH+ [Da]	DeltaM [ppm]	Deltam/z [Da]	Activation Type	MS Order	Isolation Interference [%]	Ion Inject Time [ms]	RT [min]	First Scan	Spectrum File	File ID	Quan Info	XCorr	Percolator q-Value	Percolator PEP	Precursor Abundance	Apex RT [min]
		TRUE	High	Sequest HT (A2)	Unambiguous	[R].LGFTSSILFR.[Q]		1	2	A0A2G3AL78	A0A2G3AL78; B9VUU9	0	2	0.4532	0	1	1	570.824	1140.64	1140.64	-0.47	-0.00027	HCD (High Energy Collision Dissociation)	MS2	48.2443	120	40.3127	11705	S2.raw	F2		2.67	0	0.05227	432744	40.31
	TRUE	High	[R].ISLPSQFSAEFSFPR.[K]			0.00197661	0	1	2	2	A0A2G3AL78	A0A2G3AL78 [187-201]	0	1712.86	0	100			200		Not Found	High	High	0	0.003909	3.18	42.1	R.ISLPSQFSAEFSFPR.K	[187-201]		Used
		Checked	Confidence	Identifying Node	PSM Ambiguity	Annotated Sequence	Modifications	# Protein Groups	# Proteins	Master Protein Accessions	Protein Accessions	# Missed Cleavages	Charge	DeltaScore	DeltaCn	Rank	Search Engine Rank	m/z [Da]	MH+ [Da]	Theo. MH+ [Da]	DeltaM [ppm]	Deltam/z [Da]	Activation Type	MS Order	Isolation Interference [%]	Ion Inject Time [ms]	RT [min]	First Scan	Spectrum File	File ID	Quan Info	XCorr	Percolator q-Value	Percolator PEP	Precursor Abundance	Apex RT [min]
		TRUE	High	Sequest HT (A2)	Unambiguous	[R].ISLPSQFSAEFSFPR.[K]		1	2	A0A2G3AL78	A0A2G3AL78; B9VUU9	0	2	0.6592	0	1	1	856.935	1712.86	1712.86	-1.16	-0.001	HCD (High Energy Collision Dissociation)	MS2	15.5706	120	42.0091	12354	S2.raw	F2		3.14	0	0.001101	1.89496e+06	42.1
		TRUE	High	Sequest HT (A2)	Unambiguous	[R].ISLPSQFSAEFSFPR.[K]		1	2	A0A2G3AL78	A0A2G3AL78; B9VUU9	0	3	0.5881	0	1	1	571.626	1712.86	1712.86	-0.54	-0.00031	HCD (High Energy Collision Dissociation)	MS2	20.4974	120	42.0302	12362	S2.raw	F2		3.18	0	0.003909	553904	42.1
	TRUE	High	[R].TATSGELASDVVSVQSSNGK.[N]			0.00163658	0	1	2	2	A0A2G3AL78	A0A2G3AL78 [129-148]	0	1936.95	0	100			200		Not Found	High	High	0	0.004783	4.76	31.21	R.TATSGELASDVVSVQSSNGK.N	[129-148]		Used
		Checked	Confidence	Identifying Node	PSM Ambiguity	Annotated Sequence	Modifications	# Protein Groups	# Proteins	Master Protein Accessions	Protein Accessions	# Missed Cleavages	Charge	DeltaScore	DeltaCn	Rank	Search Engine Rank	m/z [Da]	MH+ [Da]	Theo. MH+ [Da]	DeltaM [ppm]	Deltam/z [Da]	Activation Type	MS Order	Isolation Interference [%]	Ion Inject Time [ms]	RT [min]	First Scan	Spectrum File	File ID	Quan Info	XCorr	Percolator q-Value	Percolator PEP	Precursor Abundance	Apex RT [min]
		TRUE	High	Sequest HT (A2)	Unambiguous	[R].TATSGELASDVVSVQSSNGK.[N]		1	2	A0A2G3AL78	A0A2G3AL78; B9VUU9	0	2	0.6875	0	1	1	968.977	1936.95	1936.95	0.61	0.00059	HCD (High Energy Collision Dissociation)	MS2	7.24758	120	31.1647	8117	S2.raw	F2		3.68	0	0.0008983	810730	31.21
		TRUE	High	Sequest HT (A2)	Unambiguous	[R].TATSGELASDVVSVQSSNGK.[N]		1	2	A0A2G3AL78	A0A2G3AL78; B9VUU9	0	3	0.6345	0	1	1	646.32	1936.95	1936.95	-0.09	-6e-05	HCD (High Energy Collision Dissociation)	MS2	6.92978	120	31.1572	8114	S2.raw	F2		4.76	0	0.004783	1.31131e+06	31.21
	TRUE	High	[R].VASVAPFGACFDSR.[N]	1xCarbamidomethyl [C10]		0.00534033	0	1	2	1	A0A2G3AL78	A0A2G3AL78 [325-338]	0	1483.7	0	0.495	0	133.8	66.2		Peak Found	High	High	0	0.003248	3.88	37.58	R.VASVAPFGACFDSR.N	[325-338]		Used
		Checked	Confidence	Identifying Node	PSM Ambiguity	Annotated Sequence	Modifications	# Protein Groups	# Proteins	Master Protein Accessions	Protein Accessions	# Missed Cleavages	Charge	DeltaScore	DeltaCn	Rank	Search Engine Rank	m/z [Da]	MH+ [Da]	Theo. MH+ [Da]	DeltaM [ppm]	Deltam/z [Da]	Activation Type	MS Order	Isolation Interference [%]	Ion Inject Time [ms]	RT [min]	First Scan	Spectrum File	File ID	Quan Info	XCorr	Percolator q-Value	Percolator PEP	Precursor Abundance	Apex RT [min]
		TRUE	High	Sequest HT (A2)	Unambiguous	[R].VASVAPFGAcFDSR.[N]	C10(Carbamidomethyl)	1	2	A0A2G3AL78	A0A2G3AL78; B9VUU9	0	2	0.5412	0	1	1	742.354	1483.7	1483.7	1.04	0.00077	HCD (High Energy Collision Dissociation)	MS2	22.0176	120	36.942	10382	S2.raw	F2		3.88	0	0.003248	1.74415e+06	36.96
	TRUE	High	[R].TSIVIGGHTIEDNLLQLDIAR.[S]			0.000184745	0	1	2	2	A0A2G3AL78	A0A2G3AL78 [392-412]	0	2278.24	0	100			200		Not Found	High	High	0	0.0001003	4.6	40.83	R.TSIVIGGHTIEDNLLQLDIAR.S	[392-412]		Used
		Checked	Confidence	Identifying Node	PSM Ambiguity	Annotated Sequence	Modifications	# Protein Groups	# Proteins	Master Protein Accessions	Protein Accessions	# Missed Cleavages	Charge	DeltaScore	DeltaCn	Rank	Search Engine Rank	m/z [Da]	MH+ [Da]	Theo. MH+ [Da]	DeltaM [ppm]	Deltam/z [Da]	Activation Type	MS Order	Isolation Interference [%]	Ion Inject Time [ms]	RT [min]	First Scan	Spectrum File	File ID	Quan Info	XCorr	Percolator q-Value	Percolator PEP	Precursor Abundance	Apex RT [min]
		TRUE	High	Sequest HT (A2)	Unambiguous	[R].TSIVIGGHTIEDNLLQLDIAR.[S]		1	2	A0A2G3AL78	A0A2G3AL78; B9VUU9	0	3	0.737	0	1	1	760.086	2278.24	2278.24	0.81	0.00062	HCD (High Energy Collision Dissociation)	MS2	15.4979	120	40.78	11885	S2.raw	F2		4.6	0	0.0001003	1.0242e+06	40.83
		TRUE	High	Sequest HT (A2)	Unambiguous	[R].TSIVIGGHTIEDNLLQLDIAR.[S]		1	2	A0A2G3AL78	A0A2G3AL78; B9VUU9	0	2	0.7151	0	1	1	1139.62	2278.24	2278.24	0.75	0.00085	HCD (High Energy Collision Dissociation)	MS2	0	120	40.8324	11905	S2.raw	F2		3.37	0	8.4e-05
	TRUE	High	[R].EFSNNDFQYTPLLINPVSTASAFSAGQPSSEYFIGVK.[S]			0.0323679	0	1	1	1	A0A2G3AL78	A0A2G3AL78 [230-266]	0	4025.94	0	100			200		Not Found	High	High	0	0.02301	2.61	49.87	R.EFSNNDFQYTPLLINPVSTASAFSAGQPSSEYFIGVK.S	[230-266]		Used
		Checked	Confidence	Identifying Node	PSM Ambiguity	Annotated Sequence	Modifications	# Protein Groups	# Proteins	Master Protein Accessions	Protein Accessions	# Missed Cleavages	Charge	DeltaScore	DeltaCn	Rank	Search Engine Rank	m/z [Da]	MH+ [Da]	Theo. MH+ [Da]	DeltaM [ppm]	Deltam/z [Da]	Activation Type	MS Order	Isolation Interference [%]	Ion Inject Time [ms]	RT [min]	First Scan	Spectrum File	File ID	Quan Info	XCorr	Percolator q-Value	Percolator PEP	Precursor Abundance	Apex RT [min]
		TRUE	High	Sequest HT (A2)	Unambiguous	[R].EFSNNDFQYTPLLINPVSTASAFSAGQPSSEYFIGVK.[S]		1	1	A0A2G3AL78	A0A2G3AL78	0	4	0.5862	0	1	1	1007.24	4025.95	4025.94	1.24	0.00125	HCD (High Energy Collision Dissociation)	MS2	0	120	49.8107	14905	S2.raw	F2		2.61	0	0.02301	721179	49.87
	TRUE	High	[K].DGSTLQYLTQIQQR.[T]			0.00499392	0	1	2	2	A0A2G3AL78	A0A2G3AL78 [41-54]	0	1650.84	0	0.299	0	153.9	46.1		Peak Found	High	High	0	0.003021	3.34	38.42	K.DGSTLQYLTQIQQR.T	[41-54]		Used
		Checked	Confidence	Identifying Node	PSM Ambiguity	Annotated Sequence	Modifications	# Protein Groups	# Proteins	Master Protein Accessions	Protein Accessions	# Missed Cleavages	Charge	DeltaScore	DeltaCn	Rank	Search Engine Rank	m/z [Da]	MH+ [Da]	Theo. MH+ [Da]	DeltaM [ppm]	Deltam/z [Da]	Activation Type	MS Order	Isolation Interference [%]	Ion Inject Time [ms]	RT [min]	First Scan	Spectrum File	File ID	Quan Info	XCorr	Percolator q-Value	Percolator PEP	Precursor Abundance	Apex RT [min]
		TRUE	High	Sequest HT (A2)	Unambiguous	[K].DGSTLQYLTQIQQR.[T]		1	2	A0A2G3AL78	A0A2G3AL78; B9VUU9	0	3	0.291	0	1	1	550.953	1650.85	1650.84	0.58	0.00032	HCD (High Energy Collision Dissociation)	MS2	3.14021	120	38.2163	10890	S2.raw	F2		2.99	0	0.0477
		TRUE	High	Sequest HT (A2)	Unambiguous	[K].DGSTLQYLTQIQQR.[T]		1	2	A0A2G3AL78	A0A2G3AL78; B9VUU9	0	2	0.6347	0	1	1	825.926	1650.84	1650.84	0	0	HCD (High Energy Collision Dissociation)	MS2	0	115.621	38.1743	10873	S2.raw	F2		3.34	0	0.003021	1.42533e+06	38.2
	TRUE	High	[K].GVVLFGDGPYFFLPNR.[E]			0.0279811	0	1	1	1	A0A2G3AL78	A0A2G3AL78 [214-229]	0	1797.93	0	100			200		Not Found	High	High	0	0.01968	2.71	47.41	K.GVVLFGDGPYFFLPNR.E	[214-229]		Used
		Checked	Confidence	Identifying Node	PSM Ambiguity	Annotated Sequence	Modifications	# Protein Groups	# Proteins	Master Protein Accessions	Protein Accessions	# Missed Cleavages	Charge	DeltaScore	DeltaCn	Rank	Search Engine Rank	m/z [Da]	MH+ [Da]	Theo. MH+ [Da]	DeltaM [ppm]	Deltam/z [Da]	Activation Type	MS Order	Isolation Interference [%]	Ion Inject Time [ms]	RT [min]	First Scan	Spectrum File	File ID	Quan Info	XCorr	Percolator q-Value	Percolator PEP	Precursor Abundance	Apex RT [min]
		TRUE	High	Sequest HT (A2)	Unambiguous	[K].GVVLFGDGPYFFLPNR.[E]		1	1	A0A2G3AL78	A0A2G3AL78	0	2	0.5535	0	1	1	899.471	1797.94	1797.93	1.63	0.00147	HCD (High Energy Collision Dissociation)	MS2	32.247	120	47.2461	14133	S2.raw	F2		2.71	0	0.01968	335383	47.41
TRUE	High	Master Protein	A0A1U8FME6	Acidic endochitinase Q OS=Capsicum annuum OX=4072 GN=T459_06174 PE=4 SV=1	0	28.303	54	10	17	8	1	254	27.6	7.12	49.64	10	metabolic process		catalytic activity	Pf00182	107859801	LOC107859801	2		3	1.304	101.46	111	89	High	High
	Checked	Confidence	Annotated Sequence	Modifications	Modifications in Master Proteins	Qvality PEP	Qvality q-value	# Protein Groups	# Proteins	# PSMs	Master Protein Accessions	Positions in Master Proteins	# Missed Cleavages	Theo. MH+ [Da]	# Razor Quan Results	Abundance Ratio: (F2, Sample) / (F1, Control)	Abundance Ratio Variability [%]: (F2, Sample) / (F1, Control)	Abundances (Grouped): F1, Control	Abundances (Grouped): F2, Sample	Quan Info	Found in Sample: [S1] F1: Control, Control	Found in Sample: [S2] F2: Sample, Treated	Confidence (by Search Engine): Sequest HT	Percolator q-Value (by Search Engine): Sequest HT	Percolator PEP (by Search Engine): Sequest HT	XCorr (by Search Engine): Sequest HT	Top Apex RT [min]	Sequence in Protein	Positions in Protein	Peptide Group Modifications in Protein	Quan Usage
	TRUE	High	[R].WTPSPADTSANR.[K]			0.0255302	0	1	1	2	A0A1U8FME6	A0A1U8FME6 [185-196]	0	1302.61	0	2.499	0	57.2	142.8		High	High	High	0	0.01784	3.01	25.76	R.WTPSPADTSANR.K	[185-196]		Used
		Checked	Confidence	Identifying Node	PSM Ambiguity	Annotated Sequence	Modifications	# Protein Groups	# Proteins	Master Protein Accessions	Protein Accessions	# Missed Cleavages	Charge	DeltaScore	DeltaCn	Rank	Search Engine Rank	m/z [Da]	MH+ [Da]	Theo. MH+ [Da]	DeltaM [ppm]	Deltam/z [Da]	Activation Type	MS Order	Isolation Interference [%]	Ion Inject Time [ms]	RT [min]	First Scan	Spectrum File	File ID	Quan Info	XCorr	Percolator q-Value	Percolator PEP	Precursor Abundance	Apex RT [min]
		TRUE	High	Sequest HT (A2)	Unambiguous	[R].WTPSPADTSANR.[K]		1	1	A0A1U8FME6	A0A1U8FME6	0	2	0.5683	0	1	1	651.807	1302.61	1302.61	-0.18	-0.00012	HCD (High Energy Collision Dissociation)	MS2	39.2428	120	25.7244	6128	S1.raw	F1		2.27	0	0.04315	317886	25.72
		TRUE	High	Sequest HT (A2)	Unambiguous	[R].WTPSPADTSANR.[K]		1	1	A0A1U8FME6	A0A1U8FME6	0	2	0.6545	0	1	1	651.807	1302.61	1302.61	-0.79	-0.00051	HCD (High Energy Collision Dissociation)	MS2	7.63843	120	25.7102	6006	S2.raw	F2		3.01	0	0.01784	7001134	25.79
	TRUE	High	[K].VATDPVISFK.[T]			0.0405003	0	1	1	2	A0A1U8FME6	A0A1U8FME6 [152-161]	0	1076.6	0	0.377	0	145.3	54.7		High	High	High	0	0.03438	3.19	34.1	K.VATDPVISFK.T	[152-161]		Used
		Checked	Confidence	Identifying Node	PSM Ambiguity	Annotated Sequence	Modifications	# Protein Groups	# Proteins	Master Protein Accessions	Protein Accessions	# Missed Cleavages	Charge	DeltaScore	DeltaCn	Rank	Search Engine Rank	m/z [Da]	MH+ [Da]	Theo. MH+ [Da]	DeltaM [ppm]	Deltam/z [Da]	Activation Type	MS Order	Isolation Interference [%]	Ion Inject Time [ms]	RT [min]	First Scan	Spectrum File	File ID	Quan Info	XCorr	Percolator q-Value	Percolator PEP	Precursor Abundance	Apex RT [min]
		TRUE	High	Sequest HT (A2)	Unambiguous	[K].VATDPVISFK.[T]		1	1	A0A1U8FME6	A0A1U8FME6	0	2	0.5272	0	1	1	538.803	1076.6	1076.6	-0.08	-4e-05	HCD (High Energy Collision Dissociation)	MS2	54.9025	120	34.1985	9296	S2.raw	F2		2.39	0	0.02939	6.91601e+06	34.08
		TRUE	High	Sequest HT (A2)	Unambiguous	[K].VATDPVISFK.[T]		1	1	A0A1U8FME6	A0A1U8FME6	0	2	0.5298	0	1	1	538.803	1076.6	1076.6	0.05	3e-05	HCD (High Energy Collision Dissociation)	MS2	27.7854	120	34.0939	9335	S1.raw	F1		3.19	0	0.03438	2083286	34.13
	TRUE	High	[R].EGNQMGSGFYGR.[G]			0.0344498	0	2	2	1	A0A1U8FME6; A0A1U8FXF2	A0A1U8FME6 [110-121]; A0A1U8FXF2 [112-123]	0	1302.55	0	100			200	Shared	Not Found	High	High	0	0.0247	2.69	28.11	R.EGNQMGSGFYGR.G	[110-121]		Used
		Checked	Confidence	Identifying Node	PSM Ambiguity	Annotated Sequence	Modifications	# Protein Groups	# Proteins	Master Protein Accessions	Protein Accessions	# Missed Cleavages	Charge	DeltaScore	DeltaCn	Rank	Search Engine Rank	m/z [Da]	MH+ [Da]	Theo. MH+ [Da]	DeltaM [ppm]	Deltam/z [Da]	Activation Type	MS Order	Isolation Interference [%]	Ion Inject Time [ms]	RT [min]	First Scan	Spectrum File	File ID	Quan Info	XCorr	Percolator q-Value	Percolator PEP	Precursor Abundance	Apex RT [min]
		TRUE	High	Sequest HT (A2)	Unambiguous	[R].EGNQMGSGFYGR.[G]		2	2	A0A1U8FME6; A0A1U8FXF2	A0A1U8FME6; A0A1U8FXF2	0	2	0.7286	0	1	1	651.78	1302.55	1302.55	0.06	4e-05	HCD (High Energy Collision Dissociation)	MS2	48.0407	120	28.0365	6899	S2.raw	F2		2.69	0	0.0247	1.95943e+06	28.11
	TRUE	High	[R].KPGYGVITNIINGGVECGK.[G]	1xCarbamidomethyl [C17]		1.51616e-05	0	1	1	2	A0A1U8FME6	A0A1U8FME6 [197-215]	0	1976.03	0	2.54	0	56.5	143.5		Peak Found	High	High	0	5.538e-06	5.07	36.29	R.KPGYGVITNIINGGVECGK.G	[197-215]		Used
		Checked	Confidence	Identifying Node	PSM Ambiguity	Annotated Sequence	Modifications	# Protein Groups	# Proteins	Master Protein Accessions	Protein Accessions	# Missed Cleavages	Charge	DeltaScore	DeltaCn	Rank	Search Engine Rank	m/z [Da]	MH+ [Da]	Theo. MH+ [Da]	DeltaM [ppm]	Deltam/z [Da]	Activation Type	MS Order	Isolation Interference [%]	Ion Inject Time [ms]	RT [min]	First Scan	Spectrum File	File ID	Quan Info	XCorr	Percolator q-Value	Percolator PEP	Precursor Abundance	Apex RT [min]
		TRUE	High	Sequest HT (A2)	Unambiguous	[R].KPGYGVITNIINGGVEcGK.[G]	C17(Carbamidomethyl)	1	1	A0A1U8FME6	A0A1U8FME6	0	3	0.5944	0	1	1	659.347	1976.03	1976.03	0.3	0.0002	HCD (High Energy Collision Dissociation)	MS2	4.37852	61.698	36.312	10131	S2.raw	F2		4.98	0	0.03644	3.76215e+06	36.3
		TRUE	High	Sequest HT (A2)	Unambiguous	[R].KPGYGVITNIINGGVEcGK.[G]	C17(Carbamidomethyl)	1	1	A0A1U8FME6	A0A1U8FME6	0	2	0.7909	0	1	1	988.517	1976.03	1976.03	0.18	0.00017	HCD (High Energy Collision Dissociation)	MS2	0	120	36.2825	10119	S2.raw	F2		5.07	0	5.538e-06
	TRUE	High	[R].EGNQMGSGFYGR.[G]	1xOxidation [M5]		0.0748094	0	2	2	2	A0A1U8FME6; A0A1U8FXF2	A0A1U8FME6 [110-121]; A0A1U8FXF2 [112-123]	0	1318.55	0	1.312	0	86.5	113.5	Shared	High	High	High	0.002819	0.1029	2.68	23.77	R.EGNQMGSGFYGR.G	[110-121]		Used
		Checked	Confidence	Identifying Node	PSM Ambiguity	Annotated Sequence	Modifications	# Protein Groups	# Proteins	Master Protein Accessions	Protein Accessions	# Missed Cleavages	Charge	DeltaScore	DeltaCn	Rank	Search Engine Rank	m/z [Da]	MH+ [Da]	Theo. MH+ [Da]	DeltaM [ppm]	Deltam/z [Da]	Activation Type	MS Order	Isolation Interference [%]	Ion Inject Time [ms]	RT [min]	First Scan	Spectrum File	File ID	Quan Info	XCorr	Percolator q-Value	Percolator PEP	Precursor Abundance	Apex RT [min]
		TRUE	High	Sequest HT (A2)	Unambiguous	[R].EGNQmGSGFYGR.[G]	M5(Oxidation)	2	2	A0A1U8FME6; A0A1U8FXF2	A0A1U8FME6; A0A1U8FXF2	0	2	0.7389	0	1	1	659.777	1318.55	1318.55	-0.35	-0.00023	HCD (High Energy Collision Dissociation)	MS2	24.2093	120	23.8639	5410	S1.raw	F1		2.26	0	0.05741	788180	23.8
		TRUE	High	Sequest HT (A2)	Unambiguous	[R].EGNQmGSGFYGR.[G]	M5(Oxidation)	2	2	A0A1U8FME6; A0A1U8FXF2	A0A1U8FME6; A0A1U8FXF2	0	2	0.6642	0	1	1	659.78	1318.55	1318.55	3.03	0.002	HCD (High Energy Collision Dissociation)	MS2	23.955	120	23.6245	5232	S2.raw	F2		2.68	0.002819	0.1029	9112761	23.74
	TRUE	High	[R].DLFEQMLSFR.[N]	1xOxidation [M6]		0.042918	0	1	1	1	A0A1U8FME6	A0A1U8FME6 [34-43]	0	1301.62	0	0.227	0	163	37		Peak Found	High	High	0	0.03132	2.27	39.61	R.DLFEQMLSFR.N	[34-43]		Used
		Checked	Confidence	Identifying Node	PSM Ambiguity	Annotated Sequence	Modifications	# Protein Groups	# Proteins	Master Protein Accessions	Protein Accessions	# Missed Cleavages	Charge	DeltaScore	DeltaCn	Rank	Search Engine Rank	m/z [Da]	MH+ [Da]	Theo. MH+ [Da]	DeltaM [ppm]	Deltam/z [Da]	Activation Type	MS Order	Isolation Interference [%]	Ion Inject Time [ms]	RT [min]	First Scan	Spectrum File	File ID	Quan Info	XCorr	Percolator q-Value	Percolator PEP	Precursor Abundance	Apex RT [min]
		TRUE	High	Sequest HT (A2)	Unambiguous	[R].DLFEQmLSFR.[N]	M6(Oxidation)	1	1	A0A1U8FME6	A0A1U8FME6	0	2	0.4978	0	1	1	651.313	1301.62	1301.62	-0.35	-0.00023	HCD (High Energy Collision Dissociation)	MS2	20.2064	120	39.9305	11557	S2.raw	F2		2.27	0	0.03132	253924	39.95
	TRUE	High	[R].GIGVGQDLVNNPDKVATDPVISFK.[T]			2.03364e-05	0	1	1	1	A0A1U8FME6	A0A1U8FME6 [138-161]	1	2483.31	0	1.297	0	87.1	112.9		Peak Found	High	High	0	7.617e-06	5.1	37.92	R.GIGVGQDLVNNPDKVATDPVISFK.T	[138-161]		Used
		Checked	Confidence	Identifying Node	PSM Ambiguity	Annotated Sequence	Modifications	# Protein Groups	# Proteins	Master Protein Accessions	Protein Accessions	# Missed Cleavages	Charge	DeltaScore	DeltaCn	Rank	Search Engine Rank	m/z [Da]	MH+ [Da]	Theo. MH+ [Da]	DeltaM [ppm]	Deltam/z [Da]	Activation Type	MS Order	Isolation Interference [%]	Ion Inject Time [ms]	RT [min]	First Scan	Spectrum File	File ID	Quan Info	XCorr	Percolator q-Value	Percolator PEP	Precursor Abundance	Apex RT [min]
		TRUE	High	Sequest HT (A2)	Unambiguous	[R].GIGVGQDLVNNPDKVATDPVISFK.[T]		1	1	A0A1U8FME6	A0A1U8FME6	1	3	0.651	0	1	1	828.444	2483.32	2483.31	1.93	0.0016	HCD (High Energy Collision Dissociation)	MS2	1.32737	120	37.9416	10780	S2.raw	F2		5.1	0	7.617e-06	1.61221e+06	37.95
	TRUE	High	[K].GFYTYEAFITGANSFPAFGTTGDDTAR.[K]			0.00905353	0	1	1	1	A0A1U8FME6	A0A1U8FME6 [52-78]	0	2877.3	0	100			200		Not Found	High	High	0	0.005764	2.49	46.38	K.GFYTYEAFITGANSFPAFGTTGDDTAR.K	[52-78]		Used
		Checked	Confidence	Identifying Node	PSM Ambiguity	Annotated Sequence	Modifications	# Protein Groups	# Proteins	Master Protein Accessions	Protein Accessions	# Missed Cleavages	Charge	DeltaScore	DeltaCn	Rank	Search Engine Rank	m/z [Da]	MH+ [Da]	Theo. MH+ [Da]	DeltaM [ppm]	Deltam/z [Da]	Activation Type	MS Order	Isolation Interference [%]	Ion Inject Time [ms]	RT [min]	First Scan	Spectrum File	File ID	Quan Info	XCorr	Percolator q-Value	Percolator PEP	Precursor Abundance	Apex RT [min]
		TRUE	High	Sequest HT (A2)	Unambiguous	[K].GFYTYEAFITGANSFPAFGTTGDDTAR.[K]		1	1	A0A1U8FME6	A0A1U8FME6	0	3	0.6426	0	1	1	959.769	2877.29	2877.3	-2.88	-0.00276	HCD (High Energy Collision Dissociation)	MS2	24.3405	120	46.2667	13815	S2.raw	F2		2.49	0	0.005764	397021	46.38
	TRUE	High	[R].GPIQLTGQSNYER.[A]			0.0119843	0	1	1	2	A0A1U8FME6	A0A1U8FME6 [122-134]	0	1462.73	0	100			200		Not Found	High	High	0	0.007825	4.06	29.32	R.GPIQLTGQSNYER.A	[122-134]		Used
		Checked	Confidence	Identifying Node	PSM Ambiguity	Annotated Sequence	Modifications	# Protein Groups	# Proteins	Master Protein Accessions	Protein Accessions	# Missed Cleavages	Charge	DeltaScore	DeltaCn	Rank	Search Engine Rank	m/z [Da]	MH+ [Da]	Theo. MH+ [Da]	DeltaM [ppm]	Deltam/z [Da]	Activation Type	MS Order	Isolation Interference [%]	Ion Inject Time [ms]	RT [min]	First Scan	Spectrum File	File ID	Quan Info	XCorr	Percolator q-Value	Percolator PEP	Precursor Abundance	Apex RT [min]
		TRUE	High	Sequest HT (A2)	Unambiguous	[R].GPIQLTGQSNYER.[A]		1	1	A0A1U8FME6	A0A1U8FME6	0	3	0.577	0	1	1	488.248	1462.73	1462.73	0.42	0.00021	HCD (High Energy Collision Dissociation)	MS2	21.1724	120	29.3051	7393	S2.raw	F2		3.05	0	0.05418	926070	29.33
		TRUE	High	Sequest HT (A2)	Unambiguous	[R].GPIQLTGQSNYER.[A]		1	1	A0A1U8FME6	A0A1U8FME6	0	2	0.7537	0	1	1	731.868	1462.73	1462.73	-0.38	-0.00028	HCD (High Energy Collision Dissociation)	MS2	0	59.655	29.2978	7390	S2.raw	F2		4.06	0	0.007825	7.3858e+06	29.32
	TRUE	High	[R].YCGMLNVPTGDNLDCYNQR.[N]	2xCarbamidomethyl [C2; C15]		0.0902224	0.00352818	1	1	1	A0A1U8FME6	A0A1U8FME6 [231-249]	0	2289.97	0					No Quan Values	Not Found	High	High	0.002819	0.07044	1.23		R.YCGMLNVPTGDNLDCYNQR.N	[231-249]		Not Used
		Checked	Confidence	Identifying Node	PSM Ambiguity	Annotated Sequence	Modifications	# Protein Groups	# Proteins	Master Protein Accessions	Protein Accessions	# Missed Cleavages	Charge	DeltaScore	DeltaCn	Rank	Search Engine Rank	m/z [Da]	MH+ [Da]	Theo. MH+ [Da]	DeltaM [ppm]	Deltam/z [Da]	Activation Type	MS Order	Isolation Interference [%]	Ion Inject Time [ms]	RT [min]	First Scan	Spectrum File	File ID	Quan Info	XCorr	Percolator q-Value	Percolator PEP	Precursor Abundance	Apex RT [min]
		TRUE	High	Sequest HT (A2)	Unambiguous	[R].YcGMLNVPTGDNLDcYNQR.[N]	C2(Carbamidomethyl); C15(Carbamidomethyl)	1	1	A0A1U8FME6	A0A1U8FME6	0	2	0.6098	0	1	1	1145.49	2289.97	2289.97	1.04	0.00119	HCD (High Energy Collision Dissociation)	MS2	0	120	37.1999	10484	S2.raw	F2		1.23	0.002819	0.07044
	TRUE	High	[R].DLFEQMLSFR.[N]			0.114922	0.00352818	1	1	1	A0A1U8FME6	A0A1U8FME6 [34-43]	0	1285.62	0	1.886	0	69.3	130.7		Peak Found	High	High	0.002819	0.09193	2.49	48.2	R.DLFEQMLSFR.N	[34-43]		Used
		Checked	Confidence	Identifying Node	PSM Ambiguity	Annotated Sequence	Modifications	# Protein Groups	# Proteins	Master Protein Accessions	Protein Accessions	# Missed Cleavages	Charge	DeltaScore	DeltaCn	Rank	Search Engine Rank	m/z [Da]	MH+ [Da]	Theo. MH+ [Da]	DeltaM [ppm]	Deltam/z [Da]	Activation Type	MS Order	Isolation Interference [%]	Ion Inject Time [ms]	RT [min]	First Scan	Spectrum File	File ID	Quan Info	XCorr	Percolator q-Value	Percolator PEP	Precursor Abundance	Apex RT [min]
		TRUE	High	Sequest HT (A2)	Unambiguous	[R].DLFEQMLSFR.[N]		1	1	A0A1U8FME6	A0A1U8FME6	0	2	0.5904	0	1	1	643.312	1285.62	1285.62	-6	-0.00386	HCD (High Energy Collision Dissociation)	MS2	37.7074	120	48.1887	14432	S2.raw	F2		2.49	0.002819	0.09193	506812	48.28
	TRUE	High	[R].GIGVGQDLVNNPDK.[V]			0.110403	0.00352818	2	3	1	A0A1U8FME6; A0A2G3AA26	A0A1U8FME6 [138-151]; A0A2G3AA26 [137-150]	0	1425.73	0	0.447	0	138.2	61.8	Shared	Peak Found	High	High	0.002819	0.08785	1.64	31.26	R.GIGVGQDLVNNPDK.V	[138-151]		Used
		Checked	Confidence	Identifying Node	PSM Ambiguity	Annotated Sequence	Modifications	# Protein Groups	# Proteins	Master Protein Accessions	Protein Accessions	# Missed Cleavages	Charge	DeltaScore	DeltaCn	Rank	Search Engine Rank	m/z [Da]	MH+ [Da]	Theo. MH+ [Da]	DeltaM [ppm]	Deltam/z [Da]	Activation Type	MS Order	Isolation Interference [%]	Ion Inject Time [ms]	RT [min]	First Scan	Spectrum File	File ID	Quan Info	XCorr	Percolator q-Value	Percolator PEP	Precursor Abundance	Apex RT [min]
		TRUE	High	Sequest HT (A2)	Unambiguous	[R].GIGVGQDLVNNPDK.[V]		2	3	A0A1U8FME6; A0A2G3AA26	A0A1U8FME6; A0A2G3AA26; O82552	0	2	0.5671	0	1	1	713.371	1425.74	1425.73	1.31	0.00093	HCD (High Energy Collision Dissociation)	MS2	15.022	120	31.7912	8362	S2.raw	F2		1.64	0.002819	0.08785	17633304	31.28
TRUE	High	Master Protein	A0A1U8GIQ7	subtilisin-like protease SBT1.2 OS=Capsicum annuum OX=4072 GN=LOC107867031 PE=4 SV=1	0	26.453	19	9	11	9	1	744	79	6.48	36.56	9	metabolic process		catalytic activity	Pf00082, Pf02225, Pf05922	107867031	LOC107867031	1		0	0.794	31.35	106.2	93.8	Peak Found	High
	Checked	Confidence	Annotated Sequence	Modifications	Modifications in Master Proteins	Qvality PEP	Qvality q-value	# Protein Groups	# Proteins	# PSMs	Master Protein Accessions	Positions in Master Proteins	# Missed Cleavages	Theo. MH+ [Da]	# Razor Quan Results	Abundance Ratio: (F2, Sample) / (F1, Control)	Abundance Ratio Variability [%]: (F2, Sample) / (F1, Control)	Abundances (Grouped): F1, Control	Abundances (Grouped): F2, Sample	Quan Info	Found in Sample: [S1] F1: Control, Control	Found in Sample: [S2] F2: Sample, Treated	Confidence (by Search Engine): Sequest HT	Percolator q-Value (by Search Engine): Sequest HT	Percolator PEP (by Search Engine): Sequest HT	XCorr (by Search Engine): Sequest HT	Top Apex RT [min]	Sequence in Protein	Positions in Protein	Peptide Group Modifications in Protein	Quan Usage
	TRUE	High	[K].NAPIVAAFSAR.[G]			0.0263958	0	1	2	1	A0A1U8GIQ7	A0A1U8GIQ7 [475-485]	0	1116.62	0	1.09	0	95.7	104.3		Peak Found	High	High	0	0.0185	2.67	35.08	K.NAPIVAAFSAR.G	[475-485]		Used
		Checked	Confidence	Identifying Node	PSM Ambiguity	Annotated Sequence	Modifications	# Protein Groups	# Proteins	Master Protein Accessions	Protein Accessions	# Missed Cleavages	Charge	DeltaScore	DeltaCn	Rank	Search Engine Rank	m/z [Da]	MH+ [Da]	Theo. MH+ [Da]	DeltaM [ppm]	Deltam/z [Da]	Activation Type	MS Order	Isolation Interference [%]	Ion Inject Time [ms]	RT [min]	First Scan	Spectrum File	File ID	Quan Info	XCorr	Percolator q-Value	Percolator PEP	Precursor Abundance	Apex RT [min]
		TRUE	High	Sequest HT (A2)	Unambiguous	[K].NAPIVAAFSAR.[G]		1	2	A0A1U8GIQ7	A0A1U8GIQ7; A0A2G3AE94	0	2	0.6816	0	1	1	558.812	1116.62	1116.62	0.4	0.00022	HCD (High Energy Collision Dissociation)	MS2	46.6496	120	34.9831	9603	S2.raw	F2		2.67	0	0.0185	755208	35.06
	TRUE	High	[K].SADAHVLPAMDVSAADGLK.[I]	1xOxidation [M10]		0.0166763	0	1	2	1	A0A1U8GIQ7	A0A1U8GIQ7 [431-449]	0	1883.92	0					No Quan Values	Not Found	High	High	0	0.01122	3.02		K.SADAHVLPAMDVSAADGLK.I	[431-449]		Not Used
		Checked	Confidence	Identifying Node	PSM Ambiguity	Annotated Sequence	Modifications	# Protein Groups	# Proteins	Master Protein Accessions	Protein Accessions	# Missed Cleavages	Charge	DeltaScore	DeltaCn	Rank	Search Engine Rank	m/z [Da]	MH+ [Da]	Theo. MH+ [Da]	DeltaM [ppm]	Deltam/z [Da]	Activation Type	MS Order	Isolation Interference [%]	Ion Inject Time [ms]	RT [min]	First Scan	Spectrum File	File ID	Quan Info	XCorr	Percolator q-Value	Percolator PEP	Precursor Abundance	Apex RT [min]
		TRUE	High	Sequest HT (A2)	Unambiguous	[K].SADAHVLPAmDVSAADGLK.[I]	M10(Oxidation)	1	2	A0A1U8GIQ7	A0A1U8GIQ7; A0A2G3AE94	0	3	0.5662	0	1	1	628.645	1883.92	1883.92	2.36	0.00148	HCD (High Energy Collision Dissociation)	MS2	4.95747	120	30.6874	7932	S2.raw	F2		3.02	0	0.01122
	TRUE	High	[K].SADAHVLPAMDVSAADGLK.[I]			0.00988557	0	1	2	1	A0A1U8GIQ7	A0A1U8GIQ7 [431-449]	0	1867.92	0	100			200		Not Found	High	High	0	0.006331	2.85	35.26	K.SADAHVLPAMDVSAADGLK.I	[431-449]		Used
		Checked	Confidence	Identifying Node	PSM Ambiguity	Annotated Sequence	Modifications	# Protein Groups	# Proteins	Master Protein Accessions	Protein Accessions	# Missed Cleavages	Charge	DeltaScore	DeltaCn	Rank	Search Engine Rank	m/z [Da]	MH+ [Da]	Theo. MH+ [Da]	DeltaM [ppm]	Deltam/z [Da]	Activation Type	MS Order	Isolation Interference [%]	Ion Inject Time [ms]	RT [min]	First Scan	Spectrum File	File ID	Quan Info	XCorr	Percolator q-Value	Percolator PEP	Precursor Abundance	Apex RT [min]
		TRUE	High	Sequest HT (A2)	Unambiguous	[K].SADAHVLPAMDVSAADGLK.[I]		1	2	A0A1U8GIQ7	A0A1U8GIQ7; A0A2G3AE94	0	2	0.7474	0	1	1	934.465	1867.92	1867.92	0.45	0.00042	HCD (High Energy Collision Dissociation)	MS2	0	120	35.2562	9712	S2.raw	F2		2.85	0	0.006331	151257	35.26
	TRUE	High	[K].IVLCLAGGGITNVEK.[G]	1xCarbamidomethyl [C4]		0.00238728	0	1	2	1	A0A1U8GIQ7	A0A1U8GIQ7 [392-406]	0	1543.85	0	0.557	0	128.5	71.5		Peak Found	High	High	0	0.001355	3.51	37.69	K.IVLCLAGGGITNVEK.G	[392-406]		Used
		Checked	Confidence	Identifying Node	PSM Ambiguity	Annotated Sequence	Modifications	# Protein Groups	# Proteins	Master Protein Accessions	Protein Accessions	# Missed Cleavages	Charge	DeltaScore	DeltaCn	Rank	Search Engine Rank	m/z [Da]	MH+ [Da]	Theo. MH+ [Da]	DeltaM [ppm]	Deltam/z [Da]	Activation Type	MS Order	Isolation Interference [%]	Ion Inject Time [ms]	RT [min]	First Scan	Spectrum File	File ID	Quan Info	XCorr	Percolator q-Value	Percolator PEP	Precursor Abundance	Apex RT [min]
		TRUE	High	Sequest HT (A2)	Unambiguous	[K].IVLcLAGGGITNVEK.[G]	C4(Carbamidomethyl)	1	2	A0A1U8GIQ7	A0A1U8GIQ7; A0A2G3AE94	0	2	0.5926	0	1	1	772.429	1543.85	1543.85	0.05	4e-05	HCD (High Energy Collision Dissociation)	MS2	28.4723	120	37.7125	10688	S2.raw	F2		3.51	0	0.001355	1.03147e+06	37.7
	TRUE	High	[R].TVTNVGDAISSYKVEIASPK.[G]			0.00894052	0	1	2	1	A0A1U8GIQ7	A0A1U8GIQ7 [665-684]	1	2079.1	0					No Quan Values	Not Found	High	High	0	0.00568	2.31		R.TVTNVGDAISSYKVEIASPK.G	[665-684]		Not Used
		Checked	Confidence	Identifying Node	PSM Ambiguity	Annotated Sequence	Modifications	# Protein Groups	# Proteins	Master Protein Accessions	Protein Accessions	# Missed Cleavages	Charge	DeltaScore	DeltaCn	Rank	Search Engine Rank	m/z [Da]	MH+ [Da]	Theo. MH+ [Da]	DeltaM [ppm]	Deltam/z [Da]	Activation Type	MS Order	Isolation Interference [%]	Ion Inject Time [ms]	RT [min]	First Scan	Spectrum File	File ID	Quan Info	XCorr	Percolator q-Value	Percolator PEP	Precursor Abundance	Apex RT [min]
		TRUE	High	Sequest HT (A2)	Unambiguous	[R].TVTNVGDAISSYKVEIASPK.[G]		1	2	A0A1U8GIQ7	A0A1U8GIQ7; A0A2G3AE94	1	3	0.4416	0	1	1	693.703	2079.1	2079.1	-0.49	-0.00034	HCD (High Energy Collision Dissociation)	MS2	23.3631	120	35.5344	9821	S2.raw	F2		2.31	0	0.00568
	TRUE	High	[R].TVTNVGDAISSYK.[V]			0.00383469	0	1	2	1	A0A1U8GIQ7	A0A1U8GIQ7 [665-677]	0	1354.68	0	0.578	0	126.7	73.3		Peak Found	High	High	0	0.002262	3.56	31.28	R.TVTNVGDAISSYK.V	[665-677]		Used
		Checked	Confidence	Identifying Node	PSM Ambiguity	Annotated Sequence	Modifications	# Protein Groups	# Proteins	Master Protein Accessions	Protein Accessions	# Missed Cleavages	Charge	DeltaScore	DeltaCn	Rank	Search Engine Rank	m/z [Da]	MH+ [Da]	Theo. MH+ [Da]	DeltaM [ppm]	Deltam/z [Da]	Activation Type	MS Order	Isolation Interference [%]	Ion Inject Time [ms]	RT [min]	First Scan	Spectrum File	File ID	Quan Info	XCorr	Percolator q-Value	Percolator PEP	Precursor Abundance	Apex RT [min]
		TRUE	High	Sequest HT (A2)	Unambiguous	[R].TVTNVGDAISSYK.[V]		1	2	A0A1U8GIQ7	A0A1U8GIQ7; A0A2G3AE94	0	2	0.5787	0	1	1	677.846	1354.68	1354.68	0.06	4e-05	HCD (High Energy Collision Dissociation)	MS2	10.3753	120	31.2334	8144	S2.raw	F2		3.56	0	0.002262	3.79411e+06	31.29
	TRUE	High	[R].ANVYAIGAGHVNPSR.[A]			0.00121503	0	1	2	2	A0A1U8GIQ7	A0A1U8GIQ7 [582-596]	0	1525.79	0	1.312	0	86.5	113.5		Peak Found	High	High	0	0.001199	5.06	26.25	R.ANVYAIGAGHVNPSR.A	[582-596]		Used
		Checked	Confidence	Identifying Node	PSM Ambiguity	Annotated Sequence	Modifications	# Protein Groups	# Proteins	Master Protein Accessions	Protein Accessions	# Missed Cleavages	Charge	DeltaScore	DeltaCn	Rank	Search Engine Rank	m/z [Da]	MH+ [Da]	Theo. MH+ [Da]	DeltaM [ppm]	Deltam/z [Da]	Activation Type	MS Order	Isolation Interference [%]	Ion Inject Time [ms]	RT [min]	First Scan	Spectrum File	File ID	Quan Info	XCorr	Percolator q-Value	Percolator PEP	Precursor Abundance	Apex RT [min]
		TRUE	High	Sequest HT (A2)	Unambiguous	[R].ANVYAIGAGHVNPSR.[A]		1	2	A0A1U8GIQ7	A0A1U8GIQ7; A0A2G3AE94	0	3	0.6344	0	1	1	509.267	1525.79	1525.79	0.5	0.00026	HCD (High Energy Collision Dissociation)	MS2	11.6341	120	26.2749	6222	S2.raw	F2		5.06	0	0.001199	1.76083e+06	26.22
		TRUE	High	Sequest HT (A2)	Unambiguous	[R].ANVYAIGAGHVNPSR.[A]		1	2	A0A1U8GIQ7	A0A1U8GIQ7; A0A2G3AE94	0	2	0.7326	0	1	1	763.397	1525.79	1525.79	-0.7	-0.00054	HCD (High Energy Collision Dissociation)	MS2	26.3759	120	26.1928	6191	S2.raw	F2		3.59	0	0.0006489	318429	26.21
	TRUE	High	[R].GPSQASSGILKPDIIGPGVNILAAWPTSVDENK.[E]			0.0415196	0	1	2	1	A0A1U8GIQ7	A0A1U8GIQ7 [486-518]	0	3331.75	0	100			200		Not Found	High	High	0	0.03025	1.46	43.49	R.GPSQASSGILKPDIIGPGVNILAAWPTSVDENK.E	[486-518]		Used
		Checked	Confidence	Identifying Node	PSM Ambiguity	Annotated Sequence	Modifications	# Protein Groups	# Proteins	Master Protein Accessions	Protein Accessions	# Missed Cleavages	Charge	DeltaScore	DeltaCn	Rank	Search Engine Rank	m/z [Da]	MH+ [Da]	Theo. MH+ [Da]	DeltaM [ppm]	Deltam/z [Da]	Activation Type	MS Order	Isolation Interference [%]	Ion Inject Time [ms]	RT [min]	First Scan	Spectrum File	File ID	Quan Info	XCorr	Percolator q-Value	Percolator PEP	Precursor Abundance	Apex RT [min]
		TRUE	High	Sequest HT (A2)	Unambiguous	[R].GPSQASSGILKPDIIGPGVNILAAWPTSVDENK.[E]		1	2	A0A1U8GIQ7	A0A1U8GIQ7; A0A2G3AE94	0	3	0.1575	0	1	1	1111.26	3331.75	3331.75	0.49	0.00054	HCD (High Energy Collision Dissociation)	MS2	0	120	43.4679	12896	S2.raw	F2		1.46	0	0.03025	235802	43.49
	TRUE	High	[K].GVIIGVIDSGISPDHPSFSDVGMPPPPAK.[W]			0.0396697	0	1	2	1	A0A1U8GIQ7	A0A1U8GIQ7 [138-166]	0	2886.47	0	100			200		Not Found	High	High	0	0.02882	3.41	39.76	K.GVIIGVIDSGISPDHPSFSDVGMPPPPAK.W	[138-166]		Used
		Checked	Confidence	Identifying Node	PSM Ambiguity	Annotated Sequence	Modifications	# Protein Groups	# Proteins	Master Protein Accessions	Protein Accessions	# Missed Cleavages	Charge	DeltaScore	DeltaCn	Rank	Search Engine Rank	m/z [Da]	MH+ [Da]	Theo. MH+ [Da]	DeltaM [ppm]	Deltam/z [Da]	Activation Type	MS Order	Isolation Interference [%]	Ion Inject Time [ms]	RT [min]	First Scan	Spectrum File	File ID	Quan Info	XCorr	Percolator q-Value	Percolator PEP	Precursor Abundance	Apex RT [min]
		TRUE	High	Sequest HT (A2)	Unambiguous	[K].GVIIGVIDSGISPDHPSFSDVGMPPPPAK.[W]		1	2	A0A1U8GIQ7	A0A1U8GIQ7; A0A2G3AE94	0	3	0.7155	0	1	1	962.828	2886.47	2886.47	-0.08	-8e-05	HCD (High Energy Collision Dissociation)	MS2	0	120	39.7912	11503	S2.raw	F2		3.41	0	0.02882	323533	39.76
	TRUE	High	[R].GPSQASSGILKPDIIGPGVNILAAWPTSVDENKETK.[S]			0.000461038	0	1	2	1	A0A1U8GIQ7	A0A1U8GIQ7 [486-521]	1	3689.94	0	100			200		Not Found	High	High	0	0.000227	6.59	40.77	R.GPSQASSGILKPDIIGPGVNILAAWPTSVDENKETK.S	[486-521]		Used
		Checked	Confidence	Identifying Node	PSM Ambiguity	Annotated Sequence	Modifications	# Protein Groups	# Proteins	Master Protein Accessions	Protein Accessions	# Missed Cleavages	Charge	DeltaScore	DeltaCn	Rank	Search Engine Rank	m/z [Da]	MH+ [Da]	Theo. MH+ [Da]	DeltaM [ppm]	Deltam/z [Da]	Activation Type	MS Order	Isolation Interference [%]	Ion Inject Time [ms]	RT [min]	First Scan	Spectrum File	File ID	Quan Info	XCorr	Percolator q-Value	Percolator PEP	Precursor Abundance	Apex RT [min]
		TRUE	High	Sequest HT (A2)	Unambiguous	[R].GPSQASSGILKPDIIGPGVNILAAWPTSVDENKETK.[S]		1	2	A0A1U8GIQ7	A0A1U8GIQ7; A0A2G3AE94	1	4	0.6571	0	1	1	923.24	3689.94	3689.94	-0.32	-0.00029	HCD (High Energy Collision Dissociation)	MS2	3.95313	120	40.7726	11882	S2.raw	F2		6.59	0	0.000227	1.06252e+06	40.77
TRUE	High	Master Protein	A0A075VXE8	Uncharacterized protein OS=Capsicum annuum OX=4072 GN=orf484 PE=3 SV=1	0	26.092	33	12	15	12	1	484	53.7	7.05	34.7	12	metabolic process	mitochondrion	catalytic activity;metal ion binding	Pf00016, Pf02788	19989157	orf484	MT		0	1.232	137.98	100.9	99.1	Peak Found	High
	Checked	Confidence	Annotated Sequence	Modifications	Modifications in Master Proteins	Qvality PEP	Qvality q-value	# Protein Groups	# Proteins	# PSMs	Master Protein Accessions	Positions in Master Proteins	# Missed Cleavages	Theo. MH+ [Da]	# Razor Quan Results	Abundance Ratio: (F2, Sample) / (F1, Control)	Abundance Ratio Variability [%]: (F2, Sample) / (F1, Control)	Abundances (Grouped): F1, Control	Abundances (Grouped): F2, Sample	Quan Info	Found in Sample: [S1] F1: Control, Control	Found in Sample: [S2] F2: Sample, Treated	Confidence (by Search Engine): Sequest HT	Percolator q-Value (by Search Engine): Sequest HT	Percolator PEP (by Search Engine): Sequest HT	XCorr (by Search Engine): Sequest HT	Top Apex RT [min]	Sequence in Protein	Positions in Protein	Peptide Group Modifications in Protein	Quan Usage
	TRUE	High	[R].VTPQPGVPPEEAGAAVAAESSTGTWTTVWTDGLTSLDR.[Y]			2.55068e-05	0	1	51	2	A0A075VXE8	A0A075VXE8 [49-86]	0	3854.87	0	100			200		Not Found	High	High	0	9.744e-06	4.78	46.88	R.VTPQPGVPPEEAGAAVAAESSTGTWTTVWTDGLTSLDR.Y	[49-86]		Used
		Checked	Confidence	Identifying Node	PSM Ambiguity	Annotated Sequence	Modifications	# Protein Groups	# Proteins	Master Protein Accessions	Protein Accessions	# Missed Cleavages	Charge	DeltaScore	DeltaCn	Rank	Search Engine Rank	m/z [Da]	MH+ [Da]	Theo. MH+ [Da]	DeltaM [ppm]	Deltam/z [Da]	Activation Type	MS Order	Isolation Interference [%]	Ion Inject Time [ms]	RT [min]	First Scan	Spectrum File	File ID	Quan Info	XCorr	Percolator q-Value	Percolator PEP	Precursor Abundance	Apex RT [min]
		TRUE	High	Sequest HT (A2)	Unambiguous	[R].VTPQPGVPPEEAGAAVAAESSTGTWTTVWTDGLTSLDR.[Y]		1	51	A0A075VXE8	K7X3K4; W8E1X3; W8E7G6; N0GUB0; A0A060BD39; W8E6Q0; W8E7F4; A0A0K1CVR3; K7WNS5; W8E101; A0A088S658; R4I705; A0A144R9H4; W8E382; W8E378; W8E7H4; W8E373; W8E389; A0A075VXE8; A0A068EWL6; A0A0M5K5L8; W8E1X6; A0A144R9C7; I1UVT9; W8E1W3; I1UVU1; W8E6P4; A0A2G2Z7Q2; A0A1J0FBW7; A0A144R9F7; W8E105; A0A1J0FBW5; W8E1W0; A0A0M4ITQ0; A0A144R9L8; W8E6S6; W8E6S2; A0A0F7G531; A0A1L3MYF9; W8E0Y6; A0A088S880; W8E…	0	3	0.626	0	1	1	1285.63	3854.88	3854.87	0.9	0.00116	HCD (High Energy Collision Dissociation)	MS2	0	120	46.797	13982	S2.raw	F2		3.85	0	0.0006587	1.0505e+06	46.88
		TRUE	High	Sequest HT (A2)	Unambiguous	[R].VTPQPGVPPEEAGAAVAAESSTGTWTTVWTDGLTSLDR.[Y]		1	51	A0A075VXE8	K7X3K4; W8E1X3; W8E7G6; N0GUB0; A0A060BD39; W8E6Q0; W8E7F4; A0A0K1CVR3; K7WNS5; W8E101; A0A088S658; R4I705; A0A144R9H4; W8E382; W8E378; W8E7H4; W8E373; W8E389; A0A075VXE8; A0A068EWL6; A0A0M5K5L8; W8E1X6; A0A144R9C7; I1UVT9; W8E1W3; I1UVU1; W8E6P4; A0A2G2Z7Q2; A0A1J0FBW7; A0A144R9F7; W8E105; A0A1J0FBW5; W8E1W0; A0A0M4ITQ0; A0A144R9L8; W8E6S6; W8E6S2; A0A0F7G531; A0A1L3MYF9; W8E0Y6; A0A088S880; W8E…	0	4	0.5188	0	1	1	964.474	3854.87	3854.87	0.29	0.00027	HCD (High Energy Collision Dissociation)	MS2	0.710218	120	46.8055	13985	S2.raw	F2		4.78	0	9.744e-06	1.25085e+06	46.88
	TRUE	High	[K].TFQGPPHGIQVER.[DH]			0.00122526	0	1	54	2	A0A075VXE8	A0A075VXE8 [154-166]	0	1465.75	0	20.402	0	9.3	190.7		Peak Found	High	High	0	0.0006547	3.84	27.07	K.TFQGPPHGIQVER.D	[154-166]		Used
		Checked	Confidence	Identifying Node	PSM Ambiguity	Annotated Sequence	Modifications	# Protein Groups	# Proteins	Master Protein Accessions	Protein Accessions	# Missed Cleavages	Charge	DeltaScore	DeltaCn	Rank	Search Engine Rank	m/z [Da]	MH+ [Da]	Theo. MH+ [Da]	DeltaM [ppm]	Deltam/z [Da]	Activation Type	MS Order	Isolation Interference [%]	Ion Inject Time [ms]	RT [min]	First Scan	Spectrum File	File ID	Quan Info	XCorr	Percolator q-Value	Percolator PEP	Precursor Abundance	Apex RT [min]
		TRUE	High	Sequest HT (A2)	Unambiguous	[K].TFQGPPHGIQVER.[DH]		1	54	A0A075VXE8	K7X3K4; W8E1X3; A0A0S2E7Z2; W8E7G6; N0GUB0; A0A060BD39; W8E6Q0; W8E7F4; A0A0K1CVR3; W8E101; A0A088S658; R4I705; A0A144R9H4; W8E382; W8E378; W8E7H4; W8E373; W8E389; A0A075VXE8; A0A068EWL6; A0A0M5K5L8; W8E1X6; A0A144R9C7; I1UVT9; W8E1W3; I1UVU1; W8E6P4; A0A2G2Z7Q2; A0A1J0FBW7; A0A144R9F7; W8E105; A0A1J0FBW5; W8E1W0; A0A0M4ITQ0; A0A144R9L8; W8E6S6; W8E6S2; A0A0F7G531; A0A1L3MYF9; W8E0Y6; A0A2G2Y8K6;…	0	2	0.5579	0	1	1	733.381	1465.75	1465.75	0	0	HCD (High Energy Collision Dissociation)	MS2	20.0132	120	26.9678	6487	S2.raw	F2		2.85	0	0.007054	409236	27.03
		TRUE	High	Sequest HT (A2)	Unambiguous	[K].TFQGPPHGIQVER.[DH]		1	54	A0A075VXE8	K7X3K4; W8E1X3; A0A0S2E7Z2; W8E7G6; N0GUB0; A0A060BD39; W8E6Q0; W8E7F4; A0A0K1CVR3; W8E101; A0A088S658; R4I705; A0A144R9H4; W8E382; W8E378; W8E7H4; W8E373; W8E389; A0A075VXE8; A0A068EWL6; A0A0M5K5L8; W8E1X6; A0A144R9C7; I1UVT9; W8E1W3; I1UVU1; W8E6P4; A0A2G2Z7Q2; A0A1J0FBW7; A0A144R9F7; W8E105; A0A1J0FBW5; W8E1W0; A0A0M4ITQ0; A0A144R9L8; W8E6S6; W8E6S2; A0A0F7G531; A0A1L3MYF9; W8E0Y6; A0A2G2Y8K6;…	0	3	0.5391	0	1	1	489.257	1465.76	1465.75	0.47	0.00023	HCD (High Energy Collision Dissociation)	MS2	6.74291	120	26.948	6479	S2.raw	F2		3.84	0	0.0006547	5.39943e+06	27.02
	TRUE	High	[R].DNGLLLHIHR.[A]			0.0801848	0	1	38	1	A0A075VXE8	A0A075VXE8 [293-302]	0	1187.66	0	100			200		Not Found	High	High	0	0.06189	2.89	29.47	R.DNGLLLHIHR.A	[293-302]		Used
		Checked	Confidence	Identifying Node	PSM Ambiguity	Annotated Sequence	Modifications	# Protein Groups	# Proteins	Master Protein Accessions	Protein Accessions	# Missed Cleavages	Charge	DeltaScore	DeltaCn	Rank	Search Engine Rank	m/z [Da]	MH+ [Da]	Theo. MH+ [Da]	DeltaM [ppm]	Deltam/z [Da]	Activation Type	MS Order	Isolation Interference [%]	Ion Inject Time [ms]	RT [min]	First Scan	Spectrum File	File ID	Quan Info	XCorr	Percolator q-Value	Percolator PEP	Precursor Abundance	Apex RT [min]
		TRUE	High	Sequest HT (A2)	Unambiguous	[R].DNGLLLHIHR.[A]		1	38	A0A075VXE8	W8E1X3; A0A0S2E7Z2; W8E7G6; A0A060BD39; W8E6Q0; W8E7F4; A0A2G2YFB1; W8E101; A0A2G3ALH4; W8E382; W8E378; W8E7H4; W8E373; W8E389; A0A075VXE8; A0A068EWL6; A0A2G3AK72; A0A2G2YRZ3; A0A0M5K5L8; W8E1X6; W8E1W3; W8E6P4; A0A2G2Z7Q2; W8E105; A0A2G3AJR2; W8E1W0; A0A0M4ITQ0; W8E6S6; W8E6S2; A0A0F7G531; W8E0Y6; A0A2G2XVU0; W8E0Z0; A0A2G2ZQ06; W8E7E8; W8E368; W8E6Q6; A0A2G2Z7Z2	0	3	0.5848	0	1	1	396.56	1187.66	1187.66	0.35	0.00014	HCD (High Energy Collision Dissociation)	MS2	57.3813	120	29.4073	7434	S2.raw	F2		2.89	0	0.06189	762443	29.47
	TRUE	High	[K].DDENVNSQPFMR.[W]			0.00909152	0	1	36	1	A0A075VXE8	A0A075VXE8 [209-220]	0	1451.62	0	0.029	0	194.4	5.6		Peak Found	High	High	0	0.00579	2.99	31.62	K.DDENVNSQPFMR.W	[209-220]		Used
		Checked	Confidence	Identifying Node	PSM Ambiguity	Annotated Sequence	Modifications	# Protein Groups	# Proteins	Master Protein Accessions	Protein Accessions	# Missed Cleavages	Charge	DeltaScore	DeltaCn	Rank	Search Engine Rank	m/z [Da]	MH+ [Da]	Theo. MH+ [Da]	DeltaM [ppm]	Deltam/z [Da]	Activation Type	MS Order	Isolation Interference [%]	Ion Inject Time [ms]	RT [min]	First Scan	Spectrum File	File ID	Quan Info	XCorr	Percolator q-Value	Percolator PEP	Precursor Abundance	Apex RT [min]
		TRUE	High	Sequest HT (A2)	Unambiguous	[K].DDENVNSQPFMR.[W]		1	36	A0A075VXE8	W8E1X3; W8E7G6; N0GUB0; A0A060BD39; W8E6Q0; W8E7F4; W8E101; R4I705; W8E382; W8E378; W8E7H4; W8E373; W8E389; A0A2G2ZJQ7; A0A075VXE8; A0A068EWL6; A0A2G2YRZ3; A0A0M5K5L8; W8E1X6; W8E1W3; W8E6P4; A0A2G2Z7Q2; W8E105; W8E1W0; A0A0M4ITQ0; W8E6S6; W8E6S2; A0A0F7G531; W8E0Y6; A0A2G2Y8K6; A0A2G2XVU0; W8E0Z0; A0A2G2ZQ06; W8E7E8; W8E368; W8E6Q6	0	2	0.699	0	1	1	726.314	1451.62	1451.62	-0.25	-0.00018	HCD (High Energy Collision Dissociation)	MS2	55.3495	120	31.4187	8217	S2.raw	F2		2.99	0	0.00579	468223	31.44
	TRUE	High	[R].GGLDFTKDDENVNSQPFMR.[W]			0.0220623	0	1	35	1	A0A075VXE8	A0A075VXE8 [202-220]	1	2169.99	0	100			200		Not Found	High	High	0	0.01516	4.41	35.66	R.GGLDFTKDDENVNSQPFMR.W	[202-220]		Used
		Checked	Confidence	Identifying Node	PSM Ambiguity	Annotated Sequence	Modifications	# Protein Groups	# Proteins	Master Protein Accessions	Protein Accessions	# Missed Cleavages	Charge	DeltaScore	DeltaCn	Rank	Search Engine Rank	m/z [Da]	MH+ [Da]	Theo. MH+ [Da]	DeltaM [ppm]	Deltam/z [Da]	Activation Type	MS Order	Isolation Interference [%]	Ion Inject Time [ms]	RT [min]	First Scan	Spectrum File	File ID	Quan Info	XCorr	Percolator q-Value	Percolator PEP	Precursor Abundance	Apex RT [min]
		TRUE	High	Sequest HT (A2)	Unambiguous	[R].GGLDFTKDDENVNSQPFMR.[W]		1	35	A0A075VXE8	W8E1X3; W8E7G6; N0GUB0; A0A060BD39; W8E6Q0; W8E7F4; W8E101; R4I705; W8E382; W8E378; W8E7H4; W8E373; W8E389; A0A2G2ZJQ7; A0A075VXE8; A0A068EWL6; A0A2G2YRZ3; A0A0M5K5L8; W8E1X6; W8E1W3; W8E6P4; A0A2G2Z7Q2; W8E105; W8E1W0; A0A0M4ITQ0; W8E6S6; W8E6S2; A0A0F7G531; W8E0Y6; A0A2G2XVU0; W8E0Z0; A0A2G2ZQ06; W8E7E8; W8E368; W8E6Q6	1	3	0.4966	0	1	1	724	2169.99	2169.99	-0.58	-0.00042	HCD (High Energy Collision Dissociation)	MS2	6.03721	120	35.6614	9871	S2.raw	F2		4.41	0	0.01516	313104	35.66
	TRUE	High	[K].GHYLNATAGTCEEMMK.[R]	1xCarbamidomethyl [C11]		0.0650848	0	1	30	1	A0A075VXE8	A0A075VXE8 [244-259]	0	1812.77	0	100			200		Not Found	High	High	0	0.04941	2.18	27.38	K.GHYLNATAGTCEEMMK.R	[244-259]		Used
		Checked	Confidence	Identifying Node	PSM Ambiguity	Annotated Sequence	Modifications	# Protein Groups	# Proteins	Master Protein Accessions	Protein Accessions	# Missed Cleavages	Charge	DeltaScore	DeltaCn	Rank	Search Engine Rank	m/z [Da]	MH+ [Da]	Theo. MH+ [Da]	DeltaM [ppm]	Deltam/z [Da]	Activation Type	MS Order	Isolation Interference [%]	Ion Inject Time [ms]	RT [min]	First Scan	Spectrum File	File ID	Quan Info	XCorr	Percolator q-Value	Percolator PEP	Precursor Abundance	Apex RT [min]
		TRUE	High	Sequest HT (A2)	Unambiguous	[K].GHYLNATAGTcEEMMK.[R]	C11(Carbamidomethyl)	1	30	A0A075VXE8	W8E1X3; A0A0S2E7Z2; W8E7G6; A0A060BD39; W8E6Q0; W8E7F4; W8E101; W8E382; W8E378; W8E7H4; W8E373; W8E389; A0A075VXE8; A0A068EWL6; A0A0M5K5L8; W8E1X6; W8E1W3; W8E6P4; A0A2G2Z7Q2; W8E105; W8E1W0; A0A0M4ITQ0; W8E6S6; W8E6S2; A0A0F7G531; W8E0Y6; A0A2G2XVU0; W8E7E8; W8E368; W8E6Q6	0	3	0.3532	0	1	1	604.929	1812.77	1812.77	0.1	6e-05	HCD (High Energy Collision Dissociation)	MS2	36.4459	120	27.4018	6653	S2.raw	F2		2.18	0	0.04941	123415	27.38
	TRUE	High	[R].MSGGDHIHAGTVVGK.[L]	1xOxidation [M1]		0.0916979	0.00352818	1	35	1	A0A075VXE8	A0A075VXE8 [327-341]	0	1481.72	0	0.351	0	148	52		Peak Found	High	High	0.002819	0.07197	1.6	19.71	R.MSGGDHIHAGTVVGK.L	[327-341]		Used
		Checked	Confidence	Identifying Node	PSM Ambiguity	Annotated Sequence	Modifications	# Protein Groups	# Proteins	Master Protein Accessions	Protein Accessions	# Missed Cleavages	Charge	DeltaScore	DeltaCn	Rank	Search Engine Rank	m/z [Da]	MH+ [Da]	Theo. MH+ [Da]	DeltaM [ppm]	Deltam/z [Da]	Activation Type	MS Order	Isolation Interference [%]	Ion Inject Time [ms]	RT [min]	First Scan	Spectrum File	File ID	Quan Info	XCorr	Percolator q-Value	Percolator PEP	Precursor Abundance	Apex RT [min]
		TRUE	High	Sequest HT (A2)	Unambiguous	[R].mSGGDHIHAGTVVGK.[L]	M1(Oxidation)	1	35	A0A075VXE8	W8E1X3; A0A0S2E7Z2; W8E7G6; A0A060BD39; W8E6Q0; W8E7F4; W8E101; W8E382; W8E378; W8E7H4; W8E373; W8E389; A0A075VXE8; A0A068EWL6; A0A2G3AK72; A0A2G2YRZ3; A0A0M5K5L8; W8E1X6; W8E1W3; W8E6P4; A0A2G2Z7Q2; A0A2G2ZX38; W8E105; W8E1W0; A0A0M4ITQ0; W8E6S6; W8E6S2; A0A0F7G531; W8E0Y6; A0A2G2XVU0; W8E0Z0; A0A2G2ZQ06; W8E7E8; W8E368; W8E6Q6	0	3	0.4813	0	1	1	494.577	1481.72	1481.72	-0.03	-2e-05	HCD (High Energy Collision Dissociation)	MS2	0	120	18.7235	3444	S2.raw	F2		1.6	0.002819	0.07197	102998	18.77
	TRUE	High	[R].FLFCAEALFK.[A]	1xCarbamidomethyl [C4]		0.16932	0.00352818	1	27	1	A0A075VXE8	A0A075VXE8 [225-234]	0	1245.63	0					No Quan Values	Not Found	High	High	0.002819	0.1404	1.46		R.FLFCAEALFK.A	[225-234]		Not Used
		Checked	Confidence	Identifying Node	PSM Ambiguity	Annotated Sequence	Modifications	# Protein Groups	# Proteins	Master Protein Accessions	Protein Accessions	# Missed Cleavages	Charge	DeltaScore	DeltaCn	Rank	Search Engine Rank	m/z [Da]	MH+ [Da]	Theo. MH+ [Da]	DeltaM [ppm]	Deltam/z [Da]	Activation Type	MS Order	Isolation Interference [%]	Ion Inject Time [ms]	RT [min]	First Scan	Spectrum File	File ID	Quan Info	XCorr	Percolator q-Value	Percolator PEP	Precursor Abundance	Apex RT [min]
		TRUE	High	Sequest HT (A2)	Unambiguous	[R].FLFcAEALFK.[A]	C4(Carbamidomethyl)	1	27	A0A075VXE8	W8E1X3; W8E7G6; N0GUB0; W8E7F4; W8E101; W8E382; W8E378; W8E7H4; W8E373; W8E389; A0A075VXE8; A0A068EWL6; A0A0M5K5L8; W8E1X6; W8E1W3; W8E6P4; A0A2G2Z7Q2; W8E1W0; A0A0M4ITQ0; W8E6S6; W8E6S2; W8E0Y6; A0A2G2XVU0; W8E0Z0; A0A2G2ZQ06; W8E7E8; W8E368	0	2	0.4452	0	1	1	623.32	1245.63	1245.63	-0.33	-0.00021	HCD (High Energy Collision Dissociation)	MS2	53.4011	120	43.5659	12927	S2.raw	F2		1.46	0.002819	0.1404	125906	43.55
	TRUE	High	[R].DDFVEQDR.[S]			0.213305	0.00352818	1	35	1	A0A075VXE8	A0A075VXE8 [358-365]	0	1023.44	0	2.379	0	59.2	140.8		Peak Found	High	High	0.002819	0.1806	2.28	25.38	R.DDFVEQDR.S	[358-365]		Used
		Checked	Confidence	Identifying Node	PSM Ambiguity	Annotated Sequence	Modifications	# Protein Groups	# Proteins	Master Protein Accessions	Protein Accessions	# Missed Cleavages	Charge	DeltaScore	DeltaCn	Rank	Search Engine Rank	m/z [Da]	MH+ [Da]	Theo. MH+ [Da]	DeltaM [ppm]	Deltam/z [Da]	Activation Type	MS Order	Isolation Interference [%]	Ion Inject Time [ms]	RT [min]	First Scan	Spectrum File	File ID	Quan Info	XCorr	Percolator q-Value	Percolator PEP	Precursor Abundance	Apex RT [min]
		TRUE	High	Sequest HT (A2)	Unambiguous	[R].DDFVEQDR.[S]		1	35	A0A075VXE8	W8E1X3; A0A0S2E7Z2; W8E7G6; A0A060BD39; W8E6Q0; W8E7F4; W8E101; A0A2G3ALH4; W8E382; W8E378; W8E7H4; W8E373; W8E389; A0A075VXE8; A0A068EWL6; A0A2G3AK72; A0A2G2YRZ3; A0A0M5K5L8; W8E1X6; W8E1W3; W8E6P4; A0A2G2Z7Q2; W8E105; W8E1W0; A0A0M4ITQ0; W8E6S6; W8E6S2; A0A0F7G531; W8E0Y6; A0A2G2XVU0; W8E0Z0; A0A2G2ZQ06; W8E7E8; W8E368; W8E6Q6	0	2	0.6228	0	1	1	512.223	1023.44	1023.44	0.07	3e-05	HCD (High Energy Collision Dissociation)	MS2	14.0566	120	25.3851	5884	S2.raw	F2		2.28	0.002819	0.1806	724185	25.42
	TRUE	High	[K].LTYYTPEYQTK.[D]			0.0994272	0.00352818	1	57	1	A0A075VXE8	A0A075VXE8 [29-39]	0	1406.68	0	1.232	0	89.6	110.4		Peak Found	High	High	0.002819	0.07852	1.84	30.25	K.LTYYTPEYQTK.D	[29-39]		Used
		Checked	Confidence	Identifying Node	PSM Ambiguity	Annotated Sequence	Modifications	# Protein Groups	# Proteins	Master Protein Accessions	Protein Accessions	# Missed Cleavages	Charge	DeltaScore	DeltaCn	Rank	Search Engine Rank	m/z [Da]	MH+ [Da]	Theo. MH+ [Da]	DeltaM [ppm]	Deltam/z [Da]	Activation Type	MS Order	Isolation Interference [%]	Ion Inject Time [ms]	RT [min]	First Scan	Spectrum File	File ID	Quan Info	XCorr	Percolator q-Value	Percolator PEP	Precursor Abundance	Apex RT [min]
		TRUE	High	Sequest HT (A2)	Unambiguous	[K].LTYYTPEYQTK.[D]		1	57	A0A075VXE8	K7X3K4; W8E1X3; A0A0S2E7Z2; W8E7G6; N0GUB0; A0A060BD39; W8E6Q0; W8E7F4; A0A0K1CVR3; K7WNS5; W8E101; A0A0K0MPS7; A0A088S658; A0A2G2Z2K2; R4I705; A0A144R9H4; W8E382; W8E378; W8E7H4; W8E373; W8E389; A0A0K0MPA4; A0A075VXE8; A0A068EWL6; A0A2G3AK72; A0A0M5K5L8; W8E1X6; A0A144R9C7; I1UVT9; W8E1W3; I1UVU1; A0A2G2Z7Q2; A0A1J0FBW7; A0A2G2ZNY3; A0A140ETJ5; A0A144R9F7; W8E105; A0A1J0FBW5; A0A0M4ITQ0; W8E6S6;…	0	2	0.3913	0	1	1	703.845	1406.68	1406.68	-0.31	-0.00022	HCD (High Energy Collision Dissociation)	MS2	5.84235	120	30.6849	7931	S2.raw	F2		1.84	0.002819	0.07852	1.20603e+06	30.77
	TRUE	High	[K].DTDILAAFR.[V]			0.187279	0.00352818	1	58	1	A0A075VXE8	A0A075VXE8 [40-48]	0	1021.53	0	100			200		Not Found	High	High	0.002819	0.1565	2.8	40.69	K.DTDILAAFR.V	[40-48]		Used
		Checked	Confidence	Identifying Node	PSM Ambiguity	Annotated Sequence	Modifications	# Protein Groups	# Proteins	Master Protein Accessions	Protein Accessions	# Missed Cleavages	Charge	DeltaScore	DeltaCn	Rank	Search Engine Rank	m/z [Da]	MH+ [Da]	Theo. MH+ [Da]	DeltaM [ppm]	Deltam/z [Da]	Activation Type	MS Order	Isolation Interference [%]	Ion Inject Time [ms]	RT [min]	First Scan	Spectrum File	File ID	Quan Info	XCorr	Percolator q-Value	Percolator PEP	Precursor Abundance	Apex RT [min]
		TRUE	High	Sequest HT (A2)	Unambiguous	[K].DTDILAAFR.[V]		1	58	A0A075VXE8	K7X3K4; W8E1X3; A0A0S2E7Z2; W8E7G6; N0GUB0; A0A060BD39; W8E6Q0; W8E7F4; A0A0K1CVR3; K7WNS5; W8E101; A0A0K0MPS7; A0A088S658; A0A2G2Z2K2; R4I705; A0A144R9H4; W8E382; W8E378; W8E7H4; W8E373; W8E389; A0A0K0MPA4; A0A075VXE8; A0A068EWL6; A0A2G3AK72; A0A0M5K5L8; W8E1X6; A0A144R9C7; I1UVT9; W8E1W3; I1UVU1; W8E6P4; A0A2G2Z7Q2; A0A1J0FBW7; A0A144R9F7; W8E105; A0A1J0FBW5; W8E1W0; A0A0M4ITQ0; W8E6S6; W8E6S2;…	0	2	0.475	0	1	1	511.27	1021.53	1021.53	1.09	0.00056	HCD (High Energy Collision Dissociation)	MS2	21.2977	120	40.6203	11823	S2.raw	F2		2.8	0.002819	0.1565	5833760	40.69
	TRUE	High	[R].MSGGDHIHAGTVVGK.[L]			0.244192	0.0069299	1	35	1	A0A075VXE8	A0A075VXE8 [327-341]	0	1465.72	0	100			200		Not Found	High	High	0.005525	0.2098	1.65	20.18	R.MSGGDHIHAGTVVGK.L	[327-341]		Used
		Checked	Confidence	Identifying Node	PSM Ambiguity	Annotated Sequence	Modifications	# Protein Groups	# Proteins	Master Protein Accessions	Protein Accessions	# Missed Cleavages	Charge	DeltaScore	DeltaCn	Rank	Search Engine Rank	m/z [Da]	MH+ [Da]	Theo. MH+ [Da]	DeltaM [ppm]	Deltam/z [Da]	Activation Type	MS Order	Isolation Interference [%]	Ion Inject Time [ms]	RT [min]	First Scan	Spectrum File	File ID	Quan Info	XCorr	Percolator q-Value	Percolator PEP	Precursor Abundance	Apex RT [min]
		TRUE	High	Sequest HT (A2)	Unambiguous	[R].MSGGDHIHAGTVVGK.[L]		1	35	A0A075VXE8	W8E1X3; A0A0S2E7Z2; W8E7G6; A0A060BD39; W8E6Q0; W8E7F4; W8E101; W8E382; W8E378; W8E7H4; W8E373; W8E389; A0A075VXE8; A0A068EWL6; A0A2G3AK72; A0A2G2YRZ3; A0A0M5K5L8; W8E1X6; W8E1W3; W8E6P4; A0A2G2Z7Q2; A0A2G2ZX38; W8E105; W8E1W0; A0A0M4ITQ0; W8E6S6; W8E6S2; A0A0F7G531; W8E0Y6; A0A2G2XVU0; W8E0Z0; A0A2G2ZQ06; W8E7E8; W8E368; W8E6Q6	0	3	0.2121	0	1	1	489.246	1465.72	1465.72	0.48	0.00023	HCD (High Energy Collision Dissociation)	MS2	34.1943	120	20.1388	3967	S2.raw	F2		1.65	0.005525	0.2098	123415	20.18
	TRUE	High	[R].DITLGFVDLLR.[D]			0.25154	0.00855505	1	36	1	A0A075VXE8	A0A075VXE8 [347-357]	0	1261.72	0	100			200		Not Found	High	High	0.006818	0.2162	1.54	50.01	R.DITLGFVDLLR.D	[347-357]		Used
		Checked	Confidence	Identifying Node	PSM Ambiguity	Annotated Sequence	Modifications	# Protein Groups	# Proteins	Master Protein Accessions	Protein Accessions	# Missed Cleavages	Charge	DeltaScore	DeltaCn	Rank	Search Engine Rank	m/z [Da]	MH+ [Da]	Theo. MH+ [Da]	DeltaM [ppm]	Deltam/z [Da]	Activation Type	MS Order	Isolation Interference [%]	Ion Inject Time [ms]	RT [min]	First Scan	Spectrum File	File ID	Quan Info	XCorr	Percolator q-Value	Percolator PEP	Precursor Abundance	Apex RT [min]
		TRUE	High	Sequest HT (A2)	Unambiguous	[R].DITLGFVDLLR.[D]		1	36	A0A075VXE8	W8E1X3; A0A0S2E7Z2; W8E7G6; A0A060BD39; W8E7F4; W8E101; A0A2G3ALH4; A0A2G2Z2K2; W8E382; W8E378; W8E7H4; W8E373; W8E389; A0A075VXE8; A0A068EWL6; A0A2G3AK72; A0A2G2YRZ3; A0A0M5K5L8; W8E1X6; W8E1W3; W8E6P4; A0A2G2Z7Q2; A0A2G2ZX38; W8E105; W8E1W0; A0A0M4ITQ0; W8E6S6; W8E6S2; A0A0F7G531; W8E0Y6; A0A2G2XVU0; W8E0Z0; A0A2G2ZQ06; W8E7E8; W8E368; W8E6Q6	0	3	0.4416	0	1	1	421.242	1261.71	1261.72	-2.49	-0.00105	HCD (High Energy Collision Dissociation)	MS2	80.339	120	49.9695	14952	S2.raw	F2		1.54	0.006818	0.2162	68185.1	50.01
TRUE	High	Master Protein	A0A2G2ZSR6	L-ascorbate oxidase homolog OS=Capsicum annuum OX=4072 GN=LOC107866828 PE=4 SV=1	0	25.344	30	12	13	12	1	539	59.8	9.03	33.01	12									0	0.971	35.2	67	133	Peak Found	High
	Checked	Confidence	Annotated Sequence	Modifications	Modifications in Master Proteins	Qvality PEP	Qvality q-value	# Protein Groups	# Proteins	# PSMs	Master Protein Accessions	Positions in Master Proteins	# Missed Cleavages	Theo. MH+ [Da]	# Razor Quan Results	Abundance Ratio: (F2, Sample) / (F1, Control)	Abundance Ratio Variability [%]: (F2, Sample) / (F1, Control)	Abundances (Grouped): F1, Control	Abundances (Grouped): F2, Sample	Quan Info	Found in Sample: [S1] F1: Control, Control	Found in Sample: [S2] F2: Sample, Treated	Confidence (by Search Engine): Sequest HT	Percolator q-Value (by Search Engine): Sequest HT	Percolator PEP (by Search Engine): Sequest HT	XCorr (by Search Engine): Sequest HT	Top Apex RT [min]	Sequence in Protein	Positions in Protein	Peptide Group Modifications in Protein	Quan Usage
	TRUE	High	[K].LPFPDGILINGR.[G]			0.00222297	0	1	3	1	A0A2G2ZSR6	A0A2G2ZSR6 [184-195]	0	1311.74	0	100			200		Not Found	High	High	0	0.00125	2.91	40.77	K.LPFPDGILINGR.G	[184-195]		Used
		Checked	Confidence	Identifying Node	PSM Ambiguity	Annotated Sequence	Modifications	# Protein Groups	# Proteins	Master Protein Accessions	Protein Accessions	# Missed Cleavages	Charge	DeltaScore	DeltaCn	Rank	Search Engine Rank	m/z [Da]	MH+ [Da]	Theo. MH+ [Da]	DeltaM [ppm]	Deltam/z [Da]	Activation Type	MS Order	Isolation Interference [%]	Ion Inject Time [ms]	RT [min]	First Scan	Spectrum File	File ID	Quan Info	XCorr	Percolator q-Value	Percolator PEP	Precursor Abundance	Apex RT [min]
		TRUE	High	Sequest HT (A2)	Unambiguous	[K].LPFPDGILINGR.[G]		1	3	A0A2G2ZSR6	A0A1U8ETL4; A0A2G2YAC6; A0A2G2ZSR6	0	2	0.6529	0	1	1	656.375	1311.74	1311.74	0.27	0.00018	HCD (High Energy Collision Dissociation)	MS2	12.6304	120	40.7074	11857	S2.raw	F2		2.91	0	0.00125	748489	40.77
	TRUE	High	[R].ISNVGLQSSLNFR.[V]			0.00275322	0	1	1	1	A0A2G2ZSR6	A0A2G2ZSR6 [214-226]	0	1434.77	0	100			200		Not Found	High	High	0	0.00158	3.68	35.85	R.ISNVGLQSSLNFR.V	[214-226]		Used
		Checked	Confidence	Identifying Node	PSM Ambiguity	Annotated Sequence	Modifications	# Protein Groups	# Proteins	Master Protein Accessions	Protein Accessions	# Missed Cleavages	Charge	DeltaScore	DeltaCn	Rank	Search Engine Rank	m/z [Da]	MH+ [Da]	Theo. MH+ [Da]	DeltaM [ppm]	Deltam/z [Da]	Activation Type	MS Order	Isolation Interference [%]	Ion Inject Time [ms]	RT [min]	First Scan	Spectrum File	File ID	Quan Info	XCorr	Percolator q-Value	Percolator PEP	Precursor Abundance	Apex RT [min]
		TRUE	High	Sequest HT (A2)	Unambiguous	[R].ISNVGLQSSLNFR.[V]		1	1	A0A2G2ZSR6	A0A2G2ZSR6	0	2	0.4674	0	1	1	717.888	1434.77	1434.77	-0.3	-0.00021	HCD (High Energy Collision Dissociation)	MS2	34.598	120	35.8626	9952	S2.raw	F2		3.68	0	0.00158	869905	35.85
	TRUE	High	[R].IPVPFSDPANDYTILIGDWYTK.[N]			0.0223403	0	1	1	1	A0A2G2ZSR6	A0A2G2ZSR6 [148-169]	0	2525.26	0	2.274	0	61.1	138.9		Peak Found	High	High	0	0.0154	3.2	50.77	R.IPVPFSDPANDYTILIGDWYTK.N	[148-169]		Used
		Checked	Confidence	Identifying Node	PSM Ambiguity	Annotated Sequence	Modifications	# Protein Groups	# Proteins	Master Protein Accessions	Protein Accessions	# Missed Cleavages	Charge	DeltaScore	DeltaCn	Rank	Search Engine Rank	m/z [Da]	MH+ [Da]	Theo. MH+ [Da]	DeltaM [ppm]	Deltam/z [Da]	Activation Type	MS Order	Isolation Interference [%]	Ion Inject Time [ms]	RT [min]	First Scan	Spectrum File	File ID	Quan Info	XCorr	Percolator q-Value	Percolator PEP	Precursor Abundance	Apex RT [min]
		TRUE	High	Sequest HT (A2)	Unambiguous	[R].IPVPFSDPANDYTILIGDWYTK.[N]		1	1	A0A2G2ZSR6	A0A2G2ZSR6	0	3	0.6281	0	1	1	842.424	2525.26	2525.26	-0.42	-0.00036	HCD (High Energy Collision Dissociation)	MS2	20.144	120	50.4346	15093	S2.raw	F2		3.2	0	0.0154	521840	50.53
	TRUE	High	[K].VGSISNAPTGGGIYLDTSVLGIDYR.[Q]			0.000808846	0	1	1	2	A0A2G2ZSR6	A0A2G2ZSR6 [391-415]	0	2525.29	0	100			200		Not Found	High	High	0	0.0004176	4.23	42.16	K.VGSISNAPTGGGIYLDTSVLGIDYR.Q	[391-415]		Used
		Checked	Confidence	Identifying Node	PSM Ambiguity	Annotated Sequence	Modifications	# Protein Groups	# Proteins	Master Protein Accessions	Protein Accessions	# Missed Cleavages	Charge	DeltaScore	DeltaCn	Rank	Search Engine Rank	m/z [Da]	MH+ [Da]	Theo. MH+ [Da]	DeltaM [ppm]	Deltam/z [Da]	Activation Type	MS Order	Isolation Interference [%]	Ion Inject Time [ms]	RT [min]	First Scan	Spectrum File	File ID	Quan Info	XCorr	Percolator q-Value	Percolator PEP	Precursor Abundance	Apex RT [min]
		TRUE	High	Sequest HT (A2)	Unambiguous	[K].VGSISNAPTGGGIYLDTSVLGIDYR.[Q]		1	1	A0A2G2ZSR6	A0A2G2ZSR6	0	2	0.5569	0	1	1	1263.15	2525.29	2525.29	-0.14	-0.00017	HCD (High Energy Collision Dissociation)	MS2	0	120	42.1229	12396	S2.raw	F2		1.67	0	0.01205	327848	42.15
		TRUE	High	Sequest HT (A2)	Unambiguous	[K].VGSISNAPTGGGIYLDTSVLGIDYR.[Q]		1	1	A0A2G2ZSR6	A0A2G2ZSR6	0	3	0.6596	0	1	1	842.434	2525.29	2525.29	-0.01	-1e-05	HCD (High Energy Collision Dissociation)	MS2	1.50579	120	42.1519	12407	S2.raw	F2		4.23	0	0.0004176	664705	42.16
	TRUE	High	[R].YAVNSVSFVPLDTPLK.[L]			0.00234756	0	1	1	1	A0A2G2ZSR6	A0A2G2ZSR6 [364-379]	0	1749.94	0	100			200		Not Found	High	High	0	0.001328	3.72	40.15	R.YAVNSVSFVPLDTPLK.L	[364-379]		Used
		Checked	Confidence	Identifying Node	PSM Ambiguity	Annotated Sequence	Modifications	# Protein Groups	# Proteins	Master Protein Accessions	Protein Accessions	# Missed Cleavages	Charge	DeltaScore	DeltaCn	Rank	Search Engine Rank	m/z [Da]	MH+ [Da]	Theo. MH+ [Da]	DeltaM [ppm]	Deltam/z [Da]	Activation Type	MS Order	Isolation Interference [%]	Ion Inject Time [ms]	RT [min]	First Scan	Spectrum File	File ID	Quan Info	XCorr	Percolator q-Value	Percolator PEP	Precursor Abundance	Apex RT [min]
		TRUE	High	Sequest HT (A2)	Unambiguous	[R].YAVNSVSFVPLDTPLK.[L]		1	1	A0A2G2ZSR6	A0A2G2ZSR6	0	2	0.7258	0	1	1	875.476	1749.94	1749.94	0.93	0.00081	HCD (High Energy Collision Dissociation)	MS2	0	120	40.1117	11627	S2.raw	F2		3.72	0	0.001328	1.45843e+06	40.15
	TRUE	High	[R].VYTDSTSLRDEYPIPR.[N]			0.00886596	0	1	1	1	A0A2G2ZSR6	A0A2G2ZSR6 [508-523]	1	1911.94	0	1.098	0	95.3	104.7		Peak Found	High	High	0	0.005637	3.19	32.3	R.VYTDSTSLRDEYPIPR.N	[508-523]		Used
		Checked	Confidence	Identifying Node	PSM Ambiguity	Annotated Sequence	Modifications	# Protein Groups	# Proteins	Master Protein Accessions	Protein Accessions	# Missed Cleavages	Charge	DeltaScore	DeltaCn	Rank	Search Engine Rank	m/z [Da]	MH+ [Da]	Theo. MH+ [Da]	DeltaM [ppm]	Deltam/z [Da]	Activation Type	MS Order	Isolation Interference [%]	Ion Inject Time [ms]	RT [min]	First Scan	Spectrum File	File ID	Quan Info	XCorr	Percolator q-Value	Percolator PEP	Precursor Abundance	Apex RT [min]
		TRUE	High	Sequest HT (A2)	Unambiguous	[R].VYTDSTSLRDEYPIPR.[N]		1	1	A0A2G2ZSR6	A0A2G2ZSR6	1	3	0.5768	0	1	1	637.986	1911.94	1911.94	-0.33	-0.00021	HCD (High Energy Collision Dissociation)	MS2	0	120	32.2787	8550	S2.raw	F2		3.19	0	0.005637	1.42133e+06	32.3
	TRUE	High	[K].DQIGSFYYFPSLAFHK.[A]			0.0617013	0	1	2	1	A0A2G2ZSR6	A0A2G2ZSR6 [117-132]	0	1919.93	0	0.504	0	133	67		Peak Found	High	High	0	0.04656	1.69	42.6	K.DQIGSFYYFPSLAFHK.A	[117-132]		Used
		Checked	Confidence	Identifying Node	PSM Ambiguity	Annotated Sequence	Modifications	# Protein Groups	# Proteins	Master Protein Accessions	Protein Accessions	# Missed Cleavages	Charge	DeltaScore	DeltaCn	Rank	Search Engine Rank	m/z [Da]	MH+ [Da]	Theo. MH+ [Da]	DeltaM [ppm]	Deltam/z [Da]	Activation Type	MS Order	Isolation Interference [%]	Ion Inject Time [ms]	RT [min]	First Scan	Spectrum File	File ID	Quan Info	XCorr	Percolator q-Value	Percolator PEP	Precursor Abundance	Apex RT [min]
		TRUE	High	Sequest HT (A2)	Unambiguous	[K].DQIGSFYYFPSLAFHK.[A]		1	2	A0A2G2ZSR6	A0A2G2ZSR6; A0A1U8HJB7	0	3	0.5089	0	1	1	640.649	1919.93	1919.93	0.09	6e-05	HCD (High Energy Collision Dissociation)	MS2	7.77343	120	42.6192	12584	S2.raw	F2		1.69	0	0.04656	139818	42.61
	TRUE	High	[K].KLPFPDGILINGR.[G]			0.059216	0	1	1	1	A0A2G2ZSR6	A0A2G2ZSR6 [183-195]	1	1439.84	0	100			200		Not Found	High	High	0	0.04458	2.54	38.12	K.KLPFPDGILINGR.G	[183-195]		Used
		Checked	Confidence	Identifying Node	PSM Ambiguity	Annotated Sequence	Modifications	# Protein Groups	# Proteins	Master Protein Accessions	Protein Accessions	# Missed Cleavages	Charge	DeltaScore	DeltaCn	Rank	Search Engine Rank	m/z [Da]	MH+ [Da]	Theo. MH+ [Da]	DeltaM [ppm]	Deltam/z [Da]	Activation Type	MS Order	Isolation Interference [%]	Ion Inject Time [ms]	RT [min]	First Scan	Spectrum File	File ID	Quan Info	XCorr	Percolator q-Value	Percolator PEP	Precursor Abundance	Apex RT [min]
		TRUE	High	Sequest HT (A2)	Unambiguous	[K].KLPFPDGILINGR.[G]		1	1	A0A2G2ZSR6	A0A2G2ZSR6	1	3	0.5512	0	1	1	480.618	1439.84	1439.84	1.24	0.00059	HCD (High Energy Collision Dissociation)	MS2	32.4762	120	38.1119	10849	S2.raw	F2		2.54	0	0.04458	594260	38.12
	TRUE	High	[R].GPNGVTFTVEQGK.[T]			0.0135301	0	1	1	1	A0A2G2ZSR6	A0A2G2ZSR6 [196-208]	0	1333.67	0	0.971	0	101.5	98.5		Peak Found	High	High	0	0.008906	3.42	29.71	R.GPNGVTFTVEQGK.T	[196-208]		Used
		Checked	Confidence	Identifying Node	PSM Ambiguity	Annotated Sequence	Modifications	# Protein Groups	# Proteins	Master Protein Accessions	Protein Accessions	# Missed Cleavages	Charge	DeltaScore	DeltaCn	Rank	Search Engine Rank	m/z [Da]	MH+ [Da]	Theo. MH+ [Da]	DeltaM [ppm]	Deltam/z [Da]	Activation Type	MS Order	Isolation Interference [%]	Ion Inject Time [ms]	RT [min]	First Scan	Spectrum File	File ID	Quan Info	XCorr	Percolator q-Value	Percolator PEP	Precursor Abundance	Apex RT [min]
		TRUE	High	Sequest HT (A2)	Unambiguous	[R].GPNGVTFTVEQGK.[T]		1	1	A0A2G2ZSR6	A0A2G2ZSR6	0	2	0.6579	0	1	1	667.341	1333.68	1333.67	0.71	0.00047	HCD (High Energy Collision Dissociation)	MS2	18.7479	120	29.6507	7528	S2.raw	F2		3.42	0	0.008906	989042	29.69
	TRUE	High	[R].NSFVDGVYGTTCPIPPGK.[N]	1xCarbamidomethyl [C12]		0.105202	0.00352818	1	1	1	A0A2G2ZSR6	A0A2G2ZSR6 [90-107]	0	1908.92	0	100			200		Not Found	High	High	0.002819	0.08353	1.3	36.26	R.NSFVDGVYGTTCPIPPGK.N	[90-107]		Used
		Checked	Confidence	Identifying Node	PSM Ambiguity	Annotated Sequence	Modifications	# Protein Groups	# Proteins	Master Protein Accessions	Protein Accessions	# Missed Cleavages	Charge	DeltaScore	DeltaCn	Rank	Search Engine Rank	m/z [Da]	MH+ [Da]	Theo. MH+ [Da]	DeltaM [ppm]	Deltam/z [Da]	Activation Type	MS Order	Isolation Interference [%]	Ion Inject Time [ms]	RT [min]	First Scan	Spectrum File	File ID	Quan Info	XCorr	Percolator q-Value	Percolator PEP	Precursor Abundance	Apex RT [min]
		TRUE	High	Sequest HT (A2)	Unambiguous	[R].NSFVDGVYGTTcPIPPGK.[N]	C12(Carbamidomethyl)	1	1	A0A2G2ZSR6	A0A2G2ZSR6	0	2	0.6077	0	1	1	954.962	1908.92	1908.92	0.54	0.00051	HCD (High Energy Collision Dissociation)	MS2	0	120	36.0775	10038	S2.raw	F2		1.3	0.002819	0.08353	368956	36.26
	TRUE	High	[R].VYTDSTSLR.[D]			0.191658	0.00352818	1	1	1	A0A2G2ZSR6	A0A2G2ZSR6 [508-516]	0	1041.52	0	100			200		Not Found	High	High	0.002819	0.1606	1.85	24	R.VYTDSTSLR.D	[508-516]		Used
		Checked	Confidence	Identifying Node	PSM Ambiguity	Annotated Sequence	Modifications	# Protein Groups	# Proteins	Master Protein Accessions	Protein Accessions	# Missed Cleavages	Charge	DeltaScore	DeltaCn	Rank	Search Engine Rank	m/z [Da]	MH+ [Da]	Theo. MH+ [Da]	DeltaM [ppm]	Deltam/z [Da]	Activation Type	MS Order	Isolation Interference [%]	Ion Inject Time [ms]	RT [min]	First Scan	Spectrum File	File ID	Quan Info	XCorr	Percolator q-Value	Percolator PEP	Precursor Abundance	Apex RT [min]
		TRUE	High	Sequest HT (A2)	Unambiguous	[R].VYTDSTSLR.[D]		1	1	A0A2G2ZSR6	A0A2G2ZSR6	0	2	0.5027	0	1	1	521.264	1041.52	1041.52	-0.08	-4e-05	HCD (High Energy Collision Dissociation)	MS2	18.6572	120	24.0195	5377	S2.raw	F2		1.85	0.002819	0.1606	538550	24
	TRUE	High	[K].AAGGFGGIR.[I]			0.190189	0.00352818	1	2	1	A0A2G2ZSR6	A0A2G2ZSR6 [133-141]	0	805.432	0	0.727	0	115.8	84.2		Peak Found	High	High	0.002819	0.1594	2.61	26.33	K.AAGGFGGIR.I	[133-141]		Used
		Checked	Confidence	Identifying Node	PSM Ambiguity	Annotated Sequence	Modifications	# Protein Groups	# Proteins	Master Protein Accessions	Protein Accessions	# Missed Cleavages	Charge	DeltaScore	DeltaCn	Rank	Search Engine Rank	m/z [Da]	MH+ [Da]	Theo. MH+ [Da]	DeltaM [ppm]	Deltam/z [Da]	Activation Type	MS Order	Isolation Interference [%]	Ion Inject Time [ms]	RT [min]	First Scan	Spectrum File	File ID	Quan Info	XCorr	Percolator q-Value	Percolator PEP	Precursor Abundance	Apex RT [min]
		TRUE	High	Sequest HT (A2)	Unambiguous	[K].AAGGFGGIR.[I]		1	2	A0A2G2ZSR6	A0A2G2XYQ4; A0A2G2ZSR6	0	2	0.4674	0	1	1	403.219	805.431	805.432	-0.4	-0.00016	HCD (High Energy Collision Dissociation)	MS2	14.3346	120	26.241	6209	S2.raw	F2		2.61	0.002819	0.1594	1.76178e+06	26.3
TRUE	High	Master Protein	A0A1U8G802	Germin-like protein 1 OS=Capsicum annuum OX=4072 GN=T459_08102 PE=3 SV=1	0	20.726	23	4	12	4	1	209	21.6	7.44	45.46	4	regulation of biological process	extracellular	metal ion binding	Pf00190, Pf02311, Pf07883	107865791	LOC107865791	3		0	0.743	11.47	127.3	72.7	High	High
	Checked	Confidence	Annotated Sequence	Modifications	Modifications in Master Proteins	Qvality PEP	Qvality q-value	# Protein Groups	# Proteins	# PSMs	Master Protein Accessions	Positions in Master Proteins	# Missed Cleavages	Theo. MH+ [Da]	# Razor Quan Results	Abundance Ratio: (F2, Sample) / (F1, Control)	Abundance Ratio Variability [%]: (F2, Sample) / (F1, Control)	Abundances (Grouped): F1, Control	Abundances (Grouped): F2, Sample	Quan Info	Found in Sample: [S1] F1: Control, Control	Found in Sample: [S2] F2: Sample, Treated	Confidence (by Search Engine): Sequest HT	Percolator q-Value (by Search Engine): Sequest HT	Percolator PEP (by Search Engine): Sequest HT	XCorr (by Search Engine): Sequest HT	Top Apex RT [min]	Sequence in Protein	Positions in Protein	Peptide Group Modifications in Protein	Quan Usage
	TRUE	High	[K].LVGATTFLDEATIKK.[L]			0.00204407	0	1	2	3	A0A1U8G802	A0A1U8G802 [186-200]	1	1606.91	0	0.714	0	116.7	83.3		High	High	High	0	0.01481	4.11	35.9	K.LVGATTFLDEATIKK.L	[186-200]		Used
		Checked	Confidence	Identifying Node	PSM Ambiguity	Annotated Sequence	Modifications	# Protein Groups	# Proteins	Master Protein Accessions	Protein Accessions	# Missed Cleavages	Charge	DeltaScore	DeltaCn	Rank	Search Engine Rank	m/z [Da]	MH+ [Da]	Theo. MH+ [Da]	DeltaM [ppm]	Deltam/z [Da]	Activation Type	MS Order	Isolation Interference [%]	Ion Inject Time [ms]	RT [min]	First Scan	Spectrum File	File ID	Quan Info	XCorr	Percolator q-Value	Percolator PEP	Precursor Abundance	Apex RT [min]
		TRUE	High	Sequest HT (A2)	Unambiguous	[K].LVGATTFLDEATIKK.[L]		1	2	A0A1U8G802	A0A1X9WE66; A0A1U8G802	1	2	0.6113	0	1	1	803.956	1606.9	1606.91	-0.72	-0.00058	HCD (High Energy Collision Dissociation)	MS2	2.36165	120	35.8577	9950	S2.raw	F2		2.83	0	0.001349
		TRUE	High	Sequest HT (A2)	Unambiguous	[K].LVGATTFLDEATIKK.[L]		1	2	A0A1U8G802	A0A1X9WE66; A0A1U8G802	1	3	0.5523	0	1	1	536.307	1606.91	1606.91	0.45	0.00024	HCD (High Energy Collision Dissociation)	MS2	13.335	56.827	35.8505	9947	S2.raw	F2		4.11	0	0.01481	5.29219e+06	35.86
		TRUE	High	Sequest HT (A2)	Unambiguous	[K].LVGATTFLDEATIKK.[L]		1	2	A0A1U8G802	A0A1X9WE66; A0A1U8G802	1	3	0.5659	0	1	1	536.307	1606.91	1606.91	0.33	0.00017	HCD (High Energy Collision Dissociation)	MS2	36.361	120	35.9279	10038	S1.raw	F1		3.64	0	0.001146	840584	35.95
	TRUE	High	[K].LVGATTFLDEATIK.[K]			0.000431109	0	1	2	3	A0A1U8G802	A0A1U8G802 [186-199]	0	1478.81	0	0.365	0	146.5	53.5		High	High	High	0	0.0002109	4.22	38.91	K.LVGATTFLDEATIK.K	[186-199]		Used
		Checked	Confidence	Identifying Node	PSM Ambiguity	Annotated Sequence	Modifications	# Protein Groups	# Proteins	Master Protein Accessions	Protein Accessions	# Missed Cleavages	Charge	DeltaScore	DeltaCn	Rank	Search Engine Rank	m/z [Da]	MH+ [Da]	Theo. MH+ [Da]	DeltaM [ppm]	Deltam/z [Da]	Activation Type	MS Order	Isolation Interference [%]	Ion Inject Time [ms]	RT [min]	First Scan	Spectrum File	File ID	Quan Info	XCorr	Percolator q-Value	Percolator PEP	Precursor Abundance	Apex RT [min]
		TRUE	High	Sequest HT (A2)	Unambiguous	[K].LVGATTFLDEATIK.[K]		1	2	A0A1U8G802	A0A1X9WE66; A0A1U8G802	0	2	0.6706	0	1	1	739.909	1478.81	1478.81	0.64	0.00047	HCD (High Energy Collision Dissociation)	MS2	8.71546	120	38.8718	11151	S2.raw	F2		4.22	0	0.0002109	7801921	38.91
		TRUE	High	Sequest HT (A2)	Unambiguous	[K].LVGATTFLDEATIK.[K]		1	2	A0A1U8G802	A0A1X9WE66; A0A1U8G802	0	2	0.5507	0	1	1	739.912	1478.82	1478.81	4.92	0.00363	HCD (High Energy Collision Dissociation)	MS2	36.0011	120	42.4911	12466	S1.raw	F1		2.07	0	0.01501	176400	42.69
		TRUE	High	Sequest HT (A2)	Unambiguous	[K].LVGATTFLDEATIK.[K]		1	2	A0A1U8G802	A0A1X9WE66; A0A1U8G802	0	2	0.7011	0	1	1	739.909	1478.81	1478.81	0.13	9e-05	HCD (High Energy Collision Dissociation)	MS2	14.5711	120	38.883	11174	S1.raw	F1		3.78	0	0.005365	2.24906e+06	38.91
	TRUE	High	[K].APESPSGYSCK.[S]	1xCarbamidomethyl [C10]		0.0333235	0	1	2	1	A0A1U8G802	A0A1U8G802 [30-40]	0	1182.51	0	0.773	0	112.8	87.2		Peak Found	High	High	0	0.02374	2.74	19.77	K.APESPSGYSCK.S	[30-40]		Used
		Checked	Confidence	Identifying Node	PSM Ambiguity	Annotated Sequence	Modifications	# Protein Groups	# Proteins	Master Protein Accessions	Protein Accessions	# Missed Cleavages	Charge	DeltaScore	DeltaCn	Rank	Search Engine Rank	m/z [Da]	MH+ [Da]	Theo. MH+ [Da]	DeltaM [ppm]	Deltam/z [Da]	Activation Type	MS Order	Isolation Interference [%]	Ion Inject Time [ms]	RT [min]	First Scan	Spectrum File	File ID	Quan Info	XCorr	Percolator q-Value	Percolator PEP	Precursor Abundance	Apex RT [min]
		TRUE	High	Sequest HT (A2)	Unambiguous	[K].APESPSGYScK.[S]	C10(Carbamidomethyl)	1	2	A0A1U8G802	A0A1X9WE66; A0A1U8G802	0	2	0.6204	0	1	1	591.758	1182.51	1182.51	-0.33	-0.00019	HCD (High Energy Collision Dissociation)	MS2	16.6337	120	19.6826	3798	S2.raw	F2		2.74	0	0.02374	1.02135e+06	19.72
	TRUE	High	[K].AAVTPAFAAQFPGLNGLGLSAAR.[L]			2.11189e-05	0	1	2	5	A0A1U8G802	A0A1U8G802 [67-89]	0	2200.19	0	0.921	0	104.1	95.9		High	High	High	0	7.957e-06	5.82	43.47	K.AAVTPAFAAQFPGLNGLGLSAAR.L	[67-89]		Used
		Checked	Confidence	Identifying Node	PSM Ambiguity	Annotated Sequence	Modifications	# Protein Groups	# Proteins	Master Protein Accessions	Protein Accessions	# Missed Cleavages	Charge	DeltaScore	DeltaCn	Rank	Search Engine Rank	m/z [Da]	MH+ [Da]	Theo. MH+ [Da]	DeltaM [ppm]	Deltam/z [Da]	Activation Type	MS Order	Isolation Interference [%]	Ion Inject Time [ms]	RT [min]	First Scan	Spectrum File	File ID	Quan Info	XCorr	Percolator q-Value	Percolator PEP	Precursor Abundance	Apex RT [min]
		TRUE	High	Sequest HT (A2)	Unambiguous	[K].AAVTPAFAAQFPGLNGLGLSAAR.[L]		1	2	A0A1U8G802	A0A1X9WE66; A0A1U8G802	0	3	0.6341	0	1	1	734.069	2200.19	2200.19	1.66	0.00122	HCD (High Energy Collision Dissociation)	MS2	1.82778	120	46.5171	13775	S1.raw	F1		4.81	0	0.001689	411427	46.62
		TRUE	High	Sequest HT (A2)	Unambiguous	[K].AAVTPAFAAQFPGLNGLGLSAAR.[L]		1	2	A0A1U8G802	A0A1X9WE66; A0A1U8G802	0	3	0.6512	0	1	1	734.068	2200.19	2200.19	0.58	0.00042	HCD (High Energy Collision Dissociation)	MS2	7.84854	120	43.4869	12804	S1.raw	F1		5.82	0	7.957e-06	430093	43.53
		TRUE	High	Sequest HT (A2)	Unambiguous	[K].AAVTPAFAAQFPGLNGLGLSAAR.[L]		1	2	A0A1U8G802	A0A1X9WE66; A0A1U8G802	0	3	0.6059	0	1	1	734.067	2200.19	2200.19	-0.23	-0.00017	HCD (High Energy Collision Dissociation)	MS2	8.08773	120	43.3367	12850	S2.raw	F2		5.43	0	4.919e-05	6.033e+06	43.42
		TRUE	High	Sequest HT (A2)	Unambiguous	[K].AAVTPAFAAQFPGLNGLGLSAAR.[L]		1	2	A0A1U8G802	A0A1X9WE66; A0A1U8G802	0	2	0.6579	0	1	1	1100.6	2200.19	2200.19	-0.09	-0.0001	HCD (High Energy Collision Dissociation)	MS2	2.13451	120	43.3392	12851	S2.raw	F2		3.8	0	3.049e-05	1.99482e+06	43.42
		TRUE	High	Sequest HT (A2)	Unambiguous	[K].AAVTPAFAAQFPGLNGLGLSAAR.[L]		1	2	A0A1U8G802	A0A1X9WE66; A0A1U8G802	0	2	0.6054	0	1	1	1100.6	2200.2	2200.19	4.88	0.00537	HCD (High Energy Collision Dissociation)	MS2	50.1048	120	43.5606	12829	S1.raw	F1		2.23	0.002819	0.1014	149526	43.53
TRUE	High	Master Protein	T1PZ85	Pin-II type proteinase inhibitor 33 OS=Capsicum annuum OX=4072 PE=2 SV=1	0	20.205	48	5	9	2	1	262	28.7	5.81	26.68	5	regulation of biological process		enzyme regulator activity	Pf02428					0	100			200	Not Found	High
	Checked	Confidence	Annotated Sequence	Modifications	Modifications in Master Proteins	Qvality PEP	Qvality q-value	# Protein Groups	# Proteins	# PSMs	Master Protein Accessions	Positions in Master Proteins	# Missed Cleavages	Theo. MH+ [Da]	# Razor Quan Results	Abundance Ratio: (F2, Sample) / (F1, Control)	Abundance Ratio Variability [%]: (F2, Sample) / (F1, Control)	Abundances (Grouped): F1, Control	Abundances (Grouped): F2, Sample	Quan Info	Found in Sample: [S1] F1: Control, Control	Found in Sample: [S2] F2: Sample, Treated	Confidence (by Search Engine): Sequest HT	Percolator q-Value (by Search Engine): Sequest HT	Percolator PEP (by Search Engine): Sequest HT	XCorr (by Search Engine): Sequest HT	Top Apex RT [min]	Sequence in Protein	Positions in Protein	Peptide Group Modifications in Protein	Quan Usage
	TRUE	High	[R].KGCYYYSDDGTFICEGESDPNNPKPCPR.[N]	3xCarbamidomethyl [C3; C14; C26]		6.89343e-05	0	1	9	1	T1PZ85	T1PZ85 [46-73]	1	3326.38	0	100			200		Not Found	High	High	0	2.881e-05	4.86	30.09	R.KGCYYYSDDGTFICEGESDPNNPKPCPR.N	[46-73]		Used
		Checked	Confidence	Identifying Node	PSM Ambiguity	Annotated Sequence	Modifications	# Protein Groups	# Proteins	Master Protein Accessions	Protein Accessions	# Missed Cleavages	Charge	DeltaScore	DeltaCn	Rank	Search Engine Rank	m/z [Da]	MH+ [Da]	Theo. MH+ [Da]	DeltaM [ppm]	Deltam/z [Da]	Activation Type	MS Order	Isolation Interference [%]	Ion Inject Time [ms]	RT [min]	First Scan	Spectrum File	File ID	Quan Info	XCorr	Percolator q-Value	Percolator PEP	Precursor Abundance	Apex RT [min]
		TRUE	High	Sequest HT (A2)	Unambiguous	[R].KGcYYYSDDGTFIcEGESDPNNPKPcPR.[N]	C3(Carbamidomethyl); C14(Carbamidomethyl); C26(Carbamidomethyl)	1	9	T1PZ85	T1PZ68; T1PZ65; T1PZK4; T1PZF2; T1PZF8; T1PZJ7; T1PZ90; T1PZ85; T1PZ72	1	4	0.7058	0	1	1	832.352	3326.39	3326.38	1.26	0.00104	HCD (High Energy Collision Dissociation)	MS2	8.25091	120	30.023	7674	S2.raw	F2		4.86	0	2.881e-05	1.29849e+06	30.09
	TRUE	High	[R].KGCNYYSADGTFICEGESDPNNPK.[PAT]	2xCarbamidomethyl [C3; C14]		0.00759326	0	2	64	2	Q4ZIQ4; T1PZ85	Q4ZIQ4 [46-69]; [104-127]; [162-185]; T1PZ85 [104-127]; [162-185]; [220-243]	1	2723.13	0	100			200	Shared	Not Found	High	High	0	0.004757	5.58	30.58	R.KGCNYYSADGTFICEGESDPNNPK.A; R.KGCNYYSADGTFICEGESDPNNPK.A; R.KGCNYYSADGTFICEGESDPNNPK.A	[104-127]; [162-185]; [220-243]		Not Used
		Checked	Confidence	Identifying Node	PSM Ambiguity	Annotated Sequence	Modifications	# Protein Groups	# Proteins	Master Protein Accessions	Protein Accessions	# Missed Cleavages	Charge	DeltaScore	DeltaCn	Rank	Search Engine Rank	m/z [Da]	MH+ [Da]	Theo. MH+ [Da]	DeltaM [ppm]	Deltam/z [Da]	Activation Type	MS Order	Isolation Interference [%]	Ion Inject Time [ms]	RT [min]	First Scan	Spectrum File	File ID	Quan Info	XCorr	Percolator q-Value	Percolator PEP	Precursor Abundance	Apex RT [min]
		TRUE	High	Sequest HT (A2)	Unambiguous	[R].KGcNYYSADGTFIcEGESDPNNPK.[PAT]	C3(Carbamidomethyl); C14(Carbamidomethyl)	2	64	Q4ZIQ4; T1PZ85	T1PZ68; D2CGT7; T1PZ65; Q4ZIQ6; T1PZF5; Q4Z8K2; D2CH22; T1PZB6; T1PZB5; A0A097J9C0; T1PZB1; Q4ZIQ4; A0A097J9C5; T1PZE8; T1PZ78; Q4Z8K3; P56615; Q4U5Z3; T1PZ86; T1PZF2; T1PZ91; T1PZF8; D2CGU0; T1PZF7; A0A097J9D6; Q9SDL4; A0A097J9C1; D2CGT6; T1PZB0; T1PZJ7; T1PZF9; A0A097J9D3; A0A097J9B6; T1PZB2; T1PZB7; T1PZJ8; D2CGT4; Q4ZIQ3; T1PZK2; A0A097J9D7; T1PZK7; T1PZ85; Q4U5Z4; T1PZB3; T1PZ76; D2CGQ2; T1P…	1	2	0.6133	0	1	1	1362.07	2723.14	2723.13	0.25	0.00034	HCD (High Energy Collision Dissociation)	MS2	0	120	30.563	7884	S2.raw	F2		1.81	0	0.01561	555062	30.6
		TRUE	High	Sequest HT (A2)	Unambiguous	[R].KGcNYYSADGTFIcEGESDPNNPK.[PAT]	C3(Carbamidomethyl); C14(Carbamidomethyl)	2	64	Q4ZIQ4; T1PZ85	T1PZ68; D2CGT7; T1PZ65; Q4ZIQ6; T1PZF5; Q4Z8K2; D2CH22; T1PZB6; T1PZB5; A0A097J9C0; T1PZB1; Q4ZIQ4; A0A097J9C5; T1PZE8; T1PZ78; Q4Z8K3; P56615; Q4U5Z3; T1PZ86; T1PZF2; T1PZ91; T1PZF8; D2CGU0; T1PZF7; A0A097J9D6; Q9SDL4; A0A097J9C1; D2CGT6; T1PZB0; T1PZJ7; T1PZF9; A0A097J9D3; A0A097J9B6; T1PZB2; T1PZB7; T1PZJ8; D2CGT4; Q4ZIQ3; T1PZK2; A0A097J9D7; T1PZK7; T1PZ85; Q4U5Z4; T1PZB3; T1PZ76; D2CGQ2; T1P…	1	3	0.7832	0	1	1	908.384	2723.14	2723.13	0.6	0.00055	HCD (High Energy Collision Dissociation)	MS2	0	120	30.5085	7863	S2.raw	F2		5.58	0	0.004757	7840412	30.58
	TRUE	High	[K].GCYYYSDDGTFICEGESDPNNPKPCPR.[N]	3xCarbamidomethyl [C2; C13; C25]		0.00210499	0	1	9	2	T1PZ85	T1PZ85 [47-73]	0	3198.29	0	100			200		Not Found	High	High	0	0.001746	3.86	33.05	K.GCYYYSDDGTFICEGESDPNNPKPCPR.N	[47-73]		Used
		Checked	Confidence	Identifying Node	PSM Ambiguity	Annotated Sequence	Modifications	# Protein Groups	# Proteins	Master Protein Accessions	Protein Accessions	# Missed Cleavages	Charge	DeltaScore	DeltaCn	Rank	Search Engine Rank	m/z [Da]	MH+ [Da]	Theo. MH+ [Da]	DeltaM [ppm]	Deltam/z [Da]	Activation Type	MS Order	Isolation Interference [%]	Ion Inject Time [ms]	RT [min]	First Scan	Spectrum File	File ID	Quan Info	XCorr	Percolator q-Value	Percolator PEP	Precursor Abundance	Apex RT [min]
		TRUE	High	Sequest HT (A2)	Unambiguous	[K].GcYYYSDDGTFIcEGESDPNNPKPcPR.[N]	C2(Carbamidomethyl); C13(Carbamidomethyl); C25(Carbamidomethyl)	1	9	T1PZ85	T1PZ68; T1PZ65; T1PZK4; T1PZF2; T1PZF8; T1PZJ7; T1PZ90; T1PZ85; T1PZ72	0	4	0.7409	0	1	1	800.327	3198.29	3198.29	-0.67	-0.00054	HCD (High Energy Collision Dissociation)	MS2	24.4989	120	33.0427	8845	S2.raw	F2		3.86	0	0.001746	211367	33.03
		TRUE	High	Sequest HT (A2)	Unambiguous	[K].GcYYYSDDGTFIcEGESDPNNPKPcPR.[N]	C2(Carbamidomethyl); C13(Carbamidomethyl); C25(Carbamidomethyl)	1	9	T1PZ85	T1PZ68; T1PZ65; T1PZK4; T1PZF2; T1PZF8; T1PZJ7; T1PZ90; T1PZ85; T1PZ72	0	3	0.7847	0	1	1	1066.77	3198.29	3198.29	-0.31	-0.00033	HCD (High Energy Collision Dissociation)	MS2	0.838101	120	33.0255	8838	S2.raw	F2		3.39	0	0.001181	840704	33.05
	TRUE	High	[KR].GCNYYSADGTFICEGESDPNNPK.[PAT]	2xCarbamidomethyl [C2; C13]		0.00299414	0	2	64	2	Q4ZIQ4; T1PZ85	Q4ZIQ4 [47-69]; [105-127]; [163-185]; T1PZ85 [105-127]; [163-185]; [221-243]	0	2595.04	0	100			200	Shared	Not Found	High	High	0	0.004399	3.77	34.27	K.GCNYYSADGTFICEGESDPNNPK.A; K.GCNYYSADGTFICEGESDPNNPK.A; K.GCNYYSADGTFICEGESDPNNPK.A	[105-127]; [163-185]; [221-243]		Not Used
		Checked	Confidence	Identifying Node	PSM Ambiguity	Annotated Sequence	Modifications	# Protein Groups	# Proteins	Master Protein Accessions	Protein Accessions	# Missed Cleavages	Charge	DeltaScore	DeltaCn	Rank	Search Engine Rank	m/z [Da]	MH+ [Da]	Theo. MH+ [Da]	DeltaM [ppm]	Deltam/z [Da]	Activation Type	MS Order	Isolation Interference [%]	Ion Inject Time [ms]	RT [min]	First Scan	Spectrum File	File ID	Quan Info	XCorr	Percolator q-Value	Percolator PEP	Precursor Abundance	Apex RT [min]
		TRUE	High	Sequest HT (A2)	Unambiguous	[KR].GcNYYSADGTFIcEGESDPNNPK.[PAT]	C2(Carbamidomethyl); C13(Carbamidomethyl)	2	64	Q4ZIQ4; T1PZ85	T1PZ68; D2CGT7; T1PZ65; Q4ZIQ6; T1PZF5; Q4Z8K2; D2CH22; T1PZB6; T1PZB5; A0A097J9C0; T1PZB1; Q4ZIQ4; A0A097J9C5; T1PZE8; T1PZ78; Q4Z8K3; P56615; Q4U5Z3; T1PZ86; T1PZF2; T1PZ91; T1PZF8; D2CGU0; T1PZF7; A0A097J9D6; Q9SDL4; A0A097J9C1; D2CGT6; T1PZB0; T1PZJ7; T1PZF9; A0A097J9D3; A0A097J9B6; T1PZB2; T1PZB7; T1PZJ8; D2CGT4; Q4ZIQ3; T1PZK2; A0A097J9D7; T1PZK7; T1PZ85; Q4U5Z4; T1PZB3; T1PZ76; D2CGQ2; T1P…	0	2	0.8824	0	1	1	1298.02	2595.04	2595.04	0.42	0.00054	HCD (High Energy Collision Dissociation)	MS2	0	120	34.2818	9330	S2.raw	F2		3.4	0	0.001729	1.49385e+06	34.27
		TRUE	High	Sequest HT (A2)	Unambiguous	[KR].GcNYYSADGTFIcEGESDPNNPK.[PAT]	C2(Carbamidomethyl); C13(Carbamidomethyl)	2	64	Q4ZIQ4; T1PZ85	T1PZ68; D2CGT7; T1PZ65; Q4ZIQ6; T1PZF5; Q4Z8K2; D2CH22; T1PZB6; T1PZB5; A0A097J9C0; T1PZB1; Q4ZIQ4; A0A097J9C5; T1PZE8; T1PZ78; Q4Z8K3; P56615; Q4U5Z3; T1PZ86; T1PZF2; T1PZ91; T1PZF8; D2CGU0; T1PZF7; A0A097J9D6; Q9SDL4; A0A097J9C1; D2CGT6; T1PZB0; T1PZJ7; T1PZF9; A0A097J9D3; A0A097J9B6; T1PZB2; T1PZB7; T1PZJ8; D2CGT4; Q4ZIQ3; T1PZK2; A0A097J9D7; T1PZK7; T1PZ85; Q4U5Z4; T1PZB3; T1PZ76; D2CGQ2; T1P…	0	3	0.7851	0	1	1	865.684	2595.04	2595.04	-0.92	-0.0008	HCD (High Energy Collision Dissociation)	MS2	0	120	34.2132	9303	S2.raw	F2		3.77	0	0.004399	3.26835e+06	34.27
	TRUE	High	[RHPG].ICTNCCAGR.[KNR]	3xCarbamidomethyl [C2; C5; C6]		0.219036	0.00352818	2	74	2	Q4ZIQ4; T1PZ85	Q4ZIQ4 [37-45]; [95-103]; [153-161]; T1PZ85 [95-103]; [153-161]; [211-219]	0	1111.44	0	100			200	Shared	Not Found	High	High	0.002819	0.1857	1.17	18.21	R.ICTNCCAGR.K; R.ICTNCCAGR.K; R.LCTNCCAGR.K	[95-103]; [153-161]; [211-219]		Not Used
		Checked	Confidence	Identifying Node	PSM Ambiguity	Annotated Sequence	Modifications	# Protein Groups	# Proteins	Master Protein Accessions	Protein Accessions	# Missed Cleavages	Charge	DeltaScore	DeltaCn	Rank	Search Engine Rank	m/z [Da]	MH+ [Da]	Theo. MH+ [Da]	DeltaM [ppm]	Deltam/z [Da]	Activation Type	MS Order	Isolation Interference [%]	Ion Inject Time [ms]	RT [min]	First Scan	Spectrum File	File ID	Quan Info	XCorr	Percolator q-Value	Percolator PEP	Precursor Abundance	Apex RT [min]
		TRUE	High	Sequest HT (A2)	Unambiguous	[RHPG].IcTNccAGR.[KNR]	C2(Carbamidomethyl); C5(Carbamidomethyl); C6(Carbamidomethyl)	2	66	Q4ZIQ4; T1PZ85	T1PZ68; T1PZ65; Q4ZIQ6; T1PZF5; T1PZK4; Q4Z8K2; T1PZB6; T1PZB5; T1PZB1; Q4ZIQ4; A0A097J9C5; T1PZ88; T1PZE8; T1PZ78; Q4ZIQ2; Q4Z8K3; P56615; Q4ZIQ5; Q9M514; Q4U5Z3; A0A2G3A0S4; T1PZ86; T1PZF2; T1PZ91; T1PZF8; D2CGU0; T1PZF7; A0A097J9D6; Q9SDL4; A0A097J9C1; D2CGT6; T1PZB0; T1PZJ7; T1PZF9; A0A097J9D3; A0A097J9B6; T1PZB2; T1PZJ8; D2CGT4; Q4ZIQ3; T1PZ90; T1PZK2; A0A097J9D7; T1PZK7; T1PZ85; T1PZB3; T1P…	0	2	0	0	1	1	556.225	1111.44	1111.44	-0.57	-0.00032	HCD (High Energy Collision Dissociation)	MS2	14.8713	120	17.9294	3153	S2.raw	F2		1.17	0.002819	0.1857	96431.7	18.21
		TRUE	High	Sequest HT (A2)	Unambiguous	[RHPG].LcTNccAGR.[KNR]	C2(Carbamidomethyl); C5(Carbamidomethyl); C6(Carbamidomethyl)	2	42	T1PZ85	D2CGT7; Q4ZIQ6; Q4Z8K2; D2CH22; A0A097J9C0; T1PZB1; A0A097J9C5; T1PZE8; T1PZ78; Q4Z8K3; T1PZ86; T1PZ91; Q9SDL4; A0A097J9C1; D2CGT6; A0A097J9D3; A0A097J9B6; T1PZB2; T1PZB7; T1PZJ8; D2CGT4; Q4ZIQ3; T1PZK2; A0A097J9D7; T1PZK7; T1PZ85; Q4U5Z4; T1PZB3; T1PZ76; D2CGQ2; T1PZF0; T1PZ64; T1PZ73; A0A2G3A0U2; T1PZL0; A0A1U8G7B9; D2CGT3; T1PZ89; D2CGT9; D2CGT5; T1PZK0; T1PZB4	0	2		0	1	2	556.225	1111.44	1111.44	-0.57	-0.00032	HCD (High Energy Collision Dissociation)	MS2	14.8713	120	17.9294	3153	S2.raw	F2		1.17	0.002819	0.1857	96431.7	18.21
TRUE	High	Master Protein	Q4ZIQ4	Pin-II type proteinase inhibitor 8 OS=Capsicum annuum OX=4072 GN=PI-8 PE=2 SV=1	0	19.947	48	6	8	3	1	262	28.5	6.44	28.88	6	regulation of biological process		enzyme regulator activity	Pf02428					3	100			200	Not Found	High
	Checked	Confidence	Annotated Sequence	Modifications	Modifications in Master Proteins	Qvality PEP	Qvality q-value	# Protein Groups	# Proteins	# PSMs	Master Protein Accessions	Positions in Master Proteins	# Missed Cleavages	Theo. MH+ [Da]	# Razor Quan Results	Abundance Ratio: (F2, Sample) / (F1, Control)	Abundance Ratio Variability [%]: (F2, Sample) / (F1, Control)	Abundances (Grouped): F1, Control	Abundances (Grouped): F2, Sample	Quan Info	Found in Sample: [S1] F1: Control, Control	Found in Sample: [S2] F2: Sample, Treated	Confidence (by Search Engine): Sequest HT	Percolator q-Value (by Search Engine): Sequest HT	Percolator PEP (by Search Engine): Sequest HT	XCorr (by Search Engine): Sequest HT	Top Apex RT [min]	Sequence in Protein	Positions in Protein	Peptide Group Modifications in Protein	Quan Usage
	TRUE	High	[R].KGCNYYSADGTFICEGESDPNNPKPCPR.[N]	3xCarbamidomethyl [C3; C14; C26]		1.9501e-05	0	1	8	1	Q4ZIQ4	Q4ZIQ4 [104-131]	1	3233.37	0	100			200		Not Found	High	High	0	7.308e-06	6.52	28.89	R.KGCNYYSADGTFICEGESDPNNPKPCPR.N	[104-131]		Used
		Checked	Confidence	Identifying Node	PSM Ambiguity	Annotated Sequence	Modifications	# Protein Groups	# Proteins	Master Protein Accessions	Protein Accessions	# Missed Cleavages	Charge	DeltaScore	DeltaCn	Rank	Search Engine Rank	m/z [Da]	MH+ [Da]	Theo. MH+ [Da]	DeltaM [ppm]	Deltam/z [Da]	Activation Type	MS Order	Isolation Interference [%]	Ion Inject Time [ms]	RT [min]	First Scan	Spectrum File	File ID	Quan Info	XCorr	Percolator q-Value	Percolator PEP	Precursor Abundance	Apex RT [min]
		TRUE	High	Sequest HT (A2)	Unambiguous	[R].KGcNYYSADGTFIcEGESDPNNPKPcPR.[N]	C3(Carbamidomethyl); C14(Carbamidomethyl); C26(Carbamidomethyl)	1	8	Q4ZIQ4	T1PZB5; Q4ZIQ4; Q4ZIQ2; Q4ZIQ5; A0A2G3A0S4; Q4U5Z5; T1PZ89; T1PZF6	1	4	0.6718	0	1	1	809.098	3233.37	3233.37	-0.94	-0.00076	HCD (High Energy Collision Dissociation)	MS2	2.29216	120	28.8601	7219	S2.raw	F2		6.52	0	7.308e-06	1.12121e+06	28.89
	TRUE	High	[R].KGCNYYSADGTFICEGESDPNNPK.[PAT]	2xCarbamidomethyl [C3; C14]		0.00759326	0	2	64	2	Q4ZIQ4; T1PZ85	Q4ZIQ4 [46-69]; [104-127]; [162-185]; T1PZ85 [104-127]; [162-185]; [220-243]	1	2723.13	0	100			200	Shared	Not Found	High	High	0	0.004757	5.58	30.58	R.KGCNYYSADGTFICEGESDPNNPK.P; R.KGCNYYSADGTFICEGESDPNNPK.P; R.KGCNYYSADGTFICEGESDPNNPK.A	[46-69]; [104-127]; [162-185]		Used
		Checked	Confidence	Identifying Node	PSM Ambiguity	Annotated Sequence	Modifications	# Protein Groups	# Proteins	Master Protein Accessions	Protein Accessions	# Missed Cleavages	Charge	DeltaScore	DeltaCn	Rank	Search Engine Rank	m/z [Da]	MH+ [Da]	Theo. MH+ [Da]	DeltaM [ppm]	Deltam/z [Da]	Activation Type	MS Order	Isolation Interference [%]	Ion Inject Time [ms]	RT [min]	First Scan	Spectrum File	File ID	Quan Info	XCorr	Percolator q-Value	Percolator PEP	Precursor Abundance	Apex RT [min]
		TRUE	High	Sequest HT (A2)	Unambiguous	[R].KGcNYYSADGTFIcEGESDPNNPK.[PAT]	C3(Carbamidomethyl); C14(Carbamidomethyl)	2	64	Q4ZIQ4; T1PZ85	T1PZ68; D2CGT7; T1PZ65; Q4ZIQ6; T1PZF5; Q4Z8K2; D2CH22; T1PZB6; T1PZB5; A0A097J9C0; T1PZB1; Q4ZIQ4; A0A097J9C5; T1PZE8; T1PZ78; Q4Z8K3; P56615; Q4U5Z3; T1PZ86; T1PZF2; T1PZ91; T1PZF8; D2CGU0; T1PZF7; A0A097J9D6; Q9SDL4; A0A097J9C1; D2CGT6; T1PZB0; T1PZJ7; T1PZF9; A0A097J9D3; A0A097J9B6; T1PZB2; T1PZB7; T1PZJ8; D2CGT4; Q4ZIQ3; T1PZK2; A0A097J9D7; T1PZK7; T1PZ85; Q4U5Z4; T1PZB3; T1PZ76; D2CGQ2; T1P…	1	2	0.6133	0	1	1	1362.07	2723.14	2723.13	0.25	0.00034	HCD (High Energy Collision Dissociation)	MS2	0	120	30.563	7884	S2.raw	F2		1.81	0	0.01561	555062	30.6
		TRUE	High	Sequest HT (A2)	Unambiguous	[R].KGcNYYSADGTFIcEGESDPNNPK.[PAT]	C3(Carbamidomethyl); C14(Carbamidomethyl)	2	64	Q4ZIQ4; T1PZ85	T1PZ68; D2CGT7; T1PZ65; Q4ZIQ6; T1PZF5; Q4Z8K2; D2CH22; T1PZB6; T1PZB5; A0A097J9C0; T1PZB1; Q4ZIQ4; A0A097J9C5; T1PZE8; T1PZ78; Q4Z8K3; P56615; Q4U5Z3; T1PZ86; T1PZF2; T1PZ91; T1PZF8; D2CGU0; T1PZF7; A0A097J9D6; Q9SDL4; A0A097J9C1; D2CGT6; T1PZB0; T1PZJ7; T1PZF9; A0A097J9D3; A0A097J9B6; T1PZB2; T1PZB7; T1PZJ8; D2CGT4; Q4ZIQ3; T1PZK2; A0A097J9D7; T1PZK7; T1PZ85; Q4U5Z4; T1PZB3; T1PZ76; D2CGQ2; T1P…	1	3	0.7832	0	1	1	908.384	2723.14	2723.13	0.6	0.00055	HCD (High Energy Collision Dissociation)	MS2	0	120	30.5085	7863	S2.raw	F2		5.58	0	0.004757	7840412	30.58
	TRUE	High	[K].GCNYYSADGTFICEGESDPNNPKPCPR.[N]	3xCarbamidomethyl [C2; C13; C25]		0.00853804	0	1	8	1	Q4ZIQ4	Q4ZIQ4 [105-131]	0	3105.28	0	100			200		Not Found	High	High	0	0.005413	3.51	31.77	K.GCNYYSADGTFICEGESDPNNPKPCPR.N	[105-131]		Used
		Checked	Confidence	Identifying Node	PSM Ambiguity	Annotated Sequence	Modifications	# Protein Groups	# Proteins	Master Protein Accessions	Protein Accessions	# Missed Cleavages	Charge	DeltaScore	DeltaCn	Rank	Search Engine Rank	m/z [Da]	MH+ [Da]	Theo. MH+ [Da]	DeltaM [ppm]	Deltam/z [Da]	Activation Type	MS Order	Isolation Interference [%]	Ion Inject Time [ms]	RT [min]	First Scan	Spectrum File	File ID	Quan Info	XCorr	Percolator q-Value	Percolator PEP	Precursor Abundance	Apex RT [min]
		TRUE	High	Sequest HT (A2)	Unambiguous	[K].GcNYYSADGTFIcEGESDPNNPKPcPR.[N]	C2(Carbamidomethyl); C13(Carbamidomethyl); C25(Carbamidomethyl)	1	8	Q4ZIQ4	T1PZB5; Q4ZIQ4; Q4ZIQ2; Q4ZIQ5; A0A2G3A0S4; Q4U5Z5; T1PZ89; T1PZF6	0	3	0.7892	0	1	1	1035.76	3105.28	3105.28	-0.29	-0.0003	HCD (High Energy Collision Dissociation)	MS2	0	120	31.764	8351	S2.raw	F2		3.51	0	0.005413	494584	31.77
	TRUE	High	[K].GCNYYNADGTFICEGESDPNHPK.[A]	2xCarbamidomethyl [C2; C13]		0.0045349	0	1	11	1	Q4ZIQ4	Q4ZIQ4 [221-243]	0	2645.07	0	100			200		Not Found	High	High	0	0.002724	4.29	31.35	K.GCNYYNADGTFICEGESDPNHPK.A	[221-243]		Used
		Checked	Confidence	Identifying Node	PSM Ambiguity	Annotated Sequence	Modifications	# Protein Groups	# Proteins	Master Protein Accessions	Protein Accessions	# Missed Cleavages	Charge	DeltaScore	DeltaCn	Rank	Search Engine Rank	m/z [Da]	MH+ [Da]	Theo. MH+ [Da]	DeltaM [ppm]	Deltam/z [Da]	Activation Type	MS Order	Isolation Interference [%]	Ion Inject Time [ms]	RT [min]	First Scan	Spectrum File	File ID	Quan Info	XCorr	Percolator q-Value	Percolator PEP	Precursor Abundance	Apex RT [min]
		TRUE	High	Sequest HT (A2)	Unambiguous	[K].GcNYYNADGTFIcEGESDPNHPK.[A]	C2(Carbamidomethyl); C13(Carbamidomethyl)	1	11	Q4ZIQ4	T1PZ63; Q4ZIQ4; Q4ZIQ2; Q4ZIQ5; A0A2G3A0S4; D2CGU1; Q4ZIQ3; Q4U5Z5; D2CGT8; O49146; T1PZF6	0	3	0.8881	0	1	1	882.361	2645.07	2645.07	0.88	0.00078	HCD (High Energy Collision Dissociation)	MS2	3.29104	120	31.3195	8178	S2.raw	F2		4.29	0	0.002724	1.22229e+06	31.35
	TRUE	High	[KR].GCNYYSADGTFICEGESDPNNPK.[PAT]	2xCarbamidomethyl [C2; C13]		0.00299414	0	2	64	2	Q4ZIQ4; T1PZ85	Q4ZIQ4 [47-69]; [105-127]; [163-185]; T1PZ85 [105-127]; [163-185]; [221-243]	0	2595.04	0	100			200	Shared	Not Found	High	High	0	0.004399	3.77	34.27	K.GCNYYSADGTFICEGESDPNNPK.P; K.GCNYYSADGTFICEGESDPNNPK.P; K.GCNYYSADGTFICEGESDPNNPK.A	[47-69]; [105-127]; [163-185]		Used
		Checked	Confidence	Identifying Node	PSM Ambiguity	Annotated Sequence	Modifications	# Protein Groups	# Proteins	Master Protein Accessions	Protein Accessions	# Missed Cleavages	Charge	DeltaScore	DeltaCn	Rank	Search Engine Rank	m/z [Da]	MH+ [Da]	Theo. MH+ [Da]	DeltaM [ppm]	Deltam/z [Da]	Activation Type	MS Order	Isolation Interference [%]	Ion Inject Time [ms]	RT [min]	First Scan	Spectrum File	File ID	Quan Info	XCorr	Percolator q-Value	Percolator PEP	Precursor Abundance	Apex RT [min]
		TRUE	High	Sequest HT (A2)	Unambiguous	[KR].GcNYYSADGTFIcEGESDPNNPK.[PAT]	C2(Carbamidomethyl); C13(Carbamidomethyl)	2	64	Q4ZIQ4; T1PZ85	T1PZ68; D2CGT7; T1PZ65; Q4ZIQ6; T1PZF5; Q4Z8K2; D2CH22; T1PZB6; T1PZB5; A0A097J9C0; T1PZB1; Q4ZIQ4; A0A097J9C5; T1PZE8; T1PZ78; Q4Z8K3; P56615; Q4U5Z3; T1PZ86; T1PZF2; T1PZ91; T1PZF8; D2CGU0; T1PZF7; A0A097J9D6; Q9SDL4; A0A097J9C1; D2CGT6; T1PZB0; T1PZJ7; T1PZF9; A0A097J9D3; A0A097J9B6; T1PZB2; T1PZB7; T1PZJ8; D2CGT4; Q4ZIQ3; T1PZK2; A0A097J9D7; T1PZK7; T1PZ85; Q4U5Z4; T1PZB3; T1PZ76; D2CGQ2; T1P…	0	2	0.8824	0	1	1	1298.02	2595.04	2595.04	0.42	0.00054	HCD (High Energy Collision Dissociation)	MS2	0	120	34.2818	9330	S2.raw	F2		3.4	0	0.001729	1.49385e+06	34.27
		TRUE	High	Sequest HT (A2)	Unambiguous	[KR].GcNYYSADGTFIcEGESDPNNPK.[PAT]	C2(Carbamidomethyl); C13(Carbamidomethyl)	2	64	Q4ZIQ4; T1PZ85	T1PZ68; D2CGT7; T1PZ65; Q4ZIQ6; T1PZF5; Q4Z8K2; D2CH22; T1PZB6; T1PZB5; A0A097J9C0; T1PZB1; Q4ZIQ4; A0A097J9C5; T1PZE8; T1PZ78; Q4Z8K3; P56615; Q4U5Z3; T1PZ86; T1PZF2; T1PZ91; T1PZF8; D2CGU0; T1PZF7; A0A097J9D6; Q9SDL4; A0A097J9C1; D2CGT6; T1PZB0; T1PZJ7; T1PZF9; A0A097J9D3; A0A097J9B6; T1PZB2; T1PZB7; T1PZJ8; D2CGT4; Q4ZIQ3; T1PZK2; A0A097J9D7; T1PZK7; T1PZ85; Q4U5Z4; T1PZB3; T1PZ76; D2CGQ2; T1P…	0	3	0.7851	0	1	1	865.684	2595.04	2595.04	-0.92	-0.0008	HCD (High Energy Collision Dissociation)	MS2	0	120	34.2132	9303	S2.raw	F2		3.77	0	0.004399	3.26835e+06	34.27
	TRUE	High	[RHPG].ICTNCCAGR.[KNR]	3xCarbamidomethyl [C2; C5; C6]		0.219036	0.00352818	2	74	2	Q4ZIQ4; T1PZ85	Q4ZIQ4 [37-45]; [95-103]; [153-161]; T1PZ85 [95-103]; [153-161]; [211-219]	0	1111.44	0	100			200	Shared	Not Found	High	High	0.002819	0.1857	1.17	18.21	P.ICTNCCAGR.K; R.ICTNCCAGR.K; R.ICTNCCAGR.K	[37-45]; [95-103]; [153-161]		Used
		Checked	Confidence	Identifying Node	PSM Ambiguity	Annotated Sequence	Modifications	# Protein Groups	# Proteins	Master Protein Accessions	Protein Accessions	# Missed Cleavages	Charge	DeltaScore	DeltaCn	Rank	Search Engine Rank	m/z [Da]	MH+ [Da]	Theo. MH+ [Da]	DeltaM [ppm]	Deltam/z [Da]	Activation Type	MS Order	Isolation Interference [%]	Ion Inject Time [ms]	RT [min]	First Scan	Spectrum File	File ID	Quan Info	XCorr	Percolator q-Value	Percolator PEP	Precursor Abundance	Apex RT [min]
		TRUE	High	Sequest HT (A2)	Unambiguous	[RHPG].IcTNccAGR.[KNR]	C2(Carbamidomethyl); C5(Carbamidomethyl); C6(Carbamidomethyl)	2	66	Q4ZIQ4; T1PZ85	T1PZ68; T1PZ65; Q4ZIQ6; T1PZF5; T1PZK4; Q4Z8K2; T1PZB6; T1PZB5; T1PZB1; Q4ZIQ4; A0A097J9C5; T1PZ88; T1PZE8; T1PZ78; Q4ZIQ2; Q4Z8K3; P56615; Q4ZIQ5; Q9M514; Q4U5Z3; A0A2G3A0S4; T1PZ86; T1PZF2; T1PZ91; T1PZF8; D2CGU0; T1PZF7; A0A097J9D6; Q9SDL4; A0A097J9C1; D2CGT6; T1PZB0; T1PZJ7; T1PZF9; A0A097J9D3; A0A097J9B6; T1PZB2; T1PZJ8; D2CGT4; Q4ZIQ3; T1PZ90; T1PZK2; A0A097J9D7; T1PZK7; T1PZ85; T1PZB3; T1P…	0	2	0	0	1	1	556.225	1111.44	1111.44	-0.57	-0.00032	HCD (High Energy Collision Dissociation)	MS2	14.8713	120	17.9294	3153	S2.raw	F2		1.17	0.002819	0.1857	96431.7	18.21
		TRUE	High	Sequest HT (A2)	Unambiguous	[RHPG].LcTNccAGR.[KNR]	C2(Carbamidomethyl); C5(Carbamidomethyl); C6(Carbamidomethyl)	2	42	T1PZ85	D2CGT7; Q4ZIQ6; Q4Z8K2; D2CH22; A0A097J9C0; T1PZB1; A0A097J9C5; T1PZE8; T1PZ78; Q4Z8K3; T1PZ86; T1PZ91; Q9SDL4; A0A097J9C1; D2CGT6; A0A097J9D3; A0A097J9B6; T1PZB2; T1PZB7; T1PZJ8; D2CGT4; Q4ZIQ3; T1PZK2; A0A097J9D7; T1PZK7; T1PZ85; Q4U5Z4; T1PZB3; T1PZ76; D2CGQ2; T1PZF0; T1PZ64; T1PZ73; A0A2G3A0U2; T1PZL0; A0A1U8G7B9; D2CGT3; T1PZ89; D2CGT9; D2CGT5; T1PZK0; T1PZB4	0	2		0	1	2	556.225	1111.44	1111.44	-0.57	-0.00032	HCD (High Energy Collision Dissociation)	MS2	14.8713	120	17.9294	3153	S2.raw	F2		1.17	0.002819	0.1857	96431.7	18.21
TRUE	High	Master Protein	A0A1U8F4N5	glucan endo-1,3-beta-glucosidase, acidic OS=Capsicum annuum OX=4072 GN=LOC107853918 PE=3 SV=1	0	19.504	37	7	10	7	1	351	38.4	7.52	31.64	7	metabolic process		catalytic activity	Pf00332	107853918	LOC107853918			0	0.548	4.4	63.3	136.7	High	High
	Checked	Confidence	Annotated Sequence	Modifications	Modifications in Master Proteins	Qvality PEP	Qvality q-value	# Protein Groups	# Proteins	# PSMs	Master Protein Accessions	Positions in Master Proteins	# Missed Cleavages	Theo. MH+ [Da]	# Razor Quan Results	Abundance Ratio: (F2, Sample) / (F1, Control)	Abundance Ratio Variability [%]: (F2, Sample) / (F1, Control)	Abundances (Grouped): F1, Control	Abundances (Grouped): F2, Sample	Quan Info	Found in Sample: [S1] F1: Control, Control	Found in Sample: [S2] F2: Sample, Treated	Confidence (by Search Engine): Sequest HT	Percolator q-Value (by Search Engine): Sequest HT	Percolator PEP (by Search Engine): Sequest HT	XCorr (by Search Engine): Sequest HT	Top Apex RT [min]	Sequence in Protein	Positions in Protein	Peptide Group Modifications in Protein	Quan Usage
	TRUE	High	[K].NLFDAILDATYSAVEK.[A]			0.0284511	0	1	2	1	A0A1U8F4N5	A0A1U8F4N5 [247-262]	0	1769.9	0	100			200		Not Found	High	High	0	0.02004	2.55	53.67	K.NLFDAILDATYSAVEK.A	[247-262]		Used
		Checked	Confidence	Identifying Node	PSM Ambiguity	Annotated Sequence	Modifications	# Protein Groups	# Proteins	Master Protein Accessions	Protein Accessions	# Missed Cleavages	Charge	DeltaScore	DeltaCn	Rank	Search Engine Rank	m/z [Da]	MH+ [Da]	Theo. MH+ [Da]	DeltaM [ppm]	Deltam/z [Da]	Activation Type	MS Order	Isolation Interference [%]	Ion Inject Time [ms]	RT [min]	First Scan	Spectrum File	File ID	Quan Info	XCorr	Percolator q-Value	Percolator PEP	Precursor Abundance	Apex RT [min]
		TRUE	High	Sequest HT (A2)	Unambiguous	[K].NLFDAILDATYSAVEK.[A]		1	2	A0A1U8F4N5	A0A2G2ZF52; A0A1U8F4N5	0	2	0.6941	0	1	1	885.452	1769.9	1769.9	0.12	0.0001	HCD (High Energy Collision Dissociation)	MS2	11.1423	120	53.5386	15937	S2.raw	F2		2.55	0	0.02004	868029	53.67
	TRUE	High	[R].LGTGLPSPADVVSLCNR.[N]	1xCarbamidomethyl [C15]		0.0144665	0	1	1	1	A0A1U8F4N5	A0A1U8F4N5 [45-61]	0	1755.91	0	0.605	0	124.6	75.4		Peak Found	High	High	0	0.009593	3.61	38.91	R.LGTGLPSPADVVSLCNR.N	[45-61]		Used
		Checked	Confidence	Identifying Node	PSM Ambiguity	Annotated Sequence	Modifications	# Protein Groups	# Proteins	Master Protein Accessions	Protein Accessions	# Missed Cleavages	Charge	DeltaScore	DeltaCn	Rank	Search Engine Rank	m/z [Da]	MH+ [Da]	Theo. MH+ [Da]	DeltaM [ppm]	Deltam/z [Da]	Activation Type	MS Order	Isolation Interference [%]	Ion Inject Time [ms]	RT [min]	First Scan	Spectrum File	File ID	Quan Info	XCorr	Percolator q-Value	Percolator PEP	Precursor Abundance	Apex RT [min]
		TRUE	High	Sequest HT (A2)	Unambiguous	[R].LGTGLPSPADVVSLcNR.[N]	C15(Carbamidomethyl)	1	1	A0A1U8F4N5	A0A1U8F4N5	0	2	0.7008	0	1	1	878.46	1755.91	1755.91	3.75	0.0033	HCD (High Energy Collision Dissociation)	MS2	0	120	38.8939	11160	S2.raw	F2		3.61	0	0.009593	606536	38.93
	TRUE	High	[K].LEYALFTSPDVVVNDNGR.[G]			0.00131033	0	1	2	2	A0A1U8F4N5	A0A1U8F4N5 [226-243]	0	2009	0	100			200		Not Found	High	High	0	0.0007065	4.09	40.25	K.LEYALFTSPDVVVNDNGR.G	[226-243]		Used
		Checked	Confidence	Identifying Node	PSM Ambiguity	Annotated Sequence	Modifications	# Protein Groups	# Proteins	Master Protein Accessions	Protein Accessions	# Missed Cleavages	Charge	DeltaScore	DeltaCn	Rank	Search Engine Rank	m/z [Da]	MH+ [Da]	Theo. MH+ [Da]	DeltaM [ppm]	Deltam/z [Da]	Activation Type	MS Order	Isolation Interference [%]	Ion Inject Time [ms]	RT [min]	First Scan	Spectrum File	File ID	Quan Info	XCorr	Percolator q-Value	Percolator PEP	Precursor Abundance	Apex RT [min]
		TRUE	High	Sequest HT (A2)	Unambiguous	[K].LEYALFTSPDVVVNDNGR.[G]		1	2	A0A1U8F4N5	A0A2G2ZF52; A0A1U8F4N5	0	3	0.5544	0	1	1	670.337	2009	2009	-0.28	-0.00019	HCD (High Energy Collision Dissociation)	MS2	39.1562	120	40.2402	11677	S2.raw	F2		3.86	0	0.005374	392971	40.26
		TRUE	High	Sequest HT (A2)	Unambiguous	[K].LEYALFTSPDVVVNDNGR.[G]		1	2	A0A1U8F4N5	A0A2G2ZF52; A0A1U8F4N5	0	2	0.7555	0	1	1	1005	2009	2009	-0.05	-5e-05	HCD (High Energy Collision Dissociation)	MS2	11.5087	120	40.2116	11666	S2.raw	F2		4.09	0	0.0007065	491550	40.25
	TRUE	High	[K].VSTAIETGLTTDTSPPSK.[G]			0.00132137	0	1	2	2	A0A1U8F4N5	A0A1U8F4N5 [166-183]	0	1804.92	0	0.496	0	133.7	66.3		High	High	High	0	0.0009081	3.18	31.07	K.VSTAIETGLTTDTSPPSK.G	[166-183]		Used
		Checked	Confidence	Identifying Node	PSM Ambiguity	Annotated Sequence	Modifications	# Protein Groups	# Proteins	Master Protein Accessions	Protein Accessions	# Missed Cleavages	Charge	DeltaScore	DeltaCn	Rank	Search Engine Rank	m/z [Da]	MH+ [Da]	Theo. MH+ [Da]	DeltaM [ppm]	Deltam/z [Da]	Activation Type	MS Order	Isolation Interference [%]	Ion Inject Time [ms]	RT [min]	First Scan	Spectrum File	File ID	Quan Info	XCorr	Percolator q-Value	Percolator PEP	Precursor Abundance	Apex RT [min]
		TRUE	High	Sequest HT (A2)	Unambiguous	[K].VSTAIETGLTTDTSPPSK.[G]		1	2	A0A1U8F4N5	A0A2G2ZF52; A0A1U8F4N5	0	2	0.6572	0	1	1	902.963	1804.92	1804.92	0.39	0.00035	HCD (High Energy Collision Dissociation)	MS2	28.3922	120	31.0034	8054	S2.raw	F2		3.18	0	0.0009081	1071470	31.1
		TRUE	High	Sequest HT (A2)	Unambiguous	[K].VSTAIETGLTTDTSPPSK.[G]		1	2	A0A1U8F4N5	A0A2G2ZF52; A0A1U8F4N5	0	2	0.5679	0	1	1	902.962	1804.92	1804.92	-0.32	-0.00028	HCD (High Energy Collision Dissociation)	MS2	20.4442	120	31.0154	8154	S1.raw	F1		2.8	0	0.0007128	244945	31.03
	TRUE	High	[R].YIAVGNEVSPFNENAK.[Y]			0.0010624	0	1	2	2	A0A1U8F4N5	A0A1U8F4N5 [124-139]	0	1751.86	0	100			200		Not Found	High	High	0	0.0005618	3.77	35.14	R.YIAVGNEVSPFNENAK.Y	[124-139]		Used
		Checked	Confidence	Identifying Node	PSM Ambiguity	Annotated Sequence	Modifications	# Protein Groups	# Proteins	Master Protein Accessions	Protein Accessions	# Missed Cleavages	Charge	DeltaScore	DeltaCn	Rank	Search Engine Rank	m/z [Da]	MH+ [Da]	Theo. MH+ [Da]	DeltaM [ppm]	Deltam/z [Da]	Activation Type	MS Order	Isolation Interference [%]	Ion Inject Time [ms]	RT [min]	First Scan	Spectrum File	File ID	Quan Info	XCorr	Percolator q-Value	Percolator PEP	Precursor Abundance	Apex RT [min]
		TRUE	High	Sequest HT (A2)	Unambiguous	[R].YIAVGNEVSPFNENAK.[Y]		1	2	A0A1U8F4N5	A0A2G2ZF52; A0A1U8F4N5	0	2	0.6499	0	1	1	876.434	1751.86	1751.86	-0.03	-3e-05	HCD (High Energy Collision Dissociation)	MS2	0	120	35.1089	9653	S2.raw	F2		3.77	0	0.0005618	1.56456e+06	35.14
		TRUE	High	Sequest HT (A2)	Unambiguous	[R].YIAVGNEVSPFNENAK.[Y]		1	2	A0A1U8F4N5	A0A2G2ZF52; A0A1U8F4N5	0	3	0.4471	0	1	1	584.625	1751.86	1751.86	0.07	4e-05	HCD (High Energy Collision Dissociation)	MS2	17.8291	120	35.1523	9670	S2.raw	F2		3.4	0.002819	0.1173	411414	35.13
	TRUE	High	[R].APLLVNLYPYFAVHDNPEIK.[L]			0.00882891	0	1	2	1	A0A1U8F4N5	A0A1U8F4N5 [206-225]	0	2313.23	0	100			200		Not Found	High	High	0	0.005613	4.38	41.96	R.APLLVNLYPYFAVHDNPEIK.L	[206-225]		Used
		Checked	Confidence	Identifying Node	PSM Ambiguity	Annotated Sequence	Modifications	# Protein Groups	# Proteins	Master Protein Accessions	Protein Accessions	# Missed Cleavages	Charge	DeltaScore	DeltaCn	Rank	Search Engine Rank	m/z [Da]	MH+ [Da]	Theo. MH+ [Da]	DeltaM [ppm]	Deltam/z [Da]	Activation Type	MS Order	Isolation Interference [%]	Ion Inject Time [ms]	RT [min]	First Scan	Spectrum File	File ID	Quan Info	XCorr	Percolator q-Value	Percolator PEP	Precursor Abundance	Apex RT [min]
		TRUE	High	Sequest HT (A2)	Unambiguous	[R].APLLVNLYPYFAVHDNPEIK.[L]		1	2	A0A1U8F4N5	A0A2G2ZF52; A0A1U8F4N5	0	3	0.6256	0	1	1	771.745	2313.22	2313.23	-2.99	-0.00231	HCD (High Energy Collision Dissociation)	MS2	11.4962	120	41.9223	12321	S2.raw	F2		4.38	0	0.005613	1.06831e+06	41.96
	TRUE	High	[K].YVPILLNAITNIQSAISGAGLGNQIK.[V]			0.193882	0.00352818	1	2	1	A0A1U8F4N5	A0A1U8F4N5 [140-165]	0	2668.5	0	100			200		Not Found	High	High	0.002819	0.1628	1.28	54.72	K.YVPILLNAITNIQSAISGAGLGNQIK.V	[140-165]		Used
		Checked	Confidence	Identifying Node	PSM Ambiguity	Annotated Sequence	Modifications	# Protein Groups	# Proteins	Master Protein Accessions	Protein Accessions	# Missed Cleavages	Charge	DeltaScore	DeltaCn	Rank	Search Engine Rank	m/z [Da]	MH+ [Da]	Theo. MH+ [Da]	DeltaM [ppm]	Deltam/z [Da]	Activation Type	MS Order	Isolation Interference [%]	Ion Inject Time [ms]	RT [min]	First Scan	Spectrum File	File ID	Quan Info	XCorr	Percolator q-Value	Percolator PEP	Precursor Abundance	Apex RT [min]
		TRUE	High	Sequest HT (A2)	Unambiguous	[K].YVPILLNAITNIQSAISGAGLGNQIK.[V]		1	2	A0A1U8F4N5	A0A2G2ZF52; A0A1U8F4N5	0	3	0.4297	0	1	1	890.175	2668.51	2668.5	2.66	0.00236	HCD (High Energy Collision Dissociation)	MS2	6.51416	120	54.5913	16209	S2.raw	F2		1.28	0.002819	0.1628	351767	54.72
TRUE	High	Master Protein	A0A2G2ZAL7	Non-specific lipid-transfer protein OS=Capsicum annuum OX=4072 GN=T459_16967 PE=3 SV=1	0	19.271	36	4	12	4	1	147	15.5	8.94	42.38	4									0	1.177	0	89.7	110.3	High	High
	Checked	Confidence	Annotated Sequence	Modifications	Modifications in Master Proteins	Qvality PEP	Qvality q-value	# Protein Groups	# Proteins	# PSMs	Master Protein Accessions	Positions in Master Proteins	# Missed Cleavages	Theo. MH+ [Da]	# Razor Quan Results	Abundance Ratio: (F2, Sample) / (F1, Control)	Abundance Ratio Variability [%]: (F2, Sample) / (F1, Control)	Abundances (Grouped): F1, Control	Abundances (Grouped): F2, Sample	Quan Info	Found in Sample: [S1] F1: Control, Control	Found in Sample: [S2] F2: Sample, Treated	Confidence (by Search Engine): Sequest HT	Percolator q-Value (by Search Engine): Sequest HT	Percolator PEP (by Search Engine): Sequest HT	XCorr (by Search Engine): Sequest HT	Top Apex RT [min]	Sequence in Protein	Positions in Protein	Peptide Group Modifications in Protein	Quan Usage
	TRUE	High	[K].SAAGSIGGINVR.[K]			0.0191422	0	1	5	5	A0A2G2ZAL7	A0A2G2ZAL7 [76-87]	0	1101.6	0	1.177	0	91.9	108.1		High	High	High	0	0.013	3.86	28.69	K.SAAGSIGGINVR.K	[76-87]		Used
		Checked	Confidence	Identifying Node	PSM Ambiguity	Annotated Sequence	Modifications	# Protein Groups	# Proteins	Master Protein Accessions	Protein Accessions	# Missed Cleavages	Charge	DeltaScore	DeltaCn	Rank	Search Engine Rank	m/z [Da]	MH+ [Da]	Theo. MH+ [Da]	DeltaM [ppm]	Deltam/z [Da]	Activation Type	MS Order	Isolation Interference [%]	Ion Inject Time [ms]	RT [min]	First Scan	Spectrum File	File ID	Quan Info	XCorr	Percolator q-Value	Percolator PEP	Precursor Abundance	Apex RT [min]
		TRUE	High	Sequest HT (A2)	Unambiguous	[K].SAAGSIGGINVR.[K]		1	5	A0A2G2ZAL7	B1PDK2; Q2NM36; A0A1U8H3V3; Q9SDS2; A0A2G2ZAL7	0	2	0.5728	0	1	1	551.305	1101.6	1101.6	0.92	0.0005	HCD (High Energy Collision Dissociation)	MS2	40.6456	120	31.3932	8302	S1.raw	F1		3.16	0	0.05973
		TRUE	High	Sequest HT (A2)	Unambiguous	[K].SAAGSIGGINVR.[K]		1	5	A0A2G2ZAL7	B1PDK2; Q2NM36; A0A1U8H3V3; Q9SDS2; A0A2G2ZAL7	0	2	0.6429	0	1	1	551.304	1101.6	1101.6	-0.19	-0.00011	HCD (High Energy Collision Dissociation)	MS2	17.836	106.009	28.668	7256	S1.raw	F1		3.5	0	0.01869	20037214	28.74
		TRUE	High	Sequest HT (A2)	Unambiguous	[K].SAAGSIGGINVR.[K]		1	5	A0A2G2ZAL7	B1PDK2; Q2NM36; A0A1U8H3V3; Q9SDS2; A0A2G2ZAL7	0	2	0.5855	0	1	1	551.304	1101.6	1101.6	0.37	0.00021	HCD (High Energy Collision Dissociation)	MS2	20.1486	120	28.5169	7085	S2.raw	F2		3.86	0	0.013	207899648	28.63
		TRUE	High	Sequest HT (A2)	Unambiguous	[K].SAAGSIGGINVR.[K]		1	5	A0A2G2ZAL7	B1PDK2; Q2NM36; A0A1U8H3V3; Q9SDS2; A0A2G2ZAL7	0	3	0.3704	0	1	1	367.872	1101.6	1101.6	-0.87	-0.00032	HCD (High Energy Collision Dissociation)	MS2	0.588024	120	28.7107	7272	S1.raw	F1		2.97	0.002819	0.1307	1.12828e+06	28.74
		TRUE	High	Sequest HT (A2)	Unambiguous	[K].SAAGSIGGINVR.[K]		1	5	A0A2G2ZAL7	B1PDK2; Q2NM36; A0A1U8H3V3; Q9SDS2; A0A2G2ZAL7	0	3	0.4112	0	1	1	367.872	1101.6	1101.6	0.09	3e-05	HCD (High Energy Collision Dissociation)	MS2	1.39032	57.592	28.5791	7110	S2.raw	F2		3.38	0.002819	0.08377	11557701	28.64
	TRUE	High	[R].MTPCLPYLTGSGPLGR.[C]	1xCarbamidomethyl [C4]; 1xOxidation [M1]		0.0102222	0	1	5	2	A0A2G2ZAL7	A0A2G2ZAL7 [34-49]	0	1735.85	0	100			200		Not Found	High	High	0	0.009593	3.73	38.69	R.MTPCLPYLTGSGPLGR.C	[34-49]		Used
		Checked	Confidence	Identifying Node	PSM Ambiguity	Annotated Sequence	Modifications	# Protein Groups	# Proteins	Master Protein Accessions	Protein Accessions	# Missed Cleavages	Charge	DeltaScore	DeltaCn	Rank	Search Engine Rank	m/z [Da]	MH+ [Da]	Theo. MH+ [Da]	DeltaM [ppm]	Deltam/z [Da]	Activation Type	MS Order	Isolation Interference [%]	Ion Inject Time [ms]	RT [min]	First Scan	Spectrum File	File ID	Quan Info	XCorr	Percolator q-Value	Percolator PEP	Precursor Abundance	Apex RT [min]
		TRUE	High	Sequest HT (A2)	Unambiguous	[R].mTPcLPYLTGSGPLGR.[C]	M1(Oxidation); C4(Carbamidomethyl)	1	5	A0A2G2ZAL7	B1PDK2; Q2NM36; A0A1U8H3V3; Q9SDS2; A0A2G2ZAL7	0	3	0.5979	0	1	1	579.289	1735.85	1735.85	0.25	0.00015	HCD (High Energy Collision Dissociation)	MS2	23.7534	120	38.7159	11090	S2.raw	F2		3.73	0	0.009593	626487	38.7
		TRUE	High	Sequest HT (A2)	Unambiguous	[R].mTPcLPYLTGSGPLGR.[C]	M1(Oxidation); C4(Carbamidomethyl)	1	5	A0A2G2ZAL7	B1PDK2; Q2NM36; A0A1U8H3V3; Q9SDS2; A0A2G2ZAL7	0	2	0.7073	0	1	1	868.428	1735.85	1735.85	-0.62	-0.00054	HCD (High Energy Collision Dissociation)	MS2	2.02226	120	38.6988	11083	S2.raw	F2		3.69	0	0.006589	1.80687e+06	38.69
	TRUE	High	[R].MTPCLPYLTGSGPLGR.[C]	1xCarbamidomethyl [C4]		0.00193559	0	1	5	2	A0A2G2ZAL7	A0A2G2ZAL7 [34-49]	0	1719.86	0	100			200		Not Found	High	High	0	0.01476	4.21	39.6	R.MTPCLPYLTGSGPLGR.C	[34-49]		Used
		Checked	Confidence	Identifying Node	PSM Ambiguity	Annotated Sequence	Modifications	# Protein Groups	# Proteins	Master Protein Accessions	Protein Accessions	# Missed Cleavages	Charge	DeltaScore	DeltaCn	Rank	Search Engine Rank	m/z [Da]	MH+ [Da]	Theo. MH+ [Da]	DeltaM [ppm]	Deltam/z [Da]	Activation Type	MS Order	Isolation Interference [%]	Ion Inject Time [ms]	RT [min]	First Scan	Spectrum File	File ID	Quan Info	XCorr	Percolator q-Value	Percolator PEP	Precursor Abundance	Apex RT [min]
		TRUE	High	Sequest HT (A2)	Unambiguous	[R].MTPcLPYLTGSGPLGR.[C]	C4(Carbamidomethyl)	1	5	A0A2G2ZAL7	B1PDK2; Q2NM36; A0A1U8H3V3; Q9SDS2; A0A2G2ZAL7	0	2	0.7624	0	1	1	860.43	1719.85	1719.86	-1.77	-0.00153	HCD (High Energy Collision Dissociation)	MS2	1.37601	90.464	39.5613	11413	S2.raw	F2		3.62	0	0.001076	5334756	39.6
		TRUE	High	Sequest HT (A2)	Unambiguous	[R].MTPcLPYLTGSGPLGR.[C]	C4(Carbamidomethyl)	1	5	A0A2G2ZAL7	B1PDK2; Q2NM36; A0A1U8H3V3; Q9SDS2; A0A2G2ZAL7	0	3	0.6508	0	1	1	573.956	1719.85	1719.86	-1.64	-0.00094	HCD (High Energy Collision Dissociation)	MS2	2.89923	120	39.5638	11414	S2.raw	F2		4.21	0	0.01476	1317837	39.6
	TRUE	High	[K].AAGLPNMCGVNIPYQISPSTDCTK.[VY]	2xCarbamidomethyl [C8; C22]; 1xOxidation [M7]		0.00179481	0	1	4	2	A0A2G2ZAL7	A0A2G2ZAL7 [89-112]	0	2610.2	0					No Quan Values	Not Found	High	High	0	0.0009909	4.26		K.AAGLPNMCGVNIPYQISPSTDCTK.Y	[89-112]		Not Used
		Checked	Confidence	Identifying Node	PSM Ambiguity	Annotated Sequence	Modifications	# Protein Groups	# Proteins	Master Protein Accessions	Protein Accessions	# Missed Cleavages	Charge	DeltaScore	DeltaCn	Rank	Search Engine Rank	m/z [Da]	MH+ [Da]	Theo. MH+ [Da]	DeltaM [ppm]	Deltam/z [Da]	Activation Type	MS Order	Isolation Interference [%]	Ion Inject Time [ms]	RT [min]	First Scan	Spectrum File	File ID	Quan Info	XCorr	Percolator q-Value	Percolator PEP	Precursor Abundance	Apex RT [min]
		TRUE	High	Sequest HT (A2)	Unambiguous	[K].AAGLPNmcGVNIPYQISPSTDcTK.[VY]	M7(Oxidation); C8(Carbamidomethyl); C22(Carbamidomethyl)	1	4	A0A2G2ZAL7	B1PDK2; A0A1U8H3V3; Q9SDS2; A0A2G2ZAL7	0	3	0.5587	0	1	1	870.738	2610.2	2610.2	0.03	3e-05	HCD (High Energy Collision Dissociation)	MS2	0	120	36.9469	10384	S2.raw	F2		4.26	0	0.0009909
		TRUE	High	Sequest HT (A2)	Unambiguous	[K].AAGLPNmcGVNIPYQISPSTDcTK.[VY]	M7(Oxidation); C8(Carbamidomethyl); C22(Carbamidomethyl)	1	4	A0A2G2ZAL7	B1PDK2; A0A1U8H3V3; Q9SDS2; A0A2G2ZAL7	0	2	0.5182	0	1	1	1305.6	2610.2	2610.2	-0.12	-0.00016	HCD (High Energy Collision Dissociation)	MS2	0	120	36.9803	10397	S2.raw	F2		2.2	0	0.00619
	TRUE	High	[R].KAAGLPNMCGVNIPYQISPSTDCTK.[VY]	2xCarbamidomethyl [C9; C23]; 1xOxidation [M8]		0.0122377	0	1	4	1	A0A2G2ZAL7	A0A2G2ZAL7 [88-112]	1	2738.29	0	100			200		Not Found	High	High	0	0.007999	3.81	33.91	R.KAAGLPNMCGVNIPYQISPSTDCTK.Y	[88-112]		Used
		Checked	Confidence	Identifying Node	PSM Ambiguity	Annotated Sequence	Modifications	# Protein Groups	# Proteins	Master Protein Accessions	Protein Accessions	# Missed Cleavages	Charge	DeltaScore	DeltaCn	Rank	Search Engine Rank	m/z [Da]	MH+ [Da]	Theo. MH+ [Da]	DeltaM [ppm]	Deltam/z [Da]	Activation Type	MS Order	Isolation Interference [%]	Ion Inject Time [ms]	RT [min]	First Scan	Spectrum File	File ID	Quan Info	XCorr	Percolator q-Value	Percolator PEP	Precursor Abundance	Apex RT [min]
		TRUE	High	Sequest HT (A2)	Unambiguous	[R].KAAGLPNmcGVNIPYQISPSTDcTK.[VY]	M8(Oxidation); C9(Carbamidomethyl); C23(Carbamidomethyl)	1	4	A0A2G2ZAL7	B1PDK2; A0A1U8H3V3; Q9SDS2; A0A2G2ZAL7	1	3	0.6982	0	1	1	913.439	2738.3	2738.29	2.34	0.00214	HCD (High Energy Collision Dissociation)	MS2	0	120	33.8915	9177	S2.raw	F2		3.81	0	0.007999	677608	33.91
TRUE	High	Master Protein	A0A2G3AAY0	probably inactive leucine-rich repeat receptor-like protein kinase At2g25790 OS=Capsicum annuum OX=4072 GN=LOC107860070 PE=4 SV=1	0	18.568	20	8	12	8	1	476	51.8	8.81	36.32	8									0	0.975	81.51	93.2	106.8	High	High
	Checked	Confidence	Annotated Sequence	Modifications	Modifications in Master Proteins	Qvality PEP	Qvality q-value	# Protein Groups	# Proteins	# PSMs	Master Protein Accessions	Positions in Master Proteins	# Missed Cleavages	Theo. MH+ [Da]	# Razor Quan Results	Abundance Ratio: (F2, Sample) / (F1, Control)	Abundance Ratio Variability [%]: (F2, Sample) / (F1, Control)	Abundances (Grouped): F1, Control	Abundances (Grouped): F2, Sample	Quan Info	Found in Sample: [S1] F1: Control, Control	Found in Sample: [S2] F2: Sample, Treated	Confidence (by Search Engine): Sequest HT	Percolator q-Value (by Search Engine): Sequest HT	Percolator PEP (by Search Engine): Sequest HT	XCorr (by Search Engine): Sequest HT	Top Apex RT [min]	Sequence in Protein	Positions in Protein	Peptide Group Modifications in Protein	Quan Usage
	TRUE	High	[K].QILSGTISSSLSK.[L]			0.0129217	0	1	1	1	A0A2G3AAY0	A0A2G3AAY0 [87-99]	0	1320.74	0	1.377	0	84.1	115.9		Peak Found	High	High	0	0.008483	3.76	34.1	K.QILSGTISSSLSK.L	[87-99]		Used
		Checked	Confidence	Identifying Node	PSM Ambiguity	Annotated Sequence	Modifications	# Protein Groups	# Proteins	Master Protein Accessions	Protein Accessions	# Missed Cleavages	Charge	DeltaScore	DeltaCn	Rank	Search Engine Rank	m/z [Da]	MH+ [Da]	Theo. MH+ [Da]	DeltaM [ppm]	Deltam/z [Da]	Activation Type	MS Order	Isolation Interference [%]	Ion Inject Time [ms]	RT [min]	First Scan	Spectrum File	File ID	Quan Info	XCorr	Percolator q-Value	Percolator PEP	Precursor Abundance	Apex RT [min]
		TRUE	High	Sequest HT (A2)	Unambiguous	[K].QILSGTISSSLSK.[L]		1	1	A0A2G3AAY0	A0A2G3AAY0	0	2	0.6011	0	1	1	660.872	1320.74	1320.74	-0.25	-0.00017	HCD (High Energy Collision Dissociation)	MS2	12.2435	120	33.146	8885	S2.raw	F2		3.76	0	0.008483	1.37139e+06	33.19
	TRUE	High	[K].LGGNLLTGAIPTSLSNLK.[N]			0.000274048	0	1	1	2	A0A2G3AAY0	A0A2G3AAY0 [180-197]	0	1769.02	0	0.618	0	123.6	76.4		High	High	High	0	0.0001288	3.52	41.02	K.LGGNLLTGAIPTSLSNLK.N	[180-197]		Used
		Checked	Confidence	Identifying Node	PSM Ambiguity	Annotated Sequence	Modifications	# Protein Groups	# Proteins	Master Protein Accessions	Protein Accessions	# Missed Cleavages	Charge	DeltaScore	DeltaCn	Rank	Search Engine Rank	m/z [Da]	MH+ [Da]	Theo. MH+ [Da]	DeltaM [ppm]	Deltam/z [Da]	Activation Type	MS Order	Isolation Interference [%]	Ion Inject Time [ms]	RT [min]	First Scan	Spectrum File	File ID	Quan Info	XCorr	Percolator q-Value	Percolator PEP	Precursor Abundance	Apex RT [min]
		TRUE	High	Sequest HT (A2)	Unambiguous	[K].LGGNLLTGAIPTSLSNLK.[N]		1	1	A0A2G3AAY0	A0A2G3AAY0	0	2	0.7017	0	1	1	885.012	1769.02	1769.02	0.02	2e-05	HCD (High Energy Collision Dissociation)	MS2	2.29961	120	40.9545	11951	S2.raw	F2		3.52	0	0.0001288	433711	40.98
		TRUE	High	Sequest HT (A2)	Unambiguous	[K].LGGNLLTGAIPTSLSNLK.[N]		1	1	A0A2G3AAY0	A0A2G3AAY0	0	2	0.5422	0	1	1	885.012	1769.02	1769.02	-0.53	-0.00047	HCD (High Energy Collision Dissociation)	MS2	0	120	41.0633	11988	S1.raw	F1		2.25	0.002819	0.1101	79605.4	41.05
	TRUE	High	[R].LTGPIPSSIGQLTQLNQLK.[L]			0.0258515	0	1	1	2	A0A2G3AAY0	A0A2G3AAY0 [161-179]	0	2008.14	0					No Quan Values	Not Found	High	High	0	0.01805	3.45		R.LTGPIPSSIGQLTQLNQLK.L	[161-179]		Not Used
		Checked	Confidence	Identifying Node	PSM Ambiguity	Annotated Sequence	Modifications	# Protein Groups	# Proteins	Master Protein Accessions	Protein Accessions	# Missed Cleavages	Charge	DeltaScore	DeltaCn	Rank	Search Engine Rank	m/z [Da]	MH+ [Da]	Theo. MH+ [Da]	DeltaM [ppm]	Deltam/z [Da]	Activation Type	MS Order	Isolation Interference [%]	Ion Inject Time [ms]	RT [min]	First Scan	Spectrum File	File ID	Quan Info	XCorr	Percolator q-Value	Percolator PEP	Precursor Abundance	Apex RT [min]
		TRUE	High	Sequest HT (A2)	Unambiguous	[R].LTGPIPSSIGQLTQLNQLK.[L]		1	1	A0A2G3AAY0	A0A2G3AAY0	0	3	0.5072	0	1	1	670.053	2008.14	2008.14	-0.23	-0.00015	HCD (High Energy Collision Dissociation)	MS2	32.7955	120	40.5884	11811	S2.raw	F2		3.45	0	0.01805
		TRUE	High	Sequest HT (A2)	Unambiguous	[R].LTGPIPSSIGQLTQLNQLK.[L]		1	1	A0A2G3AAY0	A0A2G3AAY0	0	2	0.7405	0	1	1	1004.58	2008.15	2008.14	1.36	0.00136	HCD (High Energy Collision Dissociation)	MS2	0	120	40.5983	11815	S2.raw	F2		3.16	0	0.02643
	TRUE	High	[R].VTSLSLNGQPEKK.[Q]			0.0549868	0	1	1	1	A0A2G3AAY0	A0A2G3AAY0 [74-86]	1	1400.77	0	100			200		Not Found	High	High	0	0.04106	2.39	23.62	R.VTSLSLNGQPEKK.Q	[74-86]		Used
		Checked	Confidence	Identifying Node	PSM Ambiguity	Annotated Sequence	Modifications	# Protein Groups	# Proteins	Master Protein Accessions	Protein Accessions	# Missed Cleavages	Charge	DeltaScore	DeltaCn	Rank	Search Engine Rank	m/z [Da]	MH+ [Da]	Theo. MH+ [Da]	DeltaM [ppm]	Deltam/z [Da]	Activation Type	MS Order	Isolation Interference [%]	Ion Inject Time [ms]	RT [min]	First Scan	Spectrum File	File ID	Quan Info	XCorr	Percolator q-Value	Percolator PEP	Precursor Abundance	Apex RT [min]
		TRUE	High	Sequest HT (A2)	Unambiguous	[R].VTSLSLNGQPEKK.[Q]		1	1	A0A2G3AAY0	A0A2G3AAY0	1	3	0.4519	0	1	1	467.597	1400.78	1400.77	1.98	0.00093	HCD (High Energy Collision Dissociation)	MS2	42.7837	120	23.5035	5187	S2.raw	F2		2.39	0	0.04106	560654	23.62
	TRUE	High	[K].WSGVSCGDNNR.[V]	1xCarbamidomethyl [C6]		0.00924507	0	1	1	1	A0A2G3AAY0	A0A2G3AAY0 [63-73]	0	1251.52	0	1.8	0	71.4	128.6		Peak Found	High	High	0	0.005904	3.05	23.79	K.WSGVSCGDNNR.V	[63-73]		Used
		Checked	Confidence	Identifying Node	PSM Ambiguity	Annotated Sequence	Modifications	# Protein Groups	# Proteins	Master Protein Accessions	Protein Accessions	# Missed Cleavages	Charge	DeltaScore	DeltaCn	Rank	Search Engine Rank	m/z [Da]	MH+ [Da]	Theo. MH+ [Da]	DeltaM [ppm]	Deltam/z [Da]	Activation Type	MS Order	Isolation Interference [%]	Ion Inject Time [ms]	RT [min]	First Scan	Spectrum File	File ID	Quan Info	XCorr	Percolator q-Value	Percolator PEP	Precursor Abundance	Apex RT [min]
		TRUE	High	Sequest HT (A2)	Unambiguous	[K].WSGVScGDNNR.[V]	C6(Carbamidomethyl)	1	1	A0A2G3AAY0	A0A2G3AAY0	0	2	0.8098	0	1	1	626.262	1251.52	1251.52	-0.43	-0.00027	HCD (High Energy Collision Dissociation)	MS2	0	120	22.9805	5000	S2.raw	F2		3.05	0	0.005904	1.49847e+06	23.04
	TRUE	High	[R].FLEVGHNYLTGK.[I]			0.0105262	0	1	1	2	A0A2G3AAY0	A0A2G3AAY0 [250-261]	0	1377.72	0	3.702	0	42.5	157.5		Peak Found	High	High	0.002819	0.1064	3.39	33.03	R.FLEVGHNYLTGK.I	[250-261]		Used
		Checked	Confidence	Identifying Node	PSM Ambiguity	Annotated Sequence	Modifications	# Protein Groups	# Proteins	Master Protein Accessions	Protein Accessions	# Missed Cleavages	Charge	DeltaScore	DeltaCn	Rank	Search Engine Rank	m/z [Da]	MH+ [Da]	Theo. MH+ [Da]	DeltaM [ppm]	Deltam/z [Da]	Activation Type	MS Order	Isolation Interference [%]	Ion Inject Time [ms]	RT [min]	First Scan	Spectrum File	File ID	Quan Info	XCorr	Percolator q-Value	Percolator PEP	Precursor Abundance	Apex RT [min]
		TRUE	High	Sequest HT (A2)	Unambiguous	[R].FLEVGHNYLTGK.[I]		1	1	A0A2G3AAY0	A0A2G3AAY0	0	2	0.4113	0	1	1	689.363	1377.72	1377.72	2.55	0.00176	HCD (High Energy Collision Dissociation)	MS2	22.4238	120	32.992	8825	S2.raw	F2		2.65	0	0.006797	322375	32.97
		TRUE	High	Sequest HT (A2)	Unambiguous	[R].FLEVGHNYLTGK.[I]		1	1	A0A2G3AAY0	A0A2G3AAY0	0	3	0.5457	0	1	1	459.91	1377.72	1377.72	0.09	4e-05	HCD (High Energy Collision Dissociation)	MS2	14.6255	105.587	32.9351	8803	S2.raw	F2		3.39	0.002819	0.1064	2.15066e+06	32.98
	TRUE	High	[R].ALDTLDLSWNR.[F]			0.0253183	0	1	1	2	A0A2G3AAY0	A0A2G3AAY0 [271-281]	0	1303.66	0	0.69	0	118.4	81.6		High	High	High	0	0.01768	3.68	39	R.ALDTLDLSWNR.F	[271-281]		Used
		Checked	Confidence	Identifying Node	PSM Ambiguity	Annotated Sequence	Modifications	# Protein Groups	# Proteins	Master Protein Accessions	Protein Accessions	# Missed Cleavages	Charge	DeltaScore	DeltaCn	Rank	Search Engine Rank	m/z [Da]	MH+ [Da]	Theo. MH+ [Da]	DeltaM [ppm]	Deltam/z [Da]	Activation Type	MS Order	Isolation Interference [%]	Ion Inject Time [ms]	RT [min]	First Scan	Spectrum File	File ID	Quan Info	XCorr	Percolator q-Value	Percolator PEP	Precursor Abundance	Apex RT [min]
		TRUE	High	Sequest HT (A2)	Unambiguous	[R].ALDTLDLSWNR.[F]		1	1	A0A2G3AAY0	A0A2G3AAY0	0	2	0.5408	0	1	1	652.337	1303.67	1303.66	1.64	0.00107	HCD (High Energy Collision Dissociation)	MS2	15.4182	120	38.9487	11180	S2.raw	F2		3.68	0	0.01768	2.73446e+06	38.96
		TRUE	High	Sequest HT (A2)	Unambiguous	[R].ALDTLDLSWNR.[F]		1	1	A0A2G3AAY0	A0A2G3AAY0	0	2	0.3855	0	1	1	652.337	1303.67	1303.66	2.61	0.0017	HCD (High Energy Collision Dissociation)	MS2	26.2135	120	38.981	11212	S1.raw	F1		2.62	0.002819	0.08084	449808	39.04
	TRUE	High	[R].VTSLSLNGQPEK.[K]			0.199158	0.00352818	1	1	1	A0A2G3AAY0	A0A2G3AAY0 [74-85]	0	1272.68	0	0.249	0	160.2	39.8		Peak Found	High	High	0.002819	0.1675	2.41	27.25	R.VTSLSLNGQPEK.K	[74-85]		Used
		Checked	Confidence	Identifying Node	PSM Ambiguity	Annotated Sequence	Modifications	# Protein Groups	# Proteins	Master Protein Accessions	Protein Accessions	# Missed Cleavages	Charge	DeltaScore	DeltaCn	Rank	Search Engine Rank	m/z [Da]	MH+ [Da]	Theo. MH+ [Da]	DeltaM [ppm]	Deltam/z [Da]	Activation Type	MS Order	Isolation Interference [%]	Ion Inject Time [ms]	RT [min]	First Scan	Spectrum File	File ID	Quan Info	XCorr	Percolator q-Value	Percolator PEP	Precursor Abundance	Apex RT [min]
		TRUE	High	Sequest HT (A2)	Unambiguous	[R].VTSLSLNGQPEK.[K]		1	1	A0A2G3AAY0	A0A2G3AAY0	0	2	0.5353	0	1	1	636.844	1272.68	1272.68	0.8	0.00051	HCD (High Energy Collision Dissociation)	MS2	40.2889	120	27.3472	6632	S2.raw	F2		2.41	0.002819	0.1675	241420	27.38
TRUE	High	Master Protein	D9IC46	Polygalacturonase-inhibiting proteins OS=Capsicum annuum OX=4072 GN=PGIP PE=2 SV=1	0	18.135	43	9	14	6	1	265	29.8	9.13	33.83	9			protein binding	Pf13855	107843038	LOC107843038	9		3	1.856	113.17	78.1	121.9	High	High
	Checked	Confidence	Annotated Sequence	Modifications	Modifications in Master Proteins	Qvality PEP	Qvality q-value	# Protein Groups	# Proteins	# PSMs	Master Protein Accessions	Positions in Master Proteins	# Missed Cleavages	Theo. MH+ [Da]	# Razor Quan Results	Abundance Ratio: (F2, Sample) / (F1, Control)	Abundance Ratio Variability [%]: (F2, Sample) / (F1, Control)	Abundances (Grouped): F1, Control	Abundances (Grouped): F2, Sample	Quan Info	Found in Sample: [S1] F1: Control, Control	Found in Sample: [S2] F2: Sample, Treated	Confidence (by Search Engine): Sequest HT	Percolator q-Value (by Search Engine): Sequest HT	Percolator PEP (by Search Engine): Sequest HT	XCorr (by Search Engine): Sequest HT	Top Apex RT [min]	Sequence in Protein	Positions in Protein	Peptide Group Modifications in Protein	Quan Usage
	TRUE	High	[R].NMLEGDISFLFGK.[D]	1xOxidation [M2]		0.0104822	0	3	8	2	A0A2G2Z0D1; D9IC46; A0A059P572	A0A2G2Z0D1 [229-241]; D9IC46 [160-172]; A0A059P572 [240-252]	0	1486.72	0	3.674	0	42.8	157.2	Shared	Peak Found	High	High	0	0.00676	2.83	43.59	R.NMLEGDISFLFGK.D	[160-172]		Used
		Checked	Confidence	Identifying Node	PSM Ambiguity	Annotated Sequence	Modifications	# Protein Groups	# Proteins	Master Protein Accessions	Protein Accessions	# Missed Cleavages	Charge	DeltaScore	DeltaCn	Rank	Search Engine Rank	m/z [Da]	MH+ [Da]	Theo. MH+ [Da]	DeltaM [ppm]	Deltam/z [Da]	Activation Type	MS Order	Isolation Interference [%]	Ion Inject Time [ms]	RT [min]	First Scan	Spectrum File	File ID	Quan Info	XCorr	Percolator q-Value	Percolator PEP	Precursor Abundance	Apex RT [min]
		TRUE	High	Sequest HT (A2)	Unambiguous	[R].NmLEGDISFLFGK.[D]	M2(Oxidation)	3	8	A0A2G2Z0D1; D9IC46; A0A059P572	A0A2G2Z0D1; D9IC46; A0A059P572; A0A059P569; A0A1U8E603; D7RJV7; B2CZJ2; A0A2G2YQE7	0	2	0.6749	0	1	1	743.865	1486.72	1486.72	-1.27	-0.00094	HCD (High Energy Collision Dissociation)	MS2	25.837	120	43.407	12874	S2.raw	F2		2.83	0	0.00676	3.17516e+06	43.55
		TRUE	High	Sequest HT (A2)	Unambiguous	[R].NmLEGDISFLFGK.[D]	M2(Oxidation)	3	8	A0A2G2Z0D1; D9IC46; A0A059P572	A0A2G2Z0D1; D9IC46; A0A059P572; A0A059P569; A0A1U8E603; D7RJV7; B2CZJ2; A0A2G2YQE7	0	3	0.5561	0	1	1	496.246	1486.72	1486.72	-0.44	-0.00022	HCD (High Energy Collision Dissociation)	MS2	37.1391	120	43.4471	12888	S2.raw	F2		2.23	0.002819	0.1981	550190	43.55
	TRUE	High	[R].NMLEGDISFLFGK.[D]			0.0808411	0	3	8	1	A0A2G2Z0D1; D9IC46; A0A059P572	A0A2G2Z0D1 [229-241]; D9IC46 [160-172]; A0A059P572 [240-252]	0	1470.73	0	100			200	Shared	Not Found	High	High	0	0.06266	2.13	46.44	R.NMLEGDISFLFGK.D	[160-172]		Used
		Checked	Confidence	Identifying Node	PSM Ambiguity	Annotated Sequence	Modifications	# Protein Groups	# Proteins	Master Protein Accessions	Protein Accessions	# Missed Cleavages	Charge	DeltaScore	DeltaCn	Rank	Search Engine Rank	m/z [Da]	MH+ [Da]	Theo. MH+ [Da]	DeltaM [ppm]	Deltam/z [Da]	Activation Type	MS Order	Isolation Interference [%]	Ion Inject Time [ms]	RT [min]	First Scan	Spectrum File	File ID	Quan Info	XCorr	Percolator q-Value	Percolator PEP	Precursor Abundance	Apex RT [min]
		TRUE	High	Sequest HT (A2)	Unambiguous	[R].NMLEGDISFLFGK.[D]		3	8	A0A2G2Z0D1; D9IC46; A0A059P572	A0A2G2Z0D1; D9IC46; A0A059P572; A0A059P569; A0A1U8E603; D7RJV7; B2CZJ2; A0A2G2YQE7	0	2	0.6479	0	1	1	735.869	1470.73	1470.73	0.77	0.00057	HCD (High Energy Collision Dissociation)	MS2	8.27256	120	46.3985	13859	S2.raw	F2		2.13	0	0.06266	229478	46.44
	TRUE	High	[K].IYGSLPTILTK.[Q]			0.0168163	0	1	6	2	D9IC46	D9IC46 [209-219]	0	1205.71	0	0.552	0	128.8	71.2		High	High	High	0	0.01129	3.38	38.02	K.IYGSLPTILTK.Q	[209-219]		Used
		Checked	Confidence	Identifying Node	PSM Ambiguity	Annotated Sequence	Modifications	# Protein Groups	# Proteins	Master Protein Accessions	Protein Accessions	# Missed Cleavages	Charge	DeltaScore	DeltaCn	Rank	Search Engine Rank	m/z [Da]	MH+ [Da]	Theo. MH+ [Da]	DeltaM [ppm]	Deltam/z [Da]	Activation Type	MS Order	Isolation Interference [%]	Ion Inject Time [ms]	RT [min]	First Scan	Spectrum File	File ID	Quan Info	XCorr	Percolator q-Value	Percolator PEP	Precursor Abundance	Apex RT [min]
		TRUE	High	Sequest HT (A2)	Unambiguous	[K].IYGSLPTILTK.[Q]		1	6	D9IC46	D9IC46; A0A059P569; A0A1U8E603; D7RJV7; B2CZJ2; A0A2G2YQE7	0	2	0.6124	0	1	1	603.361	1205.71	1205.71	0.41	0.00025	HCD (High Energy Collision Dissociation)	MS2	4.56526	119.355	37.9828	10797	S2.raw	F2		3.38	0	0.01129	6.30405e+06	38.02
		TRUE	High	Sequest HT (A2)	Unambiguous	[K].IYGSLPTILTK.[Q]		1	6	D9IC46	D9IC46; A0A059P569; A0A1U8E603; D7RJV7; B2CZJ2; A0A2G2YQE7	0	2	0.5831	0	1	1	603.361	1205.71	1205.71	0.12	7e-05	HCD (High Energy Collision Dissociation)	MS2	30.4534	75.698	38.0268	10842	S1.raw	F1		3.07	0	0.02784	1.2948e+06	38.01
	TRUE	High	[K].VTGTIPESLSNLAPK.[L]			0.00928386	0	1	5	2	D9IC46	D9IC46 [114-128]	0	1526.84	0	3.386	0	45.6	154.4		Peak Found	High	High	0	0.007685	3.35	37.15	K.VTGTIPESLSNLAPK.L	[114-128]		Used
		Checked	Confidence	Identifying Node	PSM Ambiguity	Annotated Sequence	Modifications	# Protein Groups	# Proteins	Master Protein Accessions	Protein Accessions	# Missed Cleavages	Charge	DeltaScore	DeltaCn	Rank	Search Engine Rank	m/z [Da]	MH+ [Da]	Theo. MH+ [Da]	DeltaM [ppm]	Deltam/z [Da]	Activation Type	MS Order	Isolation Interference [%]	Ion Inject Time [ms]	RT [min]	First Scan	Spectrum File	File ID	Quan Info	XCorr	Percolator q-Value	Percolator PEP	Precursor Abundance	Apex RT [min]
		TRUE	High	Sequest HT (A2)	Unambiguous	[K].VTGTIPESLSNLAPK.[L]		1	5	D9IC46	D9IC46; A0A059P569; A0A1U8E603; B2CZJ2; A0A2G2YQE7	0	3	0.409	0	1	1	509.619	1526.84	1526.84	-0.25	-0.00013	HCD (High Energy Collision Dissociation)	MS2	26.0291	120	37.0858	10439	S2.raw	F2		3.35	0	0.007685	690311	37.14
		TRUE	High	Sequest HT (A2)	Unambiguous	[K].VTGTIPESLSNLAPK.[L]		1	5	D9IC46	D9IC46; A0A059P569; A0A1U8E603; B2CZJ2; A0A2G2YQE7	0	2	0.5695	0	1	1	763.925	1526.84	1526.84	-0.05	-4e-05	HCD (High Energy Collision Dissociation)	MS2	16.1548	120	37.0378	10420	S2.raw	F2		2.95	0	0.005927	9742820	37.14
	TRUE	High	[K].TTFEMLLDHNK.[F]			0.00808563	0	1	6	1	D9IC46	D9IC46 [175-185]	0	1348.66	0	100			200		Not Found	High	High	0	0.005094	3.53	34.81	K.TTFEMLLDHNK.F	[175-185]		Used
		Checked	Confidence	Identifying Node	PSM Ambiguity	Annotated Sequence	Modifications	# Protein Groups	# Proteins	Master Protein Accessions	Protein Accessions	# Missed Cleavages	Charge	DeltaScore	DeltaCn	Rank	Search Engine Rank	m/z [Da]	MH+ [Da]	Theo. MH+ [Da]	DeltaM [ppm]	Deltam/z [Da]	Activation Type	MS Order	Isolation Interference [%]	Ion Inject Time [ms]	RT [min]	First Scan	Spectrum File	File ID	Quan Info	XCorr	Percolator q-Value	Percolator PEP	Precursor Abundance	Apex RT [min]
		TRUE	High	Sequest HT (A2)	Unambiguous	[K].TTFEMLLDHNK.[F]		1	6	D9IC46	D9IC46; A0A059P569; A0A1U8E603; D7RJV7; B2CZJ2; A0A2G2YQE7	0	3	0.5184	0	1	1	450.224	1348.66	1348.66	-0.14	-7e-05	HCD (High Energy Collision Dissociation)	MS2	6.09869	120	34.7778	9522	S2.raw	F2		3.53	0	0.005094	1.3848e+06	34.81
	TRUE	High	[K].CLCDAPLPPCK.[-]	3xCarbamidomethyl [C1; C3; C10]		0.0154029	0	2	6	2	A0A2G2Z0D1; D9IC46	A0A2G2Z0D1 [324-334]; D9IC46 [255-265]	0	1330.6	0	1.017	0	99.1	100.9	Shared	Peak Found	High	High	0	0.01027	2.61	29.23	K.CLCDAPLPPCK.-	[255-265]		Used
		Checked	Confidence	Identifying Node	PSM Ambiguity	Annotated Sequence	Modifications	# Protein Groups	# Proteins	Master Protein Accessions	Protein Accessions	# Missed Cleavages	Charge	DeltaScore	DeltaCn	Rank	Search Engine Rank	m/z [Da]	MH+ [Da]	Theo. MH+ [Da]	DeltaM [ppm]	Deltam/z [Da]	Activation Type	MS Order	Isolation Interference [%]	Ion Inject Time [ms]	RT [min]	First Scan	Spectrum File	File ID	Quan Info	XCorr	Percolator q-Value	Percolator PEP	Precursor Abundance	Apex RT [min]
		TRUE	High	Sequest HT (A2)	Unambiguous	[K].cLcDAPLPPcK.[-]	C1(Carbamidomethyl); C3(Carbamidomethyl); C10(Carbamidomethyl)	2	6	A0A2G2Z0D1; D9IC46	A0A2G2Z0D1; D9IC46; A0A059P569; A0A1U8E603; D7RJV7; A0A2G2YQE7	0	2	0.636	0	1	1	665.802	1330.6	1330.6	1.08	0.00072	HCD (High Energy Collision Dissociation)	MS2	13.6326	120	28.989	7269	S2.raw	F2		2.61	0	0.01027	814200	29.3
		TRUE	High	Sequest HT (A2)	Unambiguous	[K].cLcDAPLPPcK.[-]	C1(Carbamidomethyl); C3(Carbamidomethyl); C10(Carbamidomethyl)	2	6	A0A2G2Z0D1; D9IC46	A0A2G2Z0D1; D9IC46; A0A059P569; A0A1U8E603; D7RJV7; A0A2G2YQE7	0	2	0.6341	0	1	1	665.8	1330.59	1330.6	-2.59	-0.00172	HCD (High Energy Collision Dissociation)	MS2	28.8632	120	30.007	7667	S2.raw	F2		2.05	0	0.02481	666813	29.59
	TRUE	High	[R].VTVLNLFQINSPGHLSPAVGDLSYLQTLDINNVR.[N]			0.112641	0.00352818	2	7	1	D9IC46; A0A059P572	D9IC46 [7-40]; A0A059P572 [87-120]	0	3707.98	0					No Quan Values	Not Found	High	High	0.002819	0.09006	1.75		R.VTVLNLFQINSPGHLSPAVGDLSYLQTLDINNVR.N	[7-40]		Not Used
		Checked	Confidence	Identifying Node	PSM Ambiguity	Annotated Sequence	Modifications	# Protein Groups	# Proteins	Master Protein Accessions	Protein Accessions	# Missed Cleavages	Charge	DeltaScore	DeltaCn	Rank	Search Engine Rank	m/z [Da]	MH+ [Da]	Theo. MH+ [Da]	DeltaM [ppm]	Deltam/z [Da]	Activation Type	MS Order	Isolation Interference [%]	Ion Inject Time [ms]	RT [min]	First Scan	Spectrum File	File ID	Quan Info	XCorr	Percolator q-Value	Percolator PEP	Precursor Abundance	Apex RT [min]
		TRUE	High	Sequest HT (A2)	Unambiguous	[R].VTVLNLFQINSPGHLSPAVGDLSYLQTLDINNVR.[N]		2	7	D9IC46; A0A059P572	D9IC46; A0A059P572; A0A059P569; A0A1U8E603; D7RJV7; B2CZJ2; A0A2G2YQE7	0	4	0.6	0	1	1	927.748	3707.97	3707.98	-1.1	-0.00102	HCD (High Energy Collision Dissociation)	MS2	5.20629	120	48.384	14494	S2.raw	F2		1.75	0.002819	0.09006	66809.7	48.33
	TRUE	High	[R].FDQYSYFHNK.[C]			0.14531	0.00352818	1	6	1	D9IC46	D9IC46 [245-254]	0	1348.6	0	100			200		Not Found	High	High	0.002819	0.1186	2.81	28.81	R.FDQYSYFHNK.C	[245-254]		Used
		Checked	Confidence	Identifying Node	PSM Ambiguity	Annotated Sequence	Modifications	# Protein Groups	# Proteins	Master Protein Accessions	Protein Accessions	# Missed Cleavages	Charge	DeltaScore	DeltaCn	Rank	Search Engine Rank	m/z [Da]	MH+ [Da]	Theo. MH+ [Da]	DeltaM [ppm]	Deltam/z [Da]	Activation Type	MS Order	Isolation Interference [%]	Ion Inject Time [ms]	RT [min]	First Scan	Spectrum File	File ID	Quan Info	XCorr	Percolator q-Value	Percolator PEP	Precursor Abundance	Apex RT [min]
		TRUE	High	Sequest HT (A2)	Unambiguous	[R].FDQYSYFHNK.[C]		1	6	D9IC46	D9IC46; A0A059P569; A0A1U8E603; D7RJV7; B2CZJ2; A0A2G2YQE7	0	2	0.5623	0	1	1	674.801	1348.6	1348.6	-0.2	-0.00013	HCD (High Energy Collision Dissociation)	MS2	15.1957	120	28.7518	7177	S2.raw	F2		2.81	0.002819	0.1186	2350571	28.81
	TRUE	High	[K].DKTTFEMLLDHNK.[F]			0.178096	0.00352818	1	6	1	D9IC46	D9IC46 [173-185]	1	1591.78	0	100			200		Not Found	High	High	0.002819	0.1484	2.91	34.06	K.DKTTFEMLLDHNK.F	[173-185]		Used
		Checked	Confidence	Identifying Node	PSM Ambiguity	Annotated Sequence	Modifications	# Protein Groups	# Proteins	Master Protein Accessions	Protein Accessions	# Missed Cleavages	Charge	DeltaScore	DeltaCn	Rank	Search Engine Rank	m/z [Da]	MH+ [Da]	Theo. MH+ [Da]	DeltaM [ppm]	Deltam/z [Da]	Activation Type	MS Order	Isolation Interference [%]	Ion Inject Time [ms]	RT [min]	First Scan	Spectrum File	File ID	Quan Info	XCorr	Percolator q-Value	Percolator PEP	Precursor Abundance	Apex RT [min]
		TRUE	High	Sequest HT (A2)	Unambiguous	[K].DKTTFEMLLDHNK.[F]		1	6	D9IC46	D9IC46; A0A059P569; A0A1U8E603; D7RJV7; B2CZJ2; A0A2G2YQE7	1	4	0.3849	0	1	1	398.7	1591.78	1591.78	-0.83	-0.00033	HCD (High Energy Collision Dissociation)	MS2	9.97571	120	34.0292	9230	S2.raw	F2		2.91	0.002819	0.1484	426248	34.06
	TRUE	High	[K].LLQLTFLR.[I]			0.238798	0.00524442	1	1	1	D9IC46	D9IC46 [53-60]	0	1003.63	0	100			200		Not Found	High	High	0.004192	0.2048	1.45	40.4	K.LLQLTFLR.I	[53-60]		Used
		Checked	Confidence	Identifying Node	PSM Ambiguity	Annotated Sequence	Modifications	# Protein Groups	# Proteins	Master Protein Accessions	Protein Accessions	# Missed Cleavages	Charge	DeltaScore	DeltaCn	Rank	Search Engine Rank	m/z [Da]	MH+ [Da]	Theo. MH+ [Da]	DeltaM [ppm]	Deltam/z [Da]	Activation Type	MS Order	Isolation Interference [%]	Ion Inject Time [ms]	RT [min]	First Scan	Spectrum File	File ID	Quan Info	XCorr	Percolator q-Value	Percolator PEP	Precursor Abundance	Apex RT [min]
		TRUE	High	Sequest HT (A2)	Unambiguous	[K].LLQLTFLR.[I]		1	1	D9IC46	D9IC46	0	2	0.5517	0	1	1	502.319	1003.63	1003.63	0.66	0.00033	HCD (High Energy Collision Dissociation)	MS2	26.3373	120	40.4378	11753	S2.raw	F2		1.45	0.004192	0.2048	118971	40.4
TRUE	High	Master Protein	A0A2G3A9X4	Endochitinase 2 OS=Capsicum annuum OX=4072 GN=T459_06169 PE=4 SV=1	0	18.117	32	7	8	6	1	333	37	9.26	26.68	7									1	0.641	0	15.9	184.1	Peak Found	High
	Checked	Confidence	Annotated Sequence	Modifications	Modifications in Master Proteins	Qvality PEP	Qvality q-value	# Protein Groups	# Proteins	# PSMs	Master Protein Accessions	Positions in Master Proteins	# Missed Cleavages	Theo. MH+ [Da]	# Razor Quan Results	Abundance Ratio: (F2, Sample) / (F1, Control)	Abundance Ratio Variability [%]: (F2, Sample) / (F1, Control)	Abundances (Grouped): F1, Control	Abundances (Grouped): F2, Sample	Quan Info	Found in Sample: [S1] F1: Control, Control	Found in Sample: [S2] F2: Sample, Treated	Confidence (by Search Engine): Sequest HT	Percolator q-Value (by Search Engine): Sequest HT	Percolator PEP (by Search Engine): Sequest HT	XCorr (by Search Engine): Sequest HT	Top Apex RT [min]	Sequence in Protein	Positions in Protein	Peptide Group Modifications in Protein	Quan Usage
	TRUE	High	[R].NPDAVANDAVVSFK.[T]			0.00583166	0	1	2	1	A0A2G3A9X4	A0A2G3A9X4 [228-241]	0	1446.72	0	100			200		Not Found	High	High	0	0.003572	4.24	33.55	R.NPDAVANDAVVSFK.T	[228-241]		Used
		Checked	Confidence	Identifying Node	PSM Ambiguity	Annotated Sequence	Modifications	# Protein Groups	# Proteins	Master Protein Accessions	Protein Accessions	# Missed Cleavages	Charge	DeltaScore	DeltaCn	Rank	Search Engine Rank	m/z [Da]	MH+ [Da]	Theo. MH+ [Da]	DeltaM [ppm]	Deltam/z [Da]	Activation Type	MS Order	Isolation Interference [%]	Ion Inject Time [ms]	RT [min]	First Scan	Spectrum File	File ID	Quan Info	XCorr	Percolator q-Value	Percolator PEP	Precursor Abundance	Apex RT [min]
		TRUE	High	Sequest HT (A2)	Unambiguous	[R].NPDAVANDAVVSFK.[T]		1	2	A0A2G3A9X4	A0A1U8FMF0; A0A2G3A9X4	0	2	0.6533	0	1	1	723.865	1446.72	1446.72	-0.33	-0.00024	HCD (High Energy Collision Dissociation)	MS2	4.14456	120	33.5121	9029	S2.raw	F2		4.24	0	0.003572	1.48765e+06	33.55
	TRUE	High	[K].QEQGNPPDYCVANQQWPCAPGK.[K]	2xCarbamidomethyl [C10; C18]		0.0675324	0	1	2	1	A0A2G3A9X4	A0A2G3A9X4 [177-198]	0	2544.1	0					No Quan Values	Not Found	High	High	0	0.05135	2.35		K.QEQGNPPDYCVANQQWPCAPGK.K	[177-198]		Not Used
		Checked	Confidence	Identifying Node	PSM Ambiguity	Annotated Sequence	Modifications	# Protein Groups	# Proteins	Master Protein Accessions	Protein Accessions	# Missed Cleavages	Charge	DeltaScore	DeltaCn	Rank	Search Engine Rank	m/z [Da]	MH+ [Da]	Theo. MH+ [Da]	DeltaM [ppm]	Deltam/z [Da]	Activation Type	MS Order	Isolation Interference [%]	Ion Inject Time [ms]	RT [min]	First Scan	Spectrum File	File ID	Quan Info	XCorr	Percolator q-Value	Percolator PEP	Precursor Abundance	Apex RT [min]
		TRUE	High	Sequest HT (A2)	Unambiguous	[K].QEQGNPPDYcVANQQWPcAPGK.[K]	C10(Carbamidomethyl); C18(Carbamidomethyl)	1	2	A0A2G3A9X4	A0A1U8FMF0; A0A2G3A9X4	0	3	0.5532	0	1	1	848.707	2544.11	2544.1	1.1	0.00093	HCD (High Energy Collision Dissociation)	MS2	0	120	33.7718	9130	S2.raw	F2		2.35	0	0.05135
	TRUE	High	[R].SFGAFGTTGDTNAR.[K]			0.00098513	0	1	2	1	A0A2G3A9X4	A0A2G3A9X4 [129-142]	0	1401.64	0	0.641	0	121.9	78.1		Peak Found	High	High	0	0.0005172	3.18	31.34	R.SFGAFGTTGDTNAR.K	[129-142]		Used
		Checked	Confidence	Identifying Node	PSM Ambiguity	Annotated Sequence	Modifications	# Protein Groups	# Proteins	Master Protein Accessions	Protein Accessions	# Missed Cleavages	Charge	DeltaScore	DeltaCn	Rank	Search Engine Rank	m/z [Da]	MH+ [Da]	Theo. MH+ [Da]	DeltaM [ppm]	Deltam/z [Da]	Activation Type	MS Order	Isolation Interference [%]	Ion Inject Time [ms]	RT [min]	First Scan	Spectrum File	File ID	Quan Info	XCorr	Percolator q-Value	Percolator PEP	Precursor Abundance	Apex RT [min]
		TRUE	High	Sequest HT (A2)	Unambiguous	[R].SFGAFGTTGDTNAR.[K]		1	2	A0A2G3A9X4	A0A1U8FMF0; A0A2G3A9X4	0	2	0.6164	0	1	1	701.323	1401.64	1401.64	0.17	0.00012	HCD (High Energy Collision Dissociation)	MS2	5.69834	120	31.039	8068	S2.raw	F2		3.18	0	0.0005172	460237	31.05
	TRUE	High	[R].VPGYGVITNIINGGIECGK.[G]	1xCarbamidomethyl [C17]		0.000244701	0	2	4	2	A0A2G3AA26; A0A2G3A9X4	A0A2G3AA26 [196-214]; A0A2G3A9X4 [277-295]	0	1961.02	0	100			200	Shared	Not Found	High	High	0	0.04261	4.04	41.58	R.VPGYGVITNIINGGIECGK.G	[277-295]		Used
		Checked	Confidence	Identifying Node	PSM Ambiguity	Annotated Sequence	Modifications	# Protein Groups	# Proteins	Master Protein Accessions	Protein Accessions	# Missed Cleavages	Charge	DeltaScore	DeltaCn	Rank	Search Engine Rank	m/z [Da]	MH+ [Da]	Theo. MH+ [Da]	DeltaM [ppm]	Deltam/z [Da]	Activation Type	MS Order	Isolation Interference [%]	Ion Inject Time [ms]	RT [min]	First Scan	Spectrum File	File ID	Quan Info	XCorr	Percolator q-Value	Percolator PEP	Precursor Abundance	Apex RT [min]
		TRUE	High	Sequest HT (A2)	Unambiguous	[R].VPGYGVITNIINGGIEcGK.[G]	C17(Carbamidomethyl)	2	4	A0A2G3AA26; A0A2G3A9X4	A0A1U8FMF0; A0A2G3AA26; O82552; A0A2G3A9X4	0	3	0.5767	0	1	1	654.343	1961.02	1961.02	-0.16	-0.0001	HCD (High Energy Collision Dissociation)	MS2	25.0605	120	41.4867	12154	S2.raw	F2		4.04	0	0.04261	1.85278e+06	41.58
		TRUE	High	Sequest HT (A2)	Unambiguous	[R].VPGYGVITNIINGGIEcGK.[G]	C17(Carbamidomethyl)	2	4	A0A2G3AA26; A0A2G3A9X4	A0A1U8FMF0; A0A2G3AA26; O82552; A0A2G3A9X4	0	2	0.7157	0	1	1	981.011	1961.02	1961.02	-0.35	-0.00034	HCD (High Energy Collision Dissociation)	MS2	17.6319	120	41.5177	12166	S2.raw	F2		4.01	0	0.0001138	1.92776e+06	41.58
	TRUE	High	[R].WRPSGADSSAGR.[V]			0.0307923	0	1	2	1	A0A2G3A9X4	A0A2G3A9X4 [265-276]	0	1246.59	0	100			200		Not Found	High	High	0	0.02179	3.34	19.46	R.WRPSGADSSAGR.V	[265-276]		Used
		Checked	Confidence	Identifying Node	PSM Ambiguity	Annotated Sequence	Modifications	# Protein Groups	# Proteins	Master Protein Accessions	Protein Accessions	# Missed Cleavages	Charge	DeltaScore	DeltaCn	Rank	Search Engine Rank	m/z [Da]	MH+ [Da]	Theo. MH+ [Da]	DeltaM [ppm]	Deltam/z [Da]	Activation Type	MS Order	Isolation Interference [%]	Ion Inject Time [ms]	RT [min]	First Scan	Spectrum File	File ID	Quan Info	XCorr	Percolator q-Value	Percolator PEP	Precursor Abundance	Apex RT [min]
		TRUE	High	Sequest HT (A2)	Unambiguous	[R].WRPSGADSSAGR.[V]		1	2	A0A2G3A9X4	A0A1U8FMF0; A0A2G3A9X4	0	3	0.5569	0	1	1	416.202	1246.59	1246.59	-0.98	-0.00041	HCD (High Energy Collision Dissociation)	MS2	14.0125	120	19.4201	3700	S2.raw	F2		3.34	0	0.02179	434518	19.46
	TRUE	High	[R].GPIQISYNYNYGPAGK.[A]			0.000678185	0	1	2	1	A0A2G3A9X4	A0A2G3A9X4 [204-219]	0	1741.85	0	100			200		Not Found	High	High	0	0.0003442	3.21	35.33	R.GPIQISYNYNYGPAGK.A	[204-219]		Used
		Checked	Confidence	Identifying Node	PSM Ambiguity	Annotated Sequence	Modifications	# Protein Groups	# Proteins	Master Protein Accessions	Protein Accessions	# Missed Cleavages	Charge	DeltaScore	DeltaCn	Rank	Search Engine Rank	m/z [Da]	MH+ [Da]	Theo. MH+ [Da]	DeltaM [ppm]	Deltam/z [Da]	Activation Type	MS Order	Isolation Interference [%]	Ion Inject Time [ms]	RT [min]	First Scan	Spectrum File	File ID	Quan Info	XCorr	Percolator q-Value	Percolator PEP	Precursor Abundance	Apex RT [min]
		TRUE	High	Sequest HT (A2)	Unambiguous	[R].GPIQISYNYNYGPAGK.[A]		1	2	A0A2G3A9X4	A0A1U8FMF0; A0A2G3A9X4	0	2	0.8069	0	1	1	871.433	1741.86	1741.85	2.35	0.00205	HCD (High Energy Collision Dissociation)	MS2	0	120	35.3257	9739	S2.raw	F2		3.21	0	0.0003442	267598	35.33
	TRUE	High	[K].AIGVDLLR.[N]			0.256223	0.00855505	1	2	1	A0A2G3A9X4	A0A2G3A9X4 [220-227]	0	856.525	0	100			200		Not Found	High	High	0.006818	0.2213	2.32	36.46	K.AIGVDLLR.N	[220-227]		Used
		Checked	Confidence	Identifying Node	PSM Ambiguity	Annotated Sequence	Modifications	# Protein Groups	# Proteins	Master Protein Accessions	Protein Accessions	# Missed Cleavages	Charge	DeltaScore	DeltaCn	Rank	Search Engine Rank	m/z [Da]	MH+ [Da]	Theo. MH+ [Da]	DeltaM [ppm]	Deltam/z [Da]	Activation Type	MS Order	Isolation Interference [%]	Ion Inject Time [ms]	RT [min]	First Scan	Spectrum File	File ID	Quan Info	XCorr	Percolator q-Value	Percolator PEP	Precursor Abundance	Apex RT [min]
		TRUE	High	Sequest HT (A2)	Unambiguous	[K].AIGVDLLR.[N]		1	2	A0A2G3A9X4	A0A1U8FMF0; A0A2G3A9X4	0	2	0.2716	0	1	1	428.767	856.526	856.525	0.86	0.00037	HCD (High Energy Collision Dissociation)	MS2	11.8384	120	36.5016	10206	S2.raw	F2		2.32	0.006818	0.2213	1.89536e+06	36.46
TRUE	High	Master Protein	A0A2G3AA26	acidic endochitinase pcht28 OS=Capsicum annuum OX=4072 GN=LOC107859802 PE=4 SV=1	0	17.804	39	6	8	4	1	253	27.8	9.14	26.39	6									0	0.56	42.79	161.3	38.7	Peak Found	High
	Checked	Confidence	Annotated Sequence	Modifications	Modifications in Master Proteins	Qvality PEP	Qvality q-value	# Protein Groups	# Proteins	# PSMs	Master Protein Accessions	Positions in Master Proteins	# Missed Cleavages	Theo. MH+ [Da]	# Razor Quan Results	Abundance Ratio: (F2, Sample) / (F1, Control)	Abundance Ratio Variability [%]: (F2, Sample) / (F1, Control)	Abundances (Grouped): F1, Control	Abundances (Grouped): F2, Sample	Quan Info	Found in Sample: [S1] F1: Control, Control	Found in Sample: [S2] F2: Sample, Treated	Confidence (by Search Engine): Sequest HT	Percolator q-Value (by Search Engine): Sequest HT	Percolator PEP (by Search Engine): Sequest HT	XCorr (by Search Engine): Sequest HT	Top Apex RT [min]	Sequence in Protein	Positions in Protein	Peptide Group Modifications in Protein	Quan Usage
	TRUE	High	[R].VPGYGVITNIINGGIECGK.[G]	1xCarbamidomethyl [C17]		0.000244701	0	2	4	2	A0A2G3AA26; A0A2G3A9X4	A0A2G3AA26 [196-214]; A0A2G3A9X4 [277-295]	0	1961.02	0	100			200	Shared	Not Found	High	High	0	0.04261	4.04	41.58	R.VPGYGVITNIINGGIECGK.G	[196-214]		Not Used
		Checked	Confidence	Identifying Node	PSM Ambiguity	Annotated Sequence	Modifications	# Protein Groups	# Proteins	Master Protein Accessions	Protein Accessions	# Missed Cleavages	Charge	DeltaScore	DeltaCn	Rank	Search Engine Rank	m/z [Da]	MH+ [Da]	Theo. MH+ [Da]	DeltaM [ppm]	Deltam/z [Da]	Activation Type	MS Order	Isolation Interference [%]	Ion Inject Time [ms]	RT [min]	First Scan	Spectrum File	File ID	Quan Info	XCorr	Percolator q-Value	Percolator PEP	Precursor Abundance	Apex RT [min]
		TRUE	High	Sequest HT (A2)	Unambiguous	[R].VPGYGVITNIINGGIEcGK.[G]	C17(Carbamidomethyl)	2	4	A0A2G3AA26; A0A2G3A9X4	A0A1U8FMF0; A0A2G3AA26; O82552; A0A2G3A9X4	0	3	0.5767	0	1	1	654.343	1961.02	1961.02	-0.16	-0.0001	HCD (High Energy Collision Dissociation)	MS2	25.0605	120	41.4867	12154	S2.raw	F2		4.04	0	0.04261	1.85278e+06	41.58
		TRUE	High	Sequest HT (A2)	Unambiguous	[R].VPGYGVITNIINGGIEcGK.[G]	C17(Carbamidomethyl)	2	4	A0A2G3AA26; A0A2G3A9X4	A0A1U8FMF0; A0A2G3AA26; O82552; A0A2G3A9X4	0	2	0.7157	0	1	1	981.011	1961.02	1961.02	-0.35	-0.00034	HCD (High Energy Collision Dissociation)	MS2	17.6319	120	41.5177	12166	S2.raw	F2		4.01	0	0.0001138	1.92776e+06	41.58
	TRUE	High	[K].VATNPVISFK.[T]			0.0873392	0	1	2	1	A0A2G3AA26	A0A2G3AA26 [151-160]	0	1075.61	0	0.56	0	128.2	71.8		Peak Found	High	High	0	0.06795	3.15	33.23	K.VATNPVISFK.T	[151-160]		Used
		Checked	Confidence	Identifying Node	PSM Ambiguity	Annotated Sequence	Modifications	# Protein Groups	# Proteins	Master Protein Accessions	Protein Accessions	# Missed Cleavages	Charge	DeltaScore	DeltaCn	Rank	Search Engine Rank	m/z [Da]	MH+ [Da]	Theo. MH+ [Da]	DeltaM [ppm]	Deltam/z [Da]	Activation Type	MS Order	Isolation Interference [%]	Ion Inject Time [ms]	RT [min]	First Scan	Spectrum File	File ID	Quan Info	XCorr	Percolator q-Value	Percolator PEP	Precursor Abundance	Apex RT [min]
		TRUE	High	Sequest HT (A2)	Unambiguous	[K].VATNPVISFK.[T]		1	2	A0A2G3AA26	A0A2G3AA26; O82552	0	2	0.5333	0	1	1	538.311	1075.61	1075.61	-0.08	-4e-05	HCD (High Energy Collision Dissociation)	MS2	3.48178	73.644	33.1853	8901	S2.raw	F2		3.15	0	0.06795	1.66082e+06	33.19
	TRUE	High	[K].EVAAFFGQTSHETNGGR.[A]			7.85078e-05	0	1	2	2	A0A2G3AA26	A0A2G3AA26 [81-97]	0	1807.84	0	2.023	0	66.2	133.8		Peak Found	High	High	0	3.305e-05	5.67	29.98	K.EVAAFFGQTSHETNGGR.A	[81-97]		Used
		Checked	Confidence	Identifying Node	PSM Ambiguity	Annotated Sequence	Modifications	# Protein Groups	# Proteins	Master Protein Accessions	Protein Accessions	# Missed Cleavages	Charge	DeltaScore	DeltaCn	Rank	Search Engine Rank	m/z [Da]	MH+ [Da]	Theo. MH+ [Da]	DeltaM [ppm]	Deltam/z [Da]	Activation Type	MS Order	Isolation Interference [%]	Ion Inject Time [ms]	RT [min]	First Scan	Spectrum File	File ID	Quan Info	XCorr	Percolator q-Value	Percolator PEP	Precursor Abundance	Apex RT [min]
		TRUE	High	Sequest HT (A2)	Unambiguous	[K].EVAAFFGQTSHETNGGR.[A]		1	2	A0A2G3AA26	A0A2G3AA26; O82552	0	2	0.7233	0	1	1	904.416	1807.82	1807.84	-6.61	-0.00598	HCD (High Energy Collision Dissociation)	MS2	44.9377	120	29.9526	7646	S2.raw	F2		3.18	0	0.002322	204246	29.92
		TRUE	High	Sequest HT (A2)	Unambiguous	[K].EVAAFFGQTSHETNGGR.[A]		1	2	A0A2G3AA26	A0A2G3AA26; O82552	0	3	0.5891	0	1	1	603.284	1807.84	1807.84	0.13	8e-05	HCD (High Energy Collision Dissociation)	MS2	24.7102	120	29.9001	7625	S2.raw	F2		5.67	0	3.305e-05	1.47002e+06	29.92
	TRUE	High	[R].AGTFNGGYCFVR.[Q]	1xCarbamidomethyl [C9]		0.0650848	0	1	2	1	A0A2G3AA26	A0A2G3AA26 [98-109]	0	1348.61	0	0.044	0	191.6	8.4		Peak Found	High	High	0	0.04943	2.66	33.14	R.AGTFNGGYCFVR.Q	[98-109]		Used
		Checked	Confidence	Identifying Node	PSM Ambiguity	Annotated Sequence	Modifications	# Protein Groups	# Proteins	Master Protein Accessions	Protein Accessions	# Missed Cleavages	Charge	DeltaScore	DeltaCn	Rank	Search Engine Rank	m/z [Da]	MH+ [Da]	Theo. MH+ [Da]	DeltaM [ppm]	Deltam/z [Da]	Activation Type	MS Order	Isolation Interference [%]	Ion Inject Time [ms]	RT [min]	First Scan	Spectrum File	File ID	Quan Info	XCorr	Percolator q-Value	Percolator PEP	Precursor Abundance	Apex RT [min]
		TRUE	High	Sequest HT (A2)	Unambiguous	[R].AGTFNGGYcFVR.[Q]	C9(Carbamidomethyl)	1	2	A0A2G3AA26	A0A2G3AA26; O82552	0	2	0.6165	0	1	1	674.808	1348.61	1348.61	-1.66	-0.00112	HCD (High Energy Collision Dissociation)	MS2	60.902	120	33.9787	9210	S2.raw	F2		2.66	0	0.04943	578126	34.02
	TRUE	High	[K].GFYTYEAFITAANSFPAFGTTGDNTAR.[K]			0.0208969	0	1	2	1	A0A2G3AA26	A0A2G3AA26 [52-78]	0	2890.33	0	100			200		Not Found	High	High	0	0.01429	2.04	48.11	K.GFYTYEAFITAANSFPAFGTTGDNTAR.K	[52-78]		Used
		Checked	Confidence	Identifying Node	PSM Ambiguity	Annotated Sequence	Modifications	# Protein Groups	# Proteins	Master Protein Accessions	Protein Accessions	# Missed Cleavages	Charge	DeltaScore	DeltaCn	Rank	Search Engine Rank	m/z [Da]	MH+ [Da]	Theo. MH+ [Da]	DeltaM [ppm]	Deltam/z [Da]	Activation Type	MS Order	Isolation Interference [%]	Ion Inject Time [ms]	RT [min]	First Scan	Spectrum File	File ID	Quan Info	XCorr	Percolator q-Value	Percolator PEP	Precursor Abundance	Apex RT [min]
		TRUE	High	Sequest HT (A2)	Unambiguous	[K].GFYTYEAFITAANSFPAFGTTGDNTAR.[K]		1	2	A0A2G3AA26	A0A2G3AA26; O82552	0	3	0.451	0	1	1	964.116	2890.33	2890.33	0.07	7e-05	HCD (High Energy Collision Dissociation)	MS2	0	120	48.082	14396	S2.raw	F2		2.04	0	0.01429	175958	48.11
	TRUE	High	[R].GIGVGQDLVNNPDK.[V]			0.110403	0.00352818	2	3	1	A0A1U8FME6; A0A2G3AA26	A0A1U8FME6 [138-151]; A0A2G3AA26 [137-150]	0	1425.73	0	0.447	0	138.2	61.8	Shared	Peak Found	High	High	0.002819	0.08785	1.64	31.26	R.GIGVGQDLVNNPDK.V	[137-150]		Not Used
		Checked	Confidence	Identifying Node	PSM Ambiguity	Annotated Sequence	Modifications	# Protein Groups	# Proteins	Master Protein Accessions	Protein Accessions	# Missed Cleavages	Charge	DeltaScore	DeltaCn	Rank	Search Engine Rank	m/z [Da]	MH+ [Da]	Theo. MH+ [Da]	DeltaM [ppm]	Deltam/z [Da]	Activation Type	MS Order	Isolation Interference [%]	Ion Inject Time [ms]	RT [min]	First Scan	Spectrum File	File ID	Quan Info	XCorr	Percolator q-Value	Percolator PEP	Precursor Abundance	Apex RT [min]
		TRUE	High	Sequest HT (A2)	Unambiguous	[R].GIGVGQDLVNNPDK.[V]		2	3	A0A1U8FME6; A0A2G3AA26	A0A1U8FME6; A0A2G3AA26; O82552	0	2	0.5671	0	1	1	713.371	1425.74	1425.73	1.31	0.00093	HCD (High Energy Collision Dissociation)	MS2	15.022	120	31.7912	8362	S2.raw	F2		1.64	0.002819	0.08785	17633304	31.28
TRUE	High	Master Protein	A0A1U8FXF2	Acidic endochitinase pcht28 OS=Capsicum annuum OX=4072 GN=T459_06172 PE=4 SV=1	0	17.724	35	4	8	3	1	254	27.3	4.98	26.38	4	metabolic process		catalytic activity	Pf00182	107859803	LOC107859803	2		0	100			200	Not Found	High
	Checked	Confidence	Annotated Sequence	Modifications	Modifications in Master Proteins	Qvality PEP	Qvality q-value	# Protein Groups	# Proteins	# PSMs	Master Protein Accessions	Positions in Master Proteins	# Missed Cleavages	Theo. MH+ [Da]	# Razor Quan Results	Abundance Ratio: (F2, Sample) / (F1, Control)	Abundance Ratio Variability [%]: (F2, Sample) / (F1, Control)	Abundances (Grouped): F1, Control	Abundances (Grouped): F2, Sample	Quan Info	Found in Sample: [S1] F1: Control, Control	Found in Sample: [S2] F2: Sample, Treated	Confidence (by Search Engine): Sequest HT	Percolator q-Value (by Search Engine): Sequest HT	Percolator PEP (by Search Engine): Sequest HT	XCorr (by Search Engine): Sequest HT	Top Apex RT [min]	Sequence in Protein	Positions in Protein	Peptide Group Modifications in Protein	Quan Usage
	TRUE	High	[R].QPGYGVITNIINGGIECGK.[G]	1xCarbamidomethyl [C17]		8.01719e-05	0	1	1	1	A0A1U8FXF2	A0A1U8FXF2 [197-215]	0	1990.01	0	100			200		Not Found	High	High	0	3.389e-05	4.34	40.14	R.QPGYGVITNIINGGIECGK.G	[197-215]		Used
		Checked	Confidence	Identifying Node	PSM Ambiguity	Annotated Sequence	Modifications	# Protein Groups	# Proteins	Master Protein Accessions	Protein Accessions	# Missed Cleavages	Charge	DeltaScore	DeltaCn	Rank	Search Engine Rank	m/z [Da]	MH+ [Da]	Theo. MH+ [Da]	DeltaM [ppm]	Deltam/z [Da]	Activation Type	MS Order	Isolation Interference [%]	Ion Inject Time [ms]	RT [min]	First Scan	Spectrum File	File ID	Quan Info	XCorr	Percolator q-Value	Percolator PEP	Precursor Abundance	Apex RT [min]
		TRUE	High	Sequest HT (A2)	Unambiguous	[R].QPGYGVITNIINGGIEcGK.[G]	C17(Carbamidomethyl)	1	1	A0A1U8FXF2	A0A1U8FXF2	0	2	0.6774	0	1	1	995.508	1990.01	1990.01	1.07	0.00106	HCD (High Energy Collision Dissociation)	MS2	3.27597	120	40.1092	11626	S2.raw	F2		4.34	0	3.389e-05	1662505	40.14
	TRUE	High	[R].YCTILNVAPGDNLDCYNQK.[N]	2xCarbamidomethyl [C2; C15]		0.00424067	0	1	1	2	A0A1U8FXF2	A0A1U8FXF2 [231-249]	0	2258.02	0					No Quan Values	Not Found	High	High	0	0.002532	4.78		R.YCTILNVAPGDNLDCYNQK.N	[231-249]		Not Used
		Checked	Confidence	Identifying Node	PSM Ambiguity	Annotated Sequence	Modifications	# Protein Groups	# Proteins	Master Protein Accessions	Protein Accessions	# Missed Cleavages	Charge	DeltaScore	DeltaCn	Rank	Search Engine Rank	m/z [Da]	MH+ [Da]	Theo. MH+ [Da]	DeltaM [ppm]	Deltam/z [Da]	Activation Type	MS Order	Isolation Interference [%]	Ion Inject Time [ms]	RT [min]	First Scan	Spectrum File	File ID	Quan Info	XCorr	Percolator q-Value	Percolator PEP	Precursor Abundance	Apex RT [min]
		TRUE	High	Sequest HT (A2)	Unambiguous	[R].YcTILNVAPGDNLDcYNQK.[N]	C2(Carbamidomethyl); C15(Carbamidomethyl)	1	1	A0A1U8FXF2	A0A1U8FXF2	0	3	0.5962	0	1	1	753.345	2258.02	2258.02	-0.03	-2e-05	HCD (High Energy Collision Dissociation)	MS2	7.75817	120	37.7652	10709	S2.raw	F2		4.78	0	0.002532
		TRUE	High	Sequest HT (A2)	Unambiguous	[R].YcTILNVAPGDNLDcYNQK.[N]	C2(Carbamidomethyl); C15(Carbamidomethyl)	1	1	A0A1U8FXF2	A0A1U8FXF2	0	2	0.6685	0	1	1	1129.51	2258.02	2258.02	-0.21	-0.00024	HCD (High Energy Collision Dissociation)	MS2	0	120	37.7554	10705	S2.raw	F2		1.78	0.002819	0.08362
	TRUE	High	[R].EGNQMGSGFYGR.[G]			0.0344498	0	2	2	1	A0A1U8FME6; A0A1U8FXF2	A0A1U8FME6 [110-121]; A0A1U8FXF2 [112-123]	0	1302.55	0	100			200	Shared	Not Found	High	High	0	0.0247	2.69	28.11	R.EGNQMGSGFYGR.G	[112-123]		Not Used
		Checked	Confidence	Identifying Node	PSM Ambiguity	Annotated Sequence	Modifications	# Protein Groups	# Proteins	Master Protein Accessions	Protein Accessions	# Missed Cleavages	Charge	DeltaScore	DeltaCn	Rank	Search Engine Rank	m/z [Da]	MH+ [Da]	Theo. MH+ [Da]	DeltaM [ppm]	Deltam/z [Da]	Activation Type	MS Order	Isolation Interference [%]	Ion Inject Time [ms]	RT [min]	First Scan	Spectrum File	File ID	Quan Info	XCorr	Percolator q-Value	Percolator PEP	Precursor Abundance	Apex RT [min]
		TRUE	High	Sequest HT (A2)	Unambiguous	[R].EGNQMGSGFYGR.[G]		2	2	A0A1U8FME6; A0A1U8FXF2	A0A1U8FME6; A0A1U8FXF2	0	2	0.7286	0	1	1	651.78	1302.55	1302.55	0.06	4e-05	HCD (High Energy Collision Dissociation)	MS2	48.0407	120	28.0365	6899	S2.raw	F2		2.69	0	0.0247	1.95943e+06	28.11
	TRUE	High	[R].EGNQMGSGFYGR.[G]	1xOxidation [M5]		0.0748094	0	2	2	2	A0A1U8FME6; A0A1U8FXF2	A0A1U8FME6 [110-121]; A0A1U8FXF2 [112-123]	0	1318.55	0	1.312	0	86.5	113.5	Shared	High	High	High	0.002819	0.1029	2.68	23.77	R.EGNQMGSGFYGR.G	[112-123]		Not Used
		Checked	Confidence	Identifying Node	PSM Ambiguity	Annotated Sequence	Modifications	# Protein Groups	# Proteins	Master Protein Accessions	Protein Accessions	# Missed Cleavages	Charge	DeltaScore	DeltaCn	Rank	Search Engine Rank	m/z [Da]	MH+ [Da]	Theo. MH+ [Da]	DeltaM [ppm]	Deltam/z [Da]	Activation Type	MS Order	Isolation Interference [%]	Ion Inject Time [ms]	RT [min]	First Scan	Spectrum File	File ID	Quan Info	XCorr	Percolator q-Value	Percolator PEP	Precursor Abundance	Apex RT [min]
		TRUE	High	Sequest HT (A2)	Unambiguous	[R].EGNQmGSGFYGR.[G]	M5(Oxidation)	2	2	A0A1U8FME6; A0A1U8FXF2	A0A1U8FME6; A0A1U8FXF2	0	2	0.7389	0	1	1	659.777	1318.55	1318.55	-0.35	-0.00023	HCD (High Energy Collision Dissociation)	MS2	24.2093	120	23.8639	5410	S1.raw	F1		2.26	0	0.05741	788180	23.8
		TRUE	High	Sequest HT (A2)	Unambiguous	[R].EGNQmGSGFYGR.[G]	M5(Oxidation)	2	2	A0A1U8FME6; A0A1U8FXF2	A0A1U8FME6; A0A1U8FXF2	0	2	0.6642	0	1	1	659.78	1318.55	1318.55	3.03	0.002	HCD (High Energy Collision Dissociation)	MS2	23.955	120	23.6245	5232	S2.raw	F2		2.68	0.002819	0.1029	9112761	23.74
	TRUE	High	[R].GPIQLTGQSNYDLAGQAIGQDLVNNPDLVATDATVSFK.[T]			0.00077237	0	1	1	2	A0A1U8FXF2	A0A1U8FXF2 [124-161]	0	3930.97	0	100			200		Not Found	High	High	0	0.0003978	4.45	44.43	R.GPIQLTGQSNYDLAGQAIGQDLVNNPDLVATDATVSFK.T	[124-161]		Used
		Checked	Confidence	Identifying Node	PSM Ambiguity	Annotated Sequence	Modifications	# Protein Groups	# Proteins	Master Protein Accessions	Protein Accessions	# Missed Cleavages	Charge	DeltaScore	DeltaCn	Rank	Search Engine Rank	m/z [Da]	MH+ [Da]	Theo. MH+ [Da]	DeltaM [ppm]	Deltam/z [Da]	Activation Type	MS Order	Isolation Interference [%]	Ion Inject Time [ms]	RT [min]	First Scan	Spectrum File	File ID	Quan Info	XCorr	Percolator q-Value	Percolator PEP	Precursor Abundance	Apex RT [min]
		TRUE	High	Sequest HT (A2)	Unambiguous	[R].GPIQLTGQSNYDLAGQAIGQDLVNNPDLVATDATVSFK.[T]		1	1	A0A1U8FXF2	A0A1U8FXF2	0	3	0.651	0	1	1	1310.99	3930.97	3930.97	-1.31	-0.00171	HCD (High Energy Collision Dissociation)	MS2	0	120	44.3957	13209	S2.raw	F2		3.41	0	0.0004664	368735	44.43
		TRUE	High	Sequest HT (A2)	Unambiguous	[R].GPIQLTGQSNYDLAGQAIGQDLVNNPDLVATDATVSFK.[T]		1	1	A0A1U8FXF2	A0A1U8FXF2	0	4	0.6652	0	1	1	983.497	3930.97	3930.97	-1.29	-0.00127	HCD (High Energy Collision Dissociation)	MS2	0.588999	120	44.4092	13214	S2.raw	F2		4.45	0	0.0003978	631795	44.43
TRUE	High	Master Protein	A0A1U8ECS7	early nodulin-like protein 2 OS=Capsicum annuum OX=4072 GN=LOC107842371 PE=4 SV=1	0	17.248	19	8	10	8	1	364	35.7	8.78	28.13	8	metabolic process	membrane		Pf02298	107842371	LOC107842371	9		0	0.731	29.37	54.9	145.1	Peak Found	High
	Checked	Confidence	Annotated Sequence	Modifications	Modifications in Master Proteins	Qvality PEP	Qvality q-value	# Protein Groups	# Proteins	# PSMs	Master Protein Accessions	Positions in Master Proteins	# Missed Cleavages	Theo. MH+ [Da]	# Razor Quan Results	Abundance Ratio: (F2, Sample) / (F1, Control)	Abundance Ratio Variability [%]: (F2, Sample) / (F1, Control)	Abundances (Grouped): F1, Control	Abundances (Grouped): F2, Sample	Quan Info	Found in Sample: [S1] F1: Control, Control	Found in Sample: [S2] F2: Sample, Treated	Confidence (by Search Engine): Sequest HT	Percolator q-Value (by Search Engine): Sequest HT	Percolator PEP (by Search Engine): Sequest HT	XCorr (by Search Engine): Sequest HT	Top Apex RT [min]	Sequence in Protein	Positions in Protein	Peptide Group Modifications in Protein	Quan Usage
	TRUE	High	[K].QGADSVLEVSK.[N]			0.0247959	0	1	2	1	A0A1U8ECS7	A0A1U8ECS7 [63-73]	0	1132.58	0	6.776	0	25.7	174.3		Peak Found	High	High	0	0.01724	3.42	28.87	K.QGADSVLEVSK.N	[63-73]		Used
		Checked	Confidence	Identifying Node	PSM Ambiguity	Annotated Sequence	Modifications	# Protein Groups	# Proteins	Master Protein Accessions	Protein Accessions	# Missed Cleavages	Charge	DeltaScore	DeltaCn	Rank	Search Engine Rank	m/z [Da]	MH+ [Da]	Theo. MH+ [Da]	DeltaM [ppm]	Deltam/z [Da]	Activation Type	MS Order	Isolation Interference [%]	Ion Inject Time [ms]	RT [min]	First Scan	Spectrum File	File ID	Quan Info	XCorr	Percolator q-Value	Percolator PEP	Precursor Abundance	Apex RT [min]
		TRUE	High	Sequest HT (A2)	Unambiguous	[K].QGADSVLEVSK.[N]		1	2	A0A1U8ECS7	A0A1U8ECS7; A0A2G2YTC6	0	2	0.576	0	1	1	566.796	1132.58	1132.58	0.38	0.00022	HCD (High Energy Collision Dissociation)	MS2	40.4535	120	28.0243	6894	S2.raw	F2		3.42	0	0.01724	2.46317e+06	28.09
	TRUE	High	[R].SGPFYFISGNK.[D]			0.0540879	0	1	2	1	A0A1U8ECS7	A0A1U8ECS7 [100-110]	0	1216.6	0	100			200		Not Found	High	High	0	0.0404	2.31	37.97	R.SGPFYFISGNK.D	[100-110]		Used
		Checked	Confidence	Identifying Node	PSM Ambiguity	Annotated Sequence	Modifications	# Protein Groups	# Proteins	Master Protein Accessions	Protein Accessions	# Missed Cleavages	Charge	DeltaScore	DeltaCn	Rank	Search Engine Rank	m/z [Da]	MH+ [Da]	Theo. MH+ [Da]	DeltaM [ppm]	Deltam/z [Da]	Activation Type	MS Order	Isolation Interference [%]	Ion Inject Time [ms]	RT [min]	First Scan	Spectrum File	File ID	Quan Info	XCorr	Percolator q-Value	Percolator PEP	Precursor Abundance	Apex RT [min]
		TRUE	High	Sequest HT (A2)	Unambiguous	[R].SGPFYFISGNK.[D]		1	2	A0A1U8ECS7	A0A1U8ECS7; A0A2G2YTC6	0	2	0.4719	0	1	1	608.803	1216.6	1216.6	-0.46	-0.00028	HCD (High Energy Collision Dissociation)	MS2	19.9158	120	38.0158	10810	S2.raw	F2		2.31	0	0.0404	527772	37.97
	TRUE	High	[K].MEDGNSVFTFDR.[S]	1xOxidation [M1]		0.00613242	0	1	2	1	A0A1U8ECS7	A0A1U8ECS7 [88-99]	0	1433.6	0	100			200		Not Found	High	High	0	0.003779	4.06	35.77	K.MEDGNSVFTFDR.S	[88-99]		Used
		Checked	Confidence	Identifying Node	PSM Ambiguity	Annotated Sequence	Modifications	# Protein Groups	# Proteins	Master Protein Accessions	Protein Accessions	# Missed Cleavages	Charge	DeltaScore	DeltaCn	Rank	Search Engine Rank	m/z [Da]	MH+ [Da]	Theo. MH+ [Da]	DeltaM [ppm]	Deltam/z [Da]	Activation Type	MS Order	Isolation Interference [%]	Ion Inject Time [ms]	RT [min]	First Scan	Spectrum File	File ID	Quan Info	XCorr	Percolator q-Value	Percolator PEP	Precursor Abundance	Apex RT [min]
		TRUE	High	Sequest HT (A2)	Unambiguous	[K].mEDGNSVFTFDR.[S]	M1(Oxidation)	1	2	A0A1U8ECS7	A0A1U8ECS7; A0A2G2YTC6	0	2	0.7266	0	1	1	717.303	1433.6	1433.6	-0.49	-0.00035	HCD (High Energy Collision Dissociation)	MS2	2.36199	120	35.7067	9889	S2.raw	F2		4.06	0	0.003779	2604669	35.77
	TRUE	High	[K].MEDGNSVFTFDR.[S]			0.0117362	0	1	2	1	A0A1U8ECS7	A0A1U8ECS7 [88-99]	0	1417.61	0					No Quan Values	Not Found	High	High	0	0.007638	3.91		K.MEDGNSVFTFDR.S	[88-99]		Not Used
		Checked	Confidence	Identifying Node	PSM Ambiguity	Annotated Sequence	Modifications	# Protein Groups	# Proteins	Master Protein Accessions	Protein Accessions	# Missed Cleavages	Charge	DeltaScore	DeltaCn	Rank	Search Engine Rank	m/z [Da]	MH+ [Da]	Theo. MH+ [Da]	DeltaM [ppm]	Deltam/z [Da]	Activation Type	MS Order	Isolation Interference [%]	Ion Inject Time [ms]	RT [min]	First Scan	Spectrum File	File ID	Quan Info	XCorr	Percolator q-Value	Percolator PEP	Precursor Abundance	Apex RT [min]
		TRUE	High	Sequest HT (A2)	Unambiguous	[K].MEDGNSVFTFDR.[S]		1	2	A0A1U8ECS7	A0A1U8ECS7; A0A2G2YTC6	0	2	0.665	0	1	1	709.307	1417.61	1417.61	0.54	0.00039	HCD (High Energy Collision Dissociation)	MS2	22.054	120	36.9266	10376	S2.raw	F2		3.91	0	0.007638
	TRUE	High	[K].YKQGADSVLEVSKNDYDK.[C]			0.0491919	0	1	2	1	A0A1U8ECS7	A0A1U8ECS7 [61-78]	2	2059	0	100			200		Not Found	High	High	0	0.03644	2.12	26.15	K.YKQGADSVLEVSKNDYDK.C	[61-78]		Used
		Checked	Confidence	Identifying Node	PSM Ambiguity	Annotated Sequence	Modifications	# Protein Groups	# Proteins	Master Protein Accessions	Protein Accessions	# Missed Cleavages	Charge	DeltaScore	DeltaCn	Rank	Search Engine Rank	m/z [Da]	MH+ [Da]	Theo. MH+ [Da]	DeltaM [ppm]	Deltam/z [Da]	Activation Type	MS Order	Isolation Interference [%]	Ion Inject Time [ms]	RT [min]	First Scan	Spectrum File	File ID	Quan Info	XCorr	Percolator q-Value	Percolator PEP	Precursor Abundance	Apex RT [min]
		TRUE	High	Sequest HT (A2)	Unambiguous	[K].YKQGADSVLEVSKNDYDK.[C]		1	2	A0A1U8ECS7	A0A1U8ECS7; A0A2G2YTC6	2	4	0.3774	0	1	1	515.505	2059	2059	0.44	0.00023	HCD (High Energy Collision Dissociation)	MS2	7.43619	120	26.1685	6182	S2.raw	F2		2.12	0	0.03644	93817.6	26.15
	TRUE	High	[K].YKQGADSVLEVSK.[N]			0.0190624	0	1	2	2	A0A1U8ECS7	A0A1U8ECS7 [61-73]	1	1423.74	0	0.731	0	115.5	84.5		Peak Found	High	High	0.002819	0.09895	3.78	26.28	K.YKQGADSVLEVSK.N	[61-73]		Used
		Checked	Confidence	Identifying Node	PSM Ambiguity	Annotated Sequence	Modifications	# Protein Groups	# Proteins	Master Protein Accessions	Protein Accessions	# Missed Cleavages	Charge	DeltaScore	DeltaCn	Rank	Search Engine Rank	m/z [Da]	MH+ [Da]	Theo. MH+ [Da]	DeltaM [ppm]	Deltam/z [Da]	Activation Type	MS Order	Isolation Interference [%]	Ion Inject Time [ms]	RT [min]	First Scan	Spectrum File	File ID	Quan Info	XCorr	Percolator q-Value	Percolator PEP	Precursor Abundance	Apex RT [min]
		TRUE	High	Sequest HT (A2)	Unambiguous	[K].YKQGADSVLEVSK.[N]		1	2	A0A1U8ECS7	A0A1U8ECS7; A0A2G2YTC6	1	2	0.3982	0	1	1	712.375	1423.74	1423.74	-0.16	-0.00011	HCD (High Energy Collision Dissociation)	MS2	6.70331	120	25.3506	5871	S2.raw	F2		2.26	0	0.01294	192096	25.36
		TRUE	High	Sequest HT (A2)	Unambiguous	[K].YKQGADSVLEVSK.[N]		1	2	A0A1U8ECS7	A0A1U8ECS7; A0A2G2YTC6	1	3	0.4762	0	1	1	475.252	1423.74	1423.74	0.09	4e-05	HCD (High Energy Collision Dissociation)	MS2	15.7701	120	25.3405	5867	S2.raw	F2		3.78	0.002819	0.09895	838017	25.36
	TRUE	High	[R].FQINDSVLFK.[Y]			0.063241	0	1	2	1	A0A1U8ECS7	A0A1U8ECS7 [51-60]	0	1210.65	0	100			200		Not Found	High	High	0	0.04789	2.76	38.81	R.FQINDSVLFK.Y	[51-60]		Used
		Checked	Confidence	Identifying Node	PSM Ambiguity	Annotated Sequence	Modifications	# Protein Groups	# Proteins	Master Protein Accessions	Protein Accessions	# Missed Cleavages	Charge	DeltaScore	DeltaCn	Rank	Search Engine Rank	m/z [Da]	MH+ [Da]	Theo. MH+ [Da]	DeltaM [ppm]	Deltam/z [Da]	Activation Type	MS Order	Isolation Interference [%]	Ion Inject Time [ms]	RT [min]	First Scan	Spectrum File	File ID	Quan Info	XCorr	Percolator q-Value	Percolator PEP	Precursor Abundance	Apex RT [min]
		TRUE	High	Sequest HT (A2)	Unambiguous	[R].FQINDSVLFK.[Y]		1	2	A0A1U8ECS7	A0A1U8ECS7; A0A2G2YTC6	0	2	0.4674	0	1	1	605.827	1210.65	1210.65	0.33	0.0002	HCD (High Energy Collision Dissociation)	MS2	17.6774	94.688	38.8199	11130	S2.raw	F2		2.76	0	0.04789	1.67177e+06	38.81
	TRUE	High	[K].DGWIPNPSENYNTWSQR.[M]			0.00116511	0	1	2	1	A0A1U8ECS7	A0A1U8ECS7 [32-48]	0	2063.92	0	0.46	0	137	63		Peak Found	High	High	0	0.0006206	2.78	39.13	K.DGWIPNPSENYNTWSQR.M	[32-48]		Used
		Checked	Confidence	Identifying Node	PSM Ambiguity	Annotated Sequence	Modifications	# Protein Groups	# Proteins	Master Protein Accessions	Protein Accessions	# Missed Cleavages	Charge	DeltaScore	DeltaCn	Rank	Search Engine Rank	m/z [Da]	MH+ [Da]	Theo. MH+ [Da]	DeltaM [ppm]	Deltam/z [Da]	Activation Type	MS Order	Isolation Interference [%]	Ion Inject Time [ms]	RT [min]	First Scan	Spectrum File	File ID	Quan Info	XCorr	Percolator q-Value	Percolator PEP	Precursor Abundance	Apex RT [min]
		TRUE	High	Sequest HT (A2)	Unambiguous	[K].DGWIPNPSENYNTWSQR.[M]		1	2	A0A1U8ECS7	A0A1U8ECS7; A0A2G2YTC6	0	2	0.777	0	1	1	1032.46	2063.92	2063.92	-1.96	-0.00202	HCD (High Energy Collision Dissociation)	MS2	15.836	120	39.2997	11311	S2.raw	F2		2.78	0	0.0006206	846155	39.32
	TRUE	High	[K].KMEDGNSVFTFDR.[S]	1xOxidation [M2]		0.237022	0.00524442	1	2	1	A0A1U8ECS7	A0A1U8ECS7 [87-99]	1	1561.7	0	100			200		Not Found	High	High	0.004192	0.2025	2.85	31.18	K.KMEDGNSVFTFDR.S	[87-99]		Used
		Checked	Confidence	Identifying Node	PSM Ambiguity	Annotated Sequence	Modifications	# Protein Groups	# Proteins	Master Protein Accessions	Protein Accessions	# Missed Cleavages	Charge	DeltaScore	DeltaCn	Rank	Search Engine Rank	m/z [Da]	MH+ [Da]	Theo. MH+ [Da]	DeltaM [ppm]	Deltam/z [Da]	Activation Type	MS Order	Isolation Interference [%]	Ion Inject Time [ms]	RT [min]	First Scan	Spectrum File	File ID	Quan Info	XCorr	Percolator q-Value	Percolator PEP	Precursor Abundance	Apex RT [min]
		TRUE	High	Sequest HT (A2)	Unambiguous	[K].KmEDGNSVFTFDR.[S]	M2(Oxidation)	1	2	A0A1U8ECS7	A0A1U8ECS7; A0A2G2YTC6	1	3	0.407	0	1	1	521.236	1561.69	1561.7	-1.89	-0.00099	HCD (High Energy Collision Dissociation)	MS2	31.5634	120	31.1597	8115	S2.raw	F2		2.85	0.004192	0.2025	305217	31.18
TRUE	High	Master Protein	A0A1U8F2I8	Pectin acetylesterase OS=Capsicum annuum OX=4072 GN=T459_31957 PE=3 SV=1	0	17.08	23	7	8	7	1	402	44.4	8.43	22.94	7	cell organization and biogenesis	extracellular	catalytic activity	Pf03283	107849818	LOC107849818	1		0	1.83	26.16	41.4	158.6	Peak Found	High
	Checked	Confidence	Annotated Sequence	Modifications	Modifications in Master Proteins	Qvality PEP	Qvality q-value	# Protein Groups	# Proteins	# PSMs	Master Protein Accessions	Positions in Master Proteins	# Missed Cleavages	Theo. MH+ [Da]	# Razor Quan Results	Abundance Ratio: (F2, Sample) / (F1, Control)	Abundance Ratio Variability [%]: (F2, Sample) / (F1, Control)	Abundances (Grouped): F1, Control	Abundances (Grouped): F2, Sample	Quan Info	Found in Sample: [S1] F1: Control, Control	Found in Sample: [S2] F2: Sample, Treated	Confidence (by Search Engine): Sequest HT	Percolator q-Value (by Search Engine): Sequest HT	Percolator PEP (by Search Engine): Sequest HT	XCorr (by Search Engine): Sequest HT	Top Apex RT [min]	Sequence in Protein	Positions in Protein	Peptide Group Modifications in Protein	Quan Usage
	TRUE	High	[K].NILAPGVADPHGTWR.[N]			0.00016705	0	1	2	1	A0A1U8F2I8	A0A1U8F2I8 [276-290]	0	1603.83	0	1.83	0	70.7	129.3		Peak Found	High	High	0	7.517e-05	3.97	33.46	K.NILAPGVADPHGTWR.N	[276-290]		Used
		Checked	Confidence	Identifying Node	PSM Ambiguity	Annotated Sequence	Modifications	# Protein Groups	# Proteins	Master Protein Accessions	Protein Accessions	# Missed Cleavages	Charge	DeltaScore	DeltaCn	Rank	Search Engine Rank	m/z [Da]	MH+ [Da]	Theo. MH+ [Da]	DeltaM [ppm]	Deltam/z [Da]	Activation Type	MS Order	Isolation Interference [%]	Ion Inject Time [ms]	RT [min]	First Scan	Spectrum File	File ID	Quan Info	XCorr	Percolator q-Value	Percolator PEP	Precursor Abundance	Apex RT [min]
		TRUE	High	Sequest HT (A2)	Unambiguous	[K].NILAPGVADPHGTWR.[N]		1	2	A0A1U8F2I8	A0A1U8F2I8; A0A1U8F136	0	3	0.6096	0	1	1	535.283	1603.84	1603.83	1.14	0.00061	HCD (High Energy Collision Dissociation)	MS2	9.78804	120	33.1976	8906	S2.raw	F2		3.97	0	7.517e-05	1.12421e+06	33.25
	TRUE	High	[R].YCDGSSFTGDVEAVDPK.[T]	1xCarbamidomethyl [C2]		0.000843499	0	1	2	1	A0A1U8F2I8	A0A1U8F2I8 [123-139]	0	1846.78	0	100			200		Not Found	High	High	0	0.0004363	2.84	34.09	R.YCDGSSFTGDVEAVDPK.T	[123-139]		Used
		Checked	Confidence	Identifying Node	PSM Ambiguity	Annotated Sequence	Modifications	# Protein Groups	# Proteins	Master Protein Accessions	Protein Accessions	# Missed Cleavages	Charge	DeltaScore	DeltaCn	Rank	Search Engine Rank	m/z [Da]	MH+ [Da]	Theo. MH+ [Da]	DeltaM [ppm]	Deltam/z [Da]	Activation Type	MS Order	Isolation Interference [%]	Ion Inject Time [ms]	RT [min]	First Scan	Spectrum File	File ID	Quan Info	XCorr	Percolator q-Value	Percolator PEP	Precursor Abundance	Apex RT [min]
		TRUE	High	Sequest HT (A2)	Unambiguous	[R].YcDGSSFTGDVEAVDPK.[T]	C2(Carbamidomethyl)	1	2	A0A1U8F2I8	A0A1U8F2I8; A0A1U8F136	0	2	0.8521	0	1	1	923.893	1846.78	1846.78	-0.63	-0.00058	HCD (High Energy Collision Dissociation)	MS2	0	120	34.0194	9226	S2.raw	F2		2.84	0	0.0004363	1.96227e+06	34.09
	TRUE	High	[R].FQEIDCPYPCNK.[T]	2xCarbamidomethyl [C6; C10]		0.00928386	0	1	2	1	A0A1U8F2I8	A0A1U8F2I8 [373-384]	0	1570.67	0	100			200		Not Found	High	High	0	0.00593	2.62	30.11	R.FQEIDCPYPCNK.T	[373-384]		Used
		Checked	Confidence	Identifying Node	PSM Ambiguity	Annotated Sequence	Modifications	# Protein Groups	# Proteins	Master Protein Accessions	Protein Accessions	# Missed Cleavages	Charge	DeltaScore	DeltaCn	Rank	Search Engine Rank	m/z [Da]	MH+ [Da]	Theo. MH+ [Da]	DeltaM [ppm]	Deltam/z [Da]	Activation Type	MS Order	Isolation Interference [%]	Ion Inject Time [ms]	RT [min]	First Scan	Spectrum File	File ID	Quan Info	XCorr	Percolator q-Value	Percolator PEP	Precursor Abundance	Apex RT [min]
		TRUE	High	Sequest HT (A2)	Unambiguous	[R].FQEIDcPYPcNK.[T]	C6(Carbamidomethyl); C10(Carbamidomethyl)	1	2	A0A1U8F2I8	A0A1U8F2I8; A0A1U8F136	0	2	0.5115	0	1	1	785.837	1570.67	1570.67	-0.14	-0.00011	HCD (High Energy Collision Dissociation)	MS2	19.3904	120	30.0952	7702	S2.raw	F2		2.62	0	0.00593	660712	30.11
	TRUE	High	[R].DDSPVLSGTTIAK.[A]			0.0163998	0	1	2	1	A0A1U8F2I8	A0A1U8F2I8 [349-361]	0	1303.67	0	100			200		Not Found	High	High	0	0.01099	3.25	31.75	R.DDSPVLSGTTIAK.A	[349-361]		Used
		Checked	Confidence	Identifying Node	PSM Ambiguity	Annotated Sequence	Modifications	# Protein Groups	# Proteins	Master Protein Accessions	Protein Accessions	# Missed Cleavages	Charge	DeltaScore	DeltaCn	Rank	Search Engine Rank	m/z [Da]	MH+ [Da]	Theo. MH+ [Da]	DeltaM [ppm]	Deltam/z [Da]	Activation Type	MS Order	Isolation Interference [%]	Ion Inject Time [ms]	RT [min]	First Scan	Spectrum File	File ID	Quan Info	XCorr	Percolator q-Value	Percolator PEP	Precursor Abundance	Apex RT [min]
		TRUE	High	Sequest HT (A2)	Unambiguous	[R].DDSPVLSGTTIAK.[A]		1	2	A0A1U8F2I8	A0A1U8F2I8; A0A1U8F136	0	2	0.7385	0	1	1	652.34	1303.67	1303.67	-0.41	-0.00026	HCD (High Energy Collision Dissociation)	MS2	9.3832	120	31.694	8324	S2.raw	F2		3.25	0	0.01099	2.55582e+06	31.75
	TRUE	High	[K].GAVCLDGSPPAYHFDK.[G]	1xCarbamidomethyl [C4]		0.0108391	0	1	1	2	A0A1U8F2I8	A0A1U8F2I8 [39-54]	0	1733.8	0	100			200		Not Found	High	High	0	0.007014	3.99	31.7	K.GAVCLDGSPPAYHFDK.G	[39-54]		Used
		Checked	Confidence	Identifying Node	PSM Ambiguity	Annotated Sequence	Modifications	# Protein Groups	# Proteins	Master Protein Accessions	Protein Accessions	# Missed Cleavages	Charge	DeltaScore	DeltaCn	Rank	Search Engine Rank	m/z [Da]	MH+ [Da]	Theo. MH+ [Da]	DeltaM [ppm]	Deltam/z [Da]	Activation Type	MS Order	Isolation Interference [%]	Ion Inject Time [ms]	RT [min]	First Scan	Spectrum File	File ID	Quan Info	XCorr	Percolator q-Value	Percolator PEP	Precursor Abundance	Apex RT [min]
		TRUE	High	Sequest HT (A2)	Unambiguous	[K].GAVcLDGSPPAYHFDK.[G]	C4(Carbamidomethyl)	1	1	A0A1U8F2I8	A0A1U8F2I8	0	3	0.6115	0	1	1	578.603	1733.79	1733.8	-0.84	-0.00049	HCD (High Energy Collision Dissociation)	MS2	18.8	120	31.6141	8293	S2.raw	F2		3.99	0	0.007014	1.10234e+06	31.7
		TRUE	High	Sequest HT (A2)	Unambiguous	[K].GAVcLDGSPPAYHFDK.[G]	C4(Carbamidomethyl)	1	1	A0A1U8F2I8	A0A1U8F2I8	0	2	0.5682	0	1	1	867.399	1733.79	1733.8	-2.81	-0.00244	HCD (High Energy Collision Dissociation)	MS2	0	120	31.6818	8319	S2.raw	F2		1.76	0	0.04169	105168	31.69
	TRUE	High	[K].AVGDWYYDR.[K]			0.165404	0.00352818	1	2	1	A0A1U8F2I8	A0A1U8F2I8 [362-370]	0	1144.51	0	2.153	0	63.4	136.6		Peak Found	High	High	0.002819	0.1372	1.98	33.87	K.AVGDWYYDR.K	[362-370]		Used
		Checked	Confidence	Identifying Node	PSM Ambiguity	Annotated Sequence	Modifications	# Protein Groups	# Proteins	Master Protein Accessions	Protein Accessions	# Missed Cleavages	Charge	DeltaScore	DeltaCn	Rank	Search Engine Rank	m/z [Da]	MH+ [Da]	Theo. MH+ [Da]	DeltaM [ppm]	Deltam/z [Da]	Activation Type	MS Order	Isolation Interference [%]	Ion Inject Time [ms]	RT [min]	First Scan	Spectrum File	File ID	Quan Info	XCorr	Percolator q-Value	Percolator PEP	Precursor Abundance	Apex RT [min]
		TRUE	High	Sequest HT (A2)	Unambiguous	[K].AVGDWYYDR.[K]		1	2	A0A1U8F2I8	A0A1U8F2I8; A0A1U8F136	0	2	0.6162	0	1	1	572.756	1144.51	1144.51	-0.44	-0.00025	HCD (High Energy Collision Dissociation)	MS2	36.2545	120	34.017	9225	S2.raw	F2		1.98	0.002819	0.1372	1.77949e+06	34.07
	TRUE	High	[K].TVSFSGILSNK.[A]			0.120574	0.00352818	1	2	1	A0A1U8F2I8	A0A1U8F2I8 [96-106]	0	1152.63	0	0.547	0	129.3	70.7		Peak Found	High	High	0.002819	0.09697	2.53	35.86	K.TVSFSGILSNK.A	[96-106]		Used
		Checked	Confidence	Identifying Node	PSM Ambiguity	Annotated Sequence	Modifications	# Protein Groups	# Proteins	Master Protein Accessions	Protein Accessions	# Missed Cleavages	Charge	DeltaScore	DeltaCn	Rank	Search Engine Rank	m/z [Da]	MH+ [Da]	Theo. MH+ [Da]	DeltaM [ppm]	Deltam/z [Da]	Activation Type	MS Order	Isolation Interference [%]	Ion Inject Time [ms]	RT [min]	First Scan	Spectrum File	File ID	Quan Info	XCorr	Percolator q-Value	Percolator PEP	Precursor Abundance	Apex RT [min]
		TRUE	High	Sequest HT (A2)	Unambiguous	[K].TVSFSGILSNK.[A]		1	2	A0A1U8F2I8	A0A1U8F2I8; A0A1U8F136	0	2	0.498	0	1	1	576.817	1152.63	1152.63	-0.15	-9e-05	HCD (High Energy Collision Dissociation)	MS2	17.8922	120	36.4285	10177	S2.raw	F2		2.53	0.002819	0.09697	628232	36.44
TRUE	High	Master Protein	A0A1U8HET9	ribonuclease MC-like OS=Capsicum annuum OX=4072 GN=LOC107877524 PE=3 SV=1	0	17.065	34	7	10	4	1	305	34.5	7.11	33.62	7	metabolic process		catalytic activity;RNA binding	Pf00445	107877524	LOC107877524	7		3	1.073	41.09	51.9	148.1	Peak Found	High
	Checked	Confidence	Annotated Sequence	Modifications	Modifications in Master Proteins	Qvality PEP	Qvality q-value	# Protein Groups	# Proteins	# PSMs	Master Protein Accessions	Positions in Master Proteins	# Missed Cleavages	Theo. MH+ [Da]	# Razor Quan Results	Abundance Ratio: (F2, Sample) / (F1, Control)	Abundance Ratio Variability [%]: (F2, Sample) / (F1, Control)	Abundances (Grouped): F1, Control	Abundances (Grouped): F2, Sample	Quan Info	Found in Sample: [S1] F1: Control, Control	Found in Sample: [S2] F2: Sample, Treated	Confidence (by Search Engine): Sequest HT	Percolator q-Value (by Search Engine): Sequest HT	Percolator PEP (by Search Engine): Sequest HT	XCorr (by Search Engine): Sequest HT	Top Apex RT [min]	Sequence in Protein	Positions in Protein	Peptide Group Modifications in Protein	Quan Usage
	TRUE	High	[K].LRPPAQCIKPIR.[D]	1xCarbamidomethyl [C7]		0.0866323	0	2	3	2	A0A1U8HET9; A0A1U8H8B0	A0A1U8HET9 [63-74]; A0A1U8H8B0 [62-73]	0	1448.85	0	100			200	Shared	Not Found	High	High	0.002819	0.1472	3.45	23.89	K.LRPPAQCIKPIR.D	[63-74]		Used
		Checked	Confidence	Identifying Node	PSM Ambiguity	Annotated Sequence	Modifications	# Protein Groups	# Proteins	Master Protein Accessions	Protein Accessions	# Missed Cleavages	Charge	DeltaScore	DeltaCn	Rank	Search Engine Rank	m/z [Da]	MH+ [Da]	Theo. MH+ [Da]	DeltaM [ppm]	Deltam/z [Da]	Activation Type	MS Order	Isolation Interference [%]	Ion Inject Time [ms]	RT [min]	First Scan	Spectrum File	File ID	Quan Info	XCorr	Percolator q-Value	Percolator PEP	Precursor Abundance	Apex RT [min]
		TRUE	High	Sequest HT (A2)	Unambiguous	[K].LRPPAQcIKPIR.[D]	C7(Carbamidomethyl)	2	3	A0A1U8HET9; A0A1U8H8B0	A0A2G2YZR0; A0A1U8HET9; A0A1U8H8B0	0	4	0.3728	0	1	1	362.968	1448.85	1448.85	-0.68	-0.00025	HCD (High Energy Collision Dissociation)	MS2	12.4725	120	23.7109	5264	S2.raw	F2		2.79	0	0.06758	1.40662e+06	23.89
		TRUE	High	Sequest HT (A2)	Unambiguous	[K].LRPPAQcIKPIR.[D]	C7(Carbamidomethyl)	2	3	A0A1U8HET9; A0A1U8H8B0	A0A2G2YZR0; A0A1U8HET9; A0A1U8H8B0	0	3	0.629	0	1	1	483.622	1448.85	1448.85	-0.07	-3e-05	HCD (High Energy Collision Dissociation)	MS2	37.1517	120	23.996	5368	S2.raw	F2		3.45	0.002819	0.1472	314361	23.88
	TRUE	High	[K].ENQPQYSIWIHEWEK.[H]			0.00628856	0	1	1	1	A0A1U8HET9	A0A1U8HET9 [123-137]	0	1986.93	0	100			200		Not Found	High	High	0	0.003873	4.3	38.22	K.ENQPQYSIWIHEWEK.H	[123-137]		Used
		Checked	Confidence	Identifying Node	PSM Ambiguity	Annotated Sequence	Modifications	# Protein Groups	# Proteins	Master Protein Accessions	Protein Accessions	# Missed Cleavages	Charge	DeltaScore	DeltaCn	Rank	Search Engine Rank	m/z [Da]	MH+ [Da]	Theo. MH+ [Da]	DeltaM [ppm]	Deltam/z [Da]	Activation Type	MS Order	Isolation Interference [%]	Ion Inject Time [ms]	RT [min]	First Scan	Spectrum File	File ID	Quan Info	XCorr	Percolator q-Value	Percolator PEP	Precursor Abundance	Apex RT [min]
		TRUE	High	Sequest HT (A2)	Unambiguous	[K].ENQPQYSIWIHEWEK.[H]		1	1	A0A1U8HET9	A0A1U8HET9	0	3	0.5512	0	1	1	662.983	1986.94	1986.93	0.51	0.00034	HCD (High Energy Collision Dissociation)	MS2	22.3365	120	38.2307	10896	S2.raw	F2		4.3	0	0.003873	714545	38.22
	TRUE	High	[R].DHEFTLHGLWPADANGK.[T]			0.000342283	0	2	3	2	A0A1U8HET9; A0A1U8H8B0	A0A1U8HET9 [75-91]; A0A1U8H8B0 [74-90]	0	1907.9	0	100			200	Shared	Not Found	High	High	0	0.001487	5.58	36.95	R.DHEFTLHGLWPADANGK.T	[75-91]		Used
		Checked	Confidence	Identifying Node	PSM Ambiguity	Annotated Sequence	Modifications	# Protein Groups	# Proteins	Master Protein Accessions	Protein Accessions	# Missed Cleavages	Charge	DeltaScore	DeltaCn	Rank	Search Engine Rank	m/z [Da]	MH+ [Da]	Theo. MH+ [Da]	DeltaM [ppm]	Deltam/z [Da]	Activation Type	MS Order	Isolation Interference [%]	Ion Inject Time [ms]	RT [min]	First Scan	Spectrum File	File ID	Quan Info	XCorr	Percolator q-Value	Percolator PEP	Precursor Abundance	Apex RT [min]
		TRUE	High	Sequest HT (A2)	Unambiguous	[R].DHEFTLHGLWPADANGK.[T]		2	3	A0A1U8HET9; A0A1U8H8B0	A0A2G2YZR0; A0A1U8HET9; A0A1U8H8B0	0	3	0.5362	0	1	1	636.639	1907.9	1907.9	-0.92	-0.00059	HCD (High Energy Collision Dissociation)	MS2	15.357	120	37.0305	10417	S2.raw	F2		5.11	0	0.0001637	3.30877e+06	36.95
		TRUE	High	Sequest HT (A2)	Unambiguous	[R].DHEFTLHGLWPADANGK.[T]		2	3	A0A1U8HET9; A0A1U8H8B0	A0A2G2YZR0; A0A1U8HET9; A0A1U8H8B0	0	4	0.5681	0	1	1	477.731	1907.9	1907.9	0.36	0.00017	HCD (High Energy Collision Dissociation)	MS2	17.515	120	36.9022	10366	S2.raw	F2		5.58	0	0.001487	1856351	36.95
	TRUE	High	[K].AIQTVFAPAPALGVYLR.[C]			0.00243788	0	1	1	2	A0A1U8HET9	A0A1U8HET9 [190-206]	0	1787.02	0	15.17	0	12.4	187.6		Peak Found	High	High	0	0.001386	4.11	42.53	K.AIQTVFAPAPALGVYLR.C	[190-206]		Used
		Checked	Confidence	Identifying Node	PSM Ambiguity	Annotated Sequence	Modifications	# Protein Groups	# Proteins	Master Protein Accessions	Protein Accessions	# Missed Cleavages	Charge	DeltaScore	DeltaCn	Rank	Search Engine Rank	m/z [Da]	MH+ [Da]	Theo. MH+ [Da]	DeltaM [ppm]	Deltam/z [Da]	Activation Type	MS Order	Isolation Interference [%]	Ion Inject Time [ms]	RT [min]	First Scan	Spectrum File	File ID	Quan Info	XCorr	Percolator q-Value	Percolator PEP	Precursor Abundance	Apex RT [min]
		TRUE	High	Sequest HT (A2)	Unambiguous	[K].AIQTVFAPAPALGVYLR.[C]		1	1	A0A1U8HET9	A0A1U8HET9	0	3	0.6229	0	1	1	596.345	1787.02	1787.02	-0.05	-3e-05	HCD (High Energy Collision Dissociation)	MS2	2.99088	120	42.4586	12522	S2.raw	F2		4.11	0	0.001386	2.74056e+06	42.53
		TRUE	High	Sequest HT (A2)	Unambiguous	[K].AIQTVFAPAPALGVYLR.[C]		1	1	A0A1U8HET9	A0A1U8HET9	0	2	0.6835	0	1	1	894.016	1787.02	1787.02	1.77	0.00159	HCD (High Energy Collision Dissociation)	MS2	23.2511	120	42.4475	12518	S2.raw	F2		2.37	0.002819	0.1813	4.50957e+06	42.53
	TRUE	High	[K].HGVCGLTTAK.[E]	1xCarbamidomethyl [C4]		0.20378	0.00352818	1	1	1	A0A1U8HET9	A0A1U8HET9 [138-147]	0	1043.53	0	0.776	0	112.6	87.4		Peak Found	High	High	0.002819	0.172	3.46	19.34	K.HGVCGLTTAK.E	[138-147]		Used
		Checked	Confidence	Identifying Node	PSM Ambiguity	Annotated Sequence	Modifications	# Protein Groups	# Proteins	Master Protein Accessions	Protein Accessions	# Missed Cleavages	Charge	DeltaScore	DeltaCn	Rank	Search Engine Rank	m/z [Da]	MH+ [Da]	Theo. MH+ [Da]	DeltaM [ppm]	Deltam/z [Da]	Activation Type	MS Order	Isolation Interference [%]	Ion Inject Time [ms]	RT [min]	First Scan	Spectrum File	File ID	Quan Info	XCorr	Percolator q-Value	Percolator PEP	Precursor Abundance	Apex RT [min]
		TRUE	High	Sequest HT (A2)	Unambiguous	[K].HGVcGLTTAK.[E]	C4(Carbamidomethyl)	1	1	A0A1U8HET9	A0A1U8HET9	0	2	0.7225	0	1	1	522.269	1043.53	1043.53	0.5	0.00026	HCD (High Energy Collision Dissociation)	MS2	13.9713	120	19.2619	3641	S2.raw	F2		3.46	0.002819	0.172	424672	19.28
	TRUE	High	[K].TNGLFTR.[G]			0.207703	0.00352818	2	3	1	A0A1U8HET9; A0A1U8H8B0	A0A1U8HET9 [156-162]; A0A1U8H8B0 [155-161]	0	808.431	0	1.073	0	96.5	103.5	Shared	High	Peak Found	High	0.002819	0.1753	2.45	27.42	K.TNGLFTR.G	[156-162]		Used
		Checked	Confidence	Identifying Node	PSM Ambiguity	Annotated Sequence	Modifications	# Protein Groups	# Proteins	Master Protein Accessions	Protein Accessions	# Missed Cleavages	Charge	DeltaScore	DeltaCn	Rank	Search Engine Rank	m/z [Da]	MH+ [Da]	Theo. MH+ [Da]	DeltaM [ppm]	Deltam/z [Da]	Activation Type	MS Order	Isolation Interference [%]	Ion Inject Time [ms]	RT [min]	First Scan	Spectrum File	File ID	Quan Info	XCorr	Percolator q-Value	Percolator PEP	Precursor Abundance	Apex RT [min]
		TRUE	High	Sequest HT (A2)	Unambiguous	[K].TNGLFTR.[G]		2	3	A0A1U8HET9; A0A1U8H8B0	A0A2G2YZR0; A0A1U8HET9; A0A1U8H8B0	0	2	0.4939	0	1	1	404.719	808.432	808.431	0.57	0.00023	HCD (High Energy Collision Dissociation)	MS2	17.7172	120	27.4332	6784	S1.raw	F1		2.45	0.002819	0.1753	821687	27.47
	TRUE	High	[R].GNLYNYLASSNIVSSDHVAYTQDDIIK.[A]			0.14762	0.00352818	1	2	1	A0A1U8HET9	A0A1U8HET9 [163-189]	0	3000.46	0	100			200		Not Found	High	High	0.002819	0.1211	1.33	39.05	R.GNLYNYLASSNIVSSDHVAYTQDDIIK.A	[163-189]		Used
		Checked	Confidence	Identifying Node	PSM Ambiguity	Annotated Sequence	Modifications	# Protein Groups	# Proteins	Master Protein Accessions	Protein Accessions	# Missed Cleavages	Charge	DeltaScore	DeltaCn	Rank	Search Engine Rank	m/z [Da]	MH+ [Da]	Theo. MH+ [Da]	DeltaM [ppm]	Deltam/z [Da]	Activation Type	MS Order	Isolation Interference [%]	Ion Inject Time [ms]	RT [min]	First Scan	Spectrum File	File ID	Quan Info	XCorr	Percolator q-Value	Percolator PEP	Precursor Abundance	Apex RT [min]
		TRUE	High	Sequest HT (A2)	Unambiguous	[R].GNLYNYLASSNIVSSDHVAYTQDDIIK.[A]		1	2	A0A1U8HET9	A0A2G2YZR0; A0A1U8HET9	0	3	0.3459	0	1	1	1000.83	3000.46	3000.46	0.78	0.00078	HCD (High Energy Collision Dissociation)	MS2	16.6676	120	39.1092	11236	S2.raw	F2		1.33	0.002819	0.1211	538686	39.05
TRUE	High	Master Protein	A0A1U8H8B0	ribonuclease MC-like OS=Capsicum annuum OX=4072 GN=LOC107877523 PE=3 SV=1	0	16.567	25	6	8	3	1	319	35.7	7.23	26.06	6	metabolic process		catalytic activity;RNA binding	Pf00445	107877523	LOC107877523	7		0	1.377	0	77.5	122.5	Peak Found	High
	Checked	Confidence	Annotated Sequence	Modifications	Modifications in Master Proteins	Qvality PEP	Qvality q-value	# Protein Groups	# Proteins	# PSMs	Master Protein Accessions	Positions in Master Proteins	# Missed Cleavages	Theo. MH+ [Da]	# Razor Quan Results	Abundance Ratio: (F2, Sample) / (F1, Control)	Abundance Ratio Variability [%]: (F2, Sample) / (F1, Control)	Abundances (Grouped): F1, Control	Abundances (Grouped): F2, Sample	Quan Info	Found in Sample: [S1] F1: Control, Control	Found in Sample: [S2] F2: Sample, Treated	Confidence (by Search Engine): Sequest HT	Percolator q-Value (by Search Engine): Sequest HT	Percolator PEP (by Search Engine): Sequest HT	XCorr (by Search Engine): Sequest HT	Top Apex RT [min]	Sequence in Protein	Positions in Protein	Peptide Group Modifications in Protein	Quan Usage
	TRUE	High	[R].SIVSSDHVAYTQDDIIK.[A]			0.00310932	0	1	1	1	A0A1U8H8B0	A0A1U8H8B0 [172-188]	0	1890.94	0	100			200		Not Found	High	High	0	0.001804	3.05	31.69	R.SIVSSDHVAYTQDDIIK.A	[172-188]		Used
		Checked	Confidence	Identifying Node	PSM Ambiguity	Annotated Sequence	Modifications	# Protein Groups	# Proteins	Master Protein Accessions	Protein Accessions	# Missed Cleavages	Charge	DeltaScore	DeltaCn	Rank	Search Engine Rank	m/z [Da]	MH+ [Da]	Theo. MH+ [Da]	DeltaM [ppm]	Deltam/z [Da]	Activation Type	MS Order	Isolation Interference [%]	Ion Inject Time [ms]	RT [min]	First Scan	Spectrum File	File ID	Quan Info	XCorr	Percolator q-Value	Percolator PEP	Precursor Abundance	Apex RT [min]
		TRUE	High	Sequest HT (A2)	Unambiguous	[R].SIVSSDHVAYTQDDIIK.[A]		1	1	A0A1U8H8B0	A0A1U8H8B0	0	3	0.623	0	1	1	630.986	1890.94	1890.94	-0.1	-6e-05	HCD (High Energy Collision Dissociation)	MS2	27.9158	120	31.6915	8323	S2.raw	F2		3.05	0	0.001804	452005	31.69
	TRUE	High	[K].LRPPAQCIKPIR.[D]	1xCarbamidomethyl [C7]		0.0866323	0	2	3	2	A0A1U8HET9; A0A1U8H8B0	A0A1U8HET9 [63-74]; A0A1U8H8B0 [62-73]	0	1448.85	0	100			200	Shared	Not Found	High	High	0.002819	0.1472	3.45	23.89	K.LRPPAQCIKPIR.D	[62-73]		Not Used
		Checked	Confidence	Identifying Node	PSM Ambiguity	Annotated Sequence	Modifications	# Protein Groups	# Proteins	Master Protein Accessions	Protein Accessions	# Missed Cleavages	Charge	DeltaScore	DeltaCn	Rank	Search Engine Rank	m/z [Da]	MH+ [Da]	Theo. MH+ [Da]	DeltaM [ppm]	Deltam/z [Da]	Activation Type	MS Order	Isolation Interference [%]	Ion Inject Time [ms]	RT [min]	First Scan	Spectrum File	File ID	Quan Info	XCorr	Percolator q-Value	Percolator PEP	Precursor Abundance	Apex RT [min]
		TRUE	High	Sequest HT (A2)	Unambiguous	[K].LRPPAQcIKPIR.[D]	C7(Carbamidomethyl)	2	3	A0A1U8HET9; A0A1U8H8B0	A0A2G2YZR0; A0A1U8HET9; A0A1U8H8B0	0	4	0.3728	0	1	1	362.968	1448.85	1448.85	-0.68	-0.00025	HCD (High Energy Collision Dissociation)	MS2	12.4725	120	23.7109	5264	S2.raw	F2		2.79	0	0.06758	1.40662e+06	23.89
		TRUE	High	Sequest HT (A2)	Unambiguous	[K].LRPPAQcIKPIR.[D]	C7(Carbamidomethyl)	2	3	A0A1U8HET9; A0A1U8H8B0	A0A2G2YZR0; A0A1U8HET9; A0A1U8H8B0	0	3	0.629	0	1	1	483.622	1448.85	1448.85	-0.07	-3e-05	HCD (High Energy Collision Dissociation)	MS2	37.1517	120	23.996	5368	S2.raw	F2		3.45	0.002819	0.1472	314361	23.88
	TRUE	High	[K].TITCTITVPVDWDK.[L]	1xCarbamidomethyl [C4]		0.00147984	0	1	2	1	A0A1U8H8B0	A0A1U8H8B0 [91-104]	0	1648.83	0	1.377	0	84.2	115.8		Peak Found	High	High	0	0.0008059	3.63	38.66	K.TITCTITVPVDWDK.L	[91-104]		Used
		Checked	Confidence	Identifying Node	PSM Ambiguity	Annotated Sequence	Modifications	# Protein Groups	# Proteins	Master Protein Accessions	Protein Accessions	# Missed Cleavages	Charge	DeltaScore	DeltaCn	Rank	Search Engine Rank	m/z [Da]	MH+ [Da]	Theo. MH+ [Da]	DeltaM [ppm]	Deltam/z [Da]	Activation Type	MS Order	Isolation Interference [%]	Ion Inject Time [ms]	RT [min]	First Scan	Spectrum File	File ID	Quan Info	XCorr	Percolator q-Value	Percolator PEP	Precursor Abundance	Apex RT [min]
		TRUE	High	Sequest HT (A2)	Unambiguous	[K].TITcTITVPVDWDK.[L]	C4(Carbamidomethyl)	1	2	A0A1U8H8B0	A0A2G2YZR0; A0A1U8H8B0	0	2	0.6942	0	1	1	824.916	1648.82	1648.83	-0.3	-0.00025	HCD (High Energy Collision Dissociation)	MS2	4.86669	120	38.6239	11053	S2.raw	F2		3.63	0	0.0008059	4.06662e+06	38.66
	TRUE	High	[K].FPHIVIPPRPPR.[RA]			0.0584897	0	1	2	1	A0A1U8H8B0	A0A1U8H8B0 [248-259]	0	1425.85	0	100			200		Not Found	High	High	0	0.04388	2.17	31.79	K.FPHIVIPPRPPR.A	[248-259]		Used
		Checked	Confidence	Identifying Node	PSM Ambiguity	Annotated Sequence	Modifications	# Protein Groups	# Proteins	Master Protein Accessions	Protein Accessions	# Missed Cleavages	Charge	DeltaScore	DeltaCn	Rank	Search Engine Rank	m/z [Da]	MH+ [Da]	Theo. MH+ [Da]	DeltaM [ppm]	Deltam/z [Da]	Activation Type	MS Order	Isolation Interference [%]	Ion Inject Time [ms]	RT [min]	First Scan	Spectrum File	File ID	Quan Info	XCorr	Percolator q-Value	Percolator PEP	Precursor Abundance	Apex RT [min]
		TRUE	High	Sequest HT (A2)	Unambiguous	[K].FPHIVIPPRPPR.[RA]		1	2	A0A1U8H8B0	A0A2G2YZR0; A0A1U8H8B0	0	4	0.4424	0	1	1	357.218	1425.85	1425.85	0.53	0.00019	HCD (High Energy Collision Dissociation)	MS2	31.4662	120	31.394	8207	S2.raw	F2		2.17	0	0.04388	154691	31.79
	TRUE	High	[R].DHEFTLHGLWPADANGK.[T]			0.000342283	0	2	3	2	A0A1U8HET9; A0A1U8H8B0	A0A1U8HET9 [75-91]; A0A1U8H8B0 [74-90]	0	1907.9	0	100			200	Shared	Not Found	High	High	0	0.001487	5.58	36.95	R.DHEFTLHGLWPADANGK.T	[74-90]		Not Used
		Checked	Confidence	Identifying Node	PSM Ambiguity	Annotated Sequence	Modifications	# Protein Groups	# Proteins	Master Protein Accessions	Protein Accessions	# Missed Cleavages	Charge	DeltaScore	DeltaCn	Rank	Search Engine Rank	m/z [Da]	MH+ [Da]	Theo. MH+ [Da]	DeltaM [ppm]	Deltam/z [Da]	Activation Type	MS Order	Isolation Interference [%]	Ion Inject Time [ms]	RT [min]	First Scan	Spectrum File	File ID	Quan Info	XCorr	Percolator q-Value	Percolator PEP	Precursor Abundance	Apex RT [min]
		TRUE	High	Sequest HT (A2)	Unambiguous	[R].DHEFTLHGLWPADANGK.[T]		2	3	A0A1U8HET9; A0A1U8H8B0	A0A2G2YZR0; A0A1U8HET9; A0A1U8H8B0	0	3	0.5362	0	1	1	636.639	1907.9	1907.9	-0.92	-0.00059	HCD (High Energy Collision Dissociation)	MS2	15.357	120	37.0305	10417	S2.raw	F2		5.11	0	0.0001637	3.30877e+06	36.95
		TRUE	High	Sequest HT (A2)	Unambiguous	[R].DHEFTLHGLWPADANGK.[T]		2	3	A0A1U8HET9; A0A1U8H8B0	A0A2G2YZR0; A0A1U8HET9; A0A1U8H8B0	0	4	0.5681	0	1	1	477.731	1907.9	1907.9	0.36	0.00017	HCD (High Energy Collision Dissociation)	MS2	17.515	120	36.9022	10366	S2.raw	F2		5.58	0	0.001487	1856351	36.95
	TRUE	High	[K].TNGLFTR.[G]			0.207703	0.00352818	2	3	1	A0A1U8HET9; A0A1U8H8B0	A0A1U8HET9 [156-162]; A0A1U8H8B0 [155-161]	0	808.431	0	1.073	0	96.5	103.5	Shared	High	Peak Found	High	0.002819	0.1753	2.45	27.42	K.TNGLFTR.G	[155-161]		Not Used
		Checked	Confidence	Identifying Node	PSM Ambiguity	Annotated Sequence	Modifications	# Protein Groups	# Proteins	Master Protein Accessions	Protein Accessions	# Missed Cleavages	Charge	DeltaScore	DeltaCn	Rank	Search Engine Rank	m/z [Da]	MH+ [Da]	Theo. MH+ [Da]	DeltaM [ppm]	Deltam/z [Da]	Activation Type	MS Order	Isolation Interference [%]	Ion Inject Time [ms]	RT [min]	First Scan	Spectrum File	File ID	Quan Info	XCorr	Percolator q-Value	Percolator PEP	Precursor Abundance	Apex RT [min]
		TRUE	High	Sequest HT (A2)	Unambiguous	[K].TNGLFTR.[G]		2	3	A0A1U8HET9; A0A1U8H8B0	A0A2G2YZR0; A0A1U8HET9; A0A1U8H8B0	0	2	0.4939	0	1	1	404.719	808.432	808.431	0.57	0.00023	HCD (High Energy Collision Dissociation)	MS2	17.7172	120	27.4332	6784	S1.raw	F1		2.45	0.002819	0.1753	821687	27.47
TRUE	High	Master Protein	A0A2G2YHG3	Carboxypeptidase OS=Capsicum annuum OX=4072 GN=LOC107847728 PE=3 SV=1	0	15.843	16	7	9	7	1	505	57.1	5.6	27.4	7									0	1.231	26.12	44.9	155.1	Peak Found	High
	Checked	Confidence	Annotated Sequence	Modifications	Modifications in Master Proteins	Qvality PEP	Qvality q-value	# Protein Groups	# Proteins	# PSMs	Master Protein Accessions	Positions in Master Proteins	# Missed Cleavages	Theo. MH+ [Da]	# Razor Quan Results	Abundance Ratio: (F2, Sample) / (F1, Control)	Abundance Ratio Variability [%]: (F2, Sample) / (F1, Control)	Abundances (Grouped): F1, Control	Abundances (Grouped): F2, Sample	Quan Info	Found in Sample: [S1] F1: Control, Control	Found in Sample: [S2] F2: Sample, Treated	Confidence (by Search Engine): Sequest HT	Percolator q-Value (by Search Engine): Sequest HT	Percolator PEP (by Search Engine): Sequest HT	XCorr (by Search Engine): Sequest HT	Top Apex RT [min]	Sequence in Protein	Positions in Protein	Peptide Group Modifications in Protein	Quan Usage
	TRUE	High	[R].ILDIAGNINYYDIR.[K]			0.0862809	0	1	1	1	A0A2G2YHG3	A0A2G2YHG3 [336-349]	0	1652.86	0	100			200		Not Found	High	High	0	0.06713	1.7	39.93	R.ILDIAGNINYYDIR.K	[336-349]		Used
		Checked	Confidence	Identifying Node	PSM Ambiguity	Annotated Sequence	Modifications	# Protein Groups	# Proteins	Master Protein Accessions	Protein Accessions	# Missed Cleavages	Charge	DeltaScore	DeltaCn	Rank	Search Engine Rank	m/z [Da]	MH+ [Da]	Theo. MH+ [Da]	DeltaM [ppm]	Deltam/z [Da]	Activation Type	MS Order	Isolation Interference [%]	Ion Inject Time [ms]	RT [min]	First Scan	Spectrum File	File ID	Quan Info	XCorr	Percolator q-Value	Percolator PEP	Precursor Abundance	Apex RT [min]
		TRUE	High	Sequest HT (A2)	Unambiguous	[R].ILDIAGNINYYDIR.[K]		1	1	A0A2G2YHG3	A0A2G2YHG3	0	2	0.4647	0	1	1	826.936	1652.86	1652.86	0.36	0.0003	HCD (High Energy Collision Dissociation)	MS2	32.7239	120	39.9913	11581	S2.raw	F2		1.7	0	0.06713	457817	39.93
	TRUE	High	[R].MDTYLNDNQVK.[K]			0.0462358	0	1	1	1	A0A2G2YHG3	A0A2G2YHG3 [363-373]	0	1340.62	0	100			200		Not Found	High	High	0	0.03408	2.47	28.57	R.MDTYLNDNQVK.K	[363-373]		Used
		Checked	Confidence	Identifying Node	PSM Ambiguity	Annotated Sequence	Modifications	# Protein Groups	# Proteins	Master Protein Accessions	Protein Accessions	# Missed Cleavages	Charge	DeltaScore	DeltaCn	Rank	Search Engine Rank	m/z [Da]	MH+ [Da]	Theo. MH+ [Da]	DeltaM [ppm]	Deltam/z [Da]	Activation Type	MS Order	Isolation Interference [%]	Ion Inject Time [ms]	RT [min]	First Scan	Spectrum File	File ID	Quan Info	XCorr	Percolator q-Value	Percolator PEP	Precursor Abundance	Apex RT [min]
		TRUE	High	Sequest HT (A2)	Unambiguous	[R].MDTYLNDNQVK.[K]		1	1	A0A2G2YHG3	A0A2G2YHG3	0	2	0.6316	0	1	1	670.811	1340.61	1340.62	-0.4	-0.00027	HCD (High Energy Collision Dissociation)	MS2	11.5532	120	28.5292	7090	S2.raw	F2		2.47	0	0.03408	749571	28.57
	TRUE	High	[K].TCQGSLCYDFSR.[M]	2xCarbamidomethyl [C2; C7]		0.0268395	0	1	1	1	A0A2G2YHG3	A0A2G2YHG3 [351-362]	0	1493.61	0	1.467	0	81.1	118.9		Peak Found	High	High	0	0.01879	2.99	31.95	K.TCQGSLCYDFSR.M	[351-362]		Used
		Checked	Confidence	Identifying Node	PSM Ambiguity	Annotated Sequence	Modifications	# Protein Groups	# Proteins	Master Protein Accessions	Protein Accessions	# Missed Cleavages	Charge	DeltaScore	DeltaCn	Rank	Search Engine Rank	m/z [Da]	MH+ [Da]	Theo. MH+ [Da]	DeltaM [ppm]	Deltam/z [Da]	Activation Type	MS Order	Isolation Interference [%]	Ion Inject Time [ms]	RT [min]	First Scan	Spectrum File	File ID	Quan Info	XCorr	Percolator q-Value	Percolator PEP	Precursor Abundance	Apex RT [min]
		TRUE	High	Sequest HT (A2)	Unambiguous	[K].TcQGSLcYDFSR.[M]	C2(Carbamidomethyl); C7(Carbamidomethyl)	1	1	A0A2G2YHG3	A0A2G2YHG3	0	2	0.7659	0	1	1	747.31	1493.61	1493.61	-0.93	-0.0007	HCD (High Energy Collision Dissociation)	MS2	3.94772	120	31.9065	8407	S2.raw	F2		2.99	0	0.01879	1.35984e+06	31.96
	TRUE	High	[K].AYTDYALDMK.[L]	1xOxidation [M9]		0.0835185	0	1	4	1	A0A2G2YHG3	A0A2G2YHG3 [281-290]	0	1206.53	0	100			200		Not Found	High	High	0	0.06477	2.29	29.1	K.AYTDYALDMK.L	[281-290]		Used
		Checked	Confidence	Identifying Node	PSM Ambiguity	Annotated Sequence	Modifications	# Protein Groups	# Proteins	Master Protein Accessions	Protein Accessions	# Missed Cleavages	Charge	DeltaScore	DeltaCn	Rank	Search Engine Rank	m/z [Da]	MH+ [Da]	Theo. MH+ [Da]	DeltaM [ppm]	Deltam/z [Da]	Activation Type	MS Order	Isolation Interference [%]	Ion Inject Time [ms]	RT [min]	First Scan	Spectrum File	File ID	Quan Info	XCorr	Percolator q-Value	Percolator PEP	Precursor Abundance	Apex RT [min]
		TRUE	High	Sequest HT (A2)	Unambiguous	[K].AYTDYALDmK.[L]	M9(Oxidation)	1	4	A0A2G2YHG3	A0A2G2YHJ0; A0A2G2YHG3; A0A1U8H3C9; A0A2G2ZDH8	0	2	0.6114	0	1	1	603.771	1206.53	1206.53	-0.05	-3e-05	HCD (High Energy Collision Dissociation)	MS2	14.2898	120	29.0358	7288	S2.raw	F2		2.29	0	0.06477	914455	29.1
	TRUE	High	[K].AYTDYALDMK.[L]			0.0661618	0	1	4	1	A0A2G2YHG3	A0A2G2YHG3 [281-290]	0	1190.54	0	1.033	0	98.4	101.6		Peak Found	High	High	0	0.05038	2.51	33.77	K.AYTDYALDMK.L	[281-290]		Used
		Checked	Confidence	Identifying Node	PSM Ambiguity	Annotated Sequence	Modifications	# Protein Groups	# Proteins	Master Protein Accessions	Protein Accessions	# Missed Cleavages	Charge	DeltaScore	DeltaCn	Rank	Search Engine Rank	m/z [Da]	MH+ [Da]	Theo. MH+ [Da]	DeltaM [ppm]	Deltam/z [Da]	Activation Type	MS Order	Isolation Interference [%]	Ion Inject Time [ms]	RT [min]	First Scan	Spectrum File	File ID	Quan Info	XCorr	Percolator q-Value	Percolator PEP	Precursor Abundance	Apex RT [min]
		TRUE	High	Sequest HT (A2)	Unambiguous	[K].AYTDYALDMK.[L]		1	4	A0A2G2YHG3	A0A2G2YHJ0; A0A2G2YHG3; A0A1U8H3C9; A0A2G2ZDH8	0	2	0.6454	0	1	1	595.773	1190.54	1190.54	-0.16	-0.0001	HCD (High Energy Collision Dissociation)	MS2	46.9841	120	33.7978	9140	S2.raw	F2		2.51	0	0.05038	608889	33.74
	TRUE	High	[K].GFGAAPSVPFTVDGEEK.[A]			0.00195189	0	1	1	1	A0A2G2YHG3	A0A2G2YHG3 [447-463]	0	1707.82	0					No Quan Values	Not Found	High	High	0	0.001088	4.39		K.GFGAAPSVPFTVDGEEK.A	[447-463]		Not Used
		Checked	Confidence	Identifying Node	PSM Ambiguity	Annotated Sequence	Modifications	# Protein Groups	# Proteins	Master Protein Accessions	Protein Accessions	# Missed Cleavages	Charge	DeltaScore	DeltaCn	Rank	Search Engine Rank	m/z [Da]	MH+ [Da]	Theo. MH+ [Da]	DeltaM [ppm]	Deltam/z [Da]	Activation Type	MS Order	Isolation Interference [%]	Ion Inject Time [ms]	RT [min]	First Scan	Spectrum File	File ID	Quan Info	XCorr	Percolator q-Value	Percolator PEP	Precursor Abundance	Apex RT [min]
		TRUE	High	Sequest HT (A2)	Unambiguous	[K].GFGAAPSVPFTVDGEEK.[A]		1	1	A0A2G2YHG3	A0A2G2YHG3	0	2	0.672	0	1	1	854.414	1707.82	1707.82	-0.46	-0.00039	HCD (High Energy Collision Dissociation)	MS2	4.80482	120	37.7149	10689	S2.raw	F2		4.39	0	0.001088
	TRUE	High	[K].GFAIGNGLTNPEIQYK.[A]			0.00294433	0	1	2	1	A0A2G2YHG3	A0A2G2YHG3 [265-280]	0	1721.89	0					No Quan Values	Not Found	High	High	0	0.001703	3.6		K.GFAIGNGLTNPEIQYK.A	[265-280]		Not Used
		Checked	Confidence	Identifying Node	PSM Ambiguity	Annotated Sequence	Modifications	# Protein Groups	# Proteins	Master Protein Accessions	Protein Accessions	# Missed Cleavages	Charge	DeltaScore	DeltaCn	Rank	Search Engine Rank	m/z [Da]	MH+ [Da]	Theo. MH+ [Da]	DeltaM [ppm]	Deltam/z [Da]	Activation Type	MS Order	Isolation Interference [%]	Ion Inject Time [ms]	RT [min]	First Scan	Spectrum File	File ID	Quan Info	XCorr	Percolator q-Value	Percolator PEP	Precursor Abundance	Apex RT [min]
		TRUE	High	Sequest HT (A2)	Unambiguous	[K].GFAIGNGLTNPEIQYK.[A]		1	2	A0A2G2YHG3	A0A2G2YHJ0; A0A2G2YHG3	0	2	0.6417	0	1	1	861.449	1721.89	1721.89	2.84	0.00244	HCD (High Energy Collision Dissociation)	MS2	7.73351	120	37.5942	10641	S2.raw	F2		3.6	0	0.001703
	TRUE	High	[K].KGFGAAPSVPFTVDGEEK.[A]			0.013701	0	1	1	2	A0A2G2YHG3	A0A2G2YHG3 [446-463]	1	1835.92	0	100			200		Not Found	High	High	0	0.00903	4.6	34.19	K.KGFGAAPSVPFTVDGEEK.A	[446-463]		Used
		Checked	Confidence	Identifying Node	PSM Ambiguity	Annotated Sequence	Modifications	# Protein Groups	# Proteins	Master Protein Accessions	Protein Accessions	# Missed Cleavages	Charge	DeltaScore	DeltaCn	Rank	Search Engine Rank	m/z [Da]	MH+ [Da]	Theo. MH+ [Da]	DeltaM [ppm]	Deltam/z [Da]	Activation Type	MS Order	Isolation Interference [%]	Ion Inject Time [ms]	RT [min]	First Scan	Spectrum File	File ID	Quan Info	XCorr	Percolator q-Value	Percolator PEP	Precursor Abundance	Apex RT [min]
		TRUE	High	Sequest HT (A2)	Unambiguous	[K].KGFGAAPSVPFTVDGEEK.[A]		1	1	A0A2G2YHG3	A0A2G2YHG3	1	2	0.6667	0	1	1	918.465	1835.92	1835.92	2.43	0.00223	HCD (High Energy Collision Dissociation)	MS2	19.14	120	34.2279	9309	S2.raw	F2		2.85	0	0.06123
		TRUE	High	Sequest HT (A2)	Unambiguous	[K].KGFGAAPSVPFTVDGEEK.[A]		1	1	A0A2G2YHG3	A0A2G2YHG3	1	3	0.6152	0	1	1	612.644	1835.92	1835.92	0.16	0.0001	HCD (High Energy Collision Dissociation)	MS2	6.44822	120	34.1629	9282	S2.raw	F2		4.6	0	0.00903	1.14939e+06	34.19
TRUE	High	Master Protein	A0A2G2YNI0	alpha-L-arabinofuranosidase 1 OS=Capsicum annuum OX=4072 GN=LOC107843748 PE=4 SV=1	0	15.705	15	7	8	7	1	673	74	5.83	18.89	7									0	0.404	5.5	142	58	Peak Found	High
	Checked	Confidence	Annotated Sequence	Modifications	Modifications in Master Proteins	Qvality PEP	Qvality q-value	# Protein Groups	# Proteins	# PSMs	Master Protein Accessions	Positions in Master Proteins	# Missed Cleavages	Theo. MH+ [Da]	# Razor Quan Results	Abundance Ratio: (F2, Sample) / (F1, Control)	Abundance Ratio Variability [%]: (F2, Sample) / (F1, Control)	Abundances (Grouped): F1, Control	Abundances (Grouped): F2, Sample	Quan Info	Found in Sample: [S1] F1: Control, Control	Found in Sample: [S2] F2: Sample, Treated	Confidence (by Search Engine): Sequest HT	Percolator q-Value (by Search Engine): Sequest HT	Percolator PEP (by Search Engine): Sequest HT	XCorr (by Search Engine): Sequest HT	Top Apex RT [min]	Sequence in Protein	Positions in Protein	Peptide Group Modifications in Protein	Quan Usage
	TRUE	High	[K].NLLETSFGAIK.[N]			0.0336016	0	1	1	1	A0A2G2YNI0	A0A2G2YNI0 [596-606]	0	1192.66	0	0.366	0	146.4	53.6		Peak Found	High	High	0	0.02398	2.79	38.36	K.NLLETSFGAIK.N	[596-606]		Used
		Checked	Confidence	Identifying Node	PSM Ambiguity	Annotated Sequence	Modifications	# Protein Groups	# Proteins	Master Protein Accessions	Protein Accessions	# Missed Cleavages	Charge	DeltaScore	DeltaCn	Rank	Search Engine Rank	m/z [Da]	MH+ [Da]	Theo. MH+ [Da]	DeltaM [ppm]	Deltam/z [Da]	Activation Type	MS Order	Isolation Interference [%]	Ion Inject Time [ms]	RT [min]	First Scan	Spectrum File	File ID	Quan Info	XCorr	Percolator q-Value	Percolator PEP	Precursor Abundance	Apex RT [min]
		TRUE	High	Sequest HT (A2)	Unambiguous	[K].NLLETSFGAIK.[N]		1	1	A0A2G2YNI0	A0A2G2YNI0	0	2	0.4444	0	1	1	596.832	1192.66	1192.66	-0.05	-3e-05	HCD (High Energy Collision Dissociation)	MS2	47.8745	120	38.3409	10940	S2.raw	F2		2.79	0	0.02398	700705	38.36
	TRUE	High	[R].YVAIGNEDCGK.[T]	1xCarbamidomethyl [C9]		0.0154029	0	1	1	1	A0A2G2YNI0	A0A2G2YNI0 [377-387]	0	1225.55	0					No Quan Values	Not Found	High	High	0	0.01026	2.45		R.YVAIGNEDCGK.T	[377-387]		Not Used
		Checked	Confidence	Identifying Node	PSM Ambiguity	Annotated Sequence	Modifications	# Protein Groups	# Proteins	Master Protein Accessions	Protein Accessions	# Missed Cleavages	Charge	DeltaScore	DeltaCn	Rank	Search Engine Rank	m/z [Da]	MH+ [Da]	Theo. MH+ [Da]	DeltaM [ppm]	Deltam/z [Da]	Activation Type	MS Order	Isolation Interference [%]	Ion Inject Time [ms]	RT [min]	First Scan	Spectrum File	File ID	Quan Info	XCorr	Percolator q-Value	Percolator PEP	Precursor Abundance	Apex RT [min]
		TRUE	High	Sequest HT (A2)	Unambiguous	[R].YVAIGNEDcGK.[T]	C9(Carbamidomethyl)	1	1	A0A2G2YNI0	A0A2G2YNI0	0	2	0.7551	0	1	1	613.279	1225.55	1225.55	-0.25	-0.00015	HCD (High Energy Collision Dissociation)	MS2	0	120	24.6109	5595	S2.raw	F2		2.45	0	0.01026
	TRUE	High	[R].FPGGCFVEGDWLR.[N]	1xCarbamidomethyl [C5]		0.00064489	0	1	1	1	A0A2G2YNI0	A0A2G2YNI0 [260-272]	0	1539.7	0	0.954	0	102.4	97.6		Peak Found	High	High	0	0.000326	3.14	41	R.FPGGCFVEGDWLR.N	[260-272]		Used
		Checked	Confidence	Identifying Node	PSM Ambiguity	Annotated Sequence	Modifications	# Protein Groups	# Proteins	Master Protein Accessions	Protein Accessions	# Missed Cleavages	Charge	DeltaScore	DeltaCn	Rank	Search Engine Rank	m/z [Da]	MH+ [Da]	Theo. MH+ [Da]	DeltaM [ppm]	Deltam/z [Da]	Activation Type	MS Order	Isolation Interference [%]	Ion Inject Time [ms]	RT [min]	First Scan	Spectrum File	File ID	Quan Info	XCorr	Percolator q-Value	Percolator PEP	Precursor Abundance	Apex RT [min]
		TRUE	High	Sequest HT (A2)	Unambiguous	[R].FPGGcFVEGDWLR.[N]	C5(Carbamidomethyl)	1	1	A0A2G2YNI0	A0A2G2YNI0	0	2	0.7325	0	1	1	770.355	1539.7	1539.7	-0.98	-0.00075	HCD (High Energy Collision Dissociation)	MS2	0	120	41.0596	11991	S2.raw	F2		3.14	0	0.000326	429915	41.11
	TRUE	High	[K].AFVSEYAVTGNDAGK.[G]			0.00480902	0	1	1	2	A0A2G2YNI0	A0A2G2YNI0 [456-470]	0	1528.73	0	0.257	0	159.1	40.9		Peak Found	High	High	0	0.002896	2.7	31.51	K.AFVSEYAVTGNDAGK.G	[456-470]		Used
		Checked	Confidence	Identifying Node	PSM Ambiguity	Annotated Sequence	Modifications	# Protein Groups	# Proteins	Master Protein Accessions	Protein Accessions	# Missed Cleavages	Charge	DeltaScore	DeltaCn	Rank	Search Engine Rank	m/z [Da]	MH+ [Da]	Theo. MH+ [Da]	DeltaM [ppm]	Deltam/z [Da]	Activation Type	MS Order	Isolation Interference [%]	Ion Inject Time [ms]	RT [min]	First Scan	Spectrum File	File ID	Quan Info	XCorr	Percolator q-Value	Percolator PEP	Precursor Abundance	Apex RT [min]
		TRUE	High	Sequest HT (A2)	Unambiguous	[K].AFVSEYAVTGNDAGK.[G]		1	1	A0A2G2YNI0	A0A2G2YNI0	0	2	0.6481	0	1	1	764.867	1528.73	1528.73	-0.48	-0.00037	HCD (High Energy Collision Dissociation)	MS2	16.1703	120	31.4812	8241	S2.raw	F2		2.7	0	0.002896	480249	31.51
		TRUE	High	Sequest HT (A2)	Unambiguous	[K].AFVSEYAVTGNDAGK.[G]		1	1	A0A2G2YNI0	A0A2G2YNI0	0	3	0.2179	0	1	1	510.246	1528.72	1528.73	-2.73	-0.00139	HCD (High Energy Collision Dissociation)	MS2	45.4463	120	31.5554	8270	S2.raw	F2		1.56	0.002819	0.1347	117828	31.51
	TRUE	High	[R].AQMGHPEPFDLR.[Y]			0.0575348	0	1	1	1	A0A2G2YNI0	A0A2G2YNI0 [365-376]	0	1397.66	0	0.408	0	142	58		Peak Found	High	High	0	0.04319	2.21	29.57	R.AQMGHPEPFDLR.Y	[365-376]		Used
		Checked	Confidence	Identifying Node	PSM Ambiguity	Annotated Sequence	Modifications	# Protein Groups	# Proteins	Master Protein Accessions	Protein Accessions	# Missed Cleavages	Charge	DeltaScore	DeltaCn	Rank	Search Engine Rank	m/z [Da]	MH+ [Da]	Theo. MH+ [Da]	DeltaM [ppm]	Deltam/z [Da]	Activation Type	MS Order	Isolation Interference [%]	Ion Inject Time [ms]	RT [min]	First Scan	Spectrum File	File ID	Quan Info	XCorr	Percolator q-Value	Percolator PEP	Precursor Abundance	Apex RT [min]
		TRUE	High	Sequest HT (A2)	Unambiguous	[R].AQMGHPEPFDLR.[Y]		1	1	A0A2G2YNI0	A0A2G2YNI0	0	3	0.5339	0	1	1	466.559	1397.66	1397.66	-0.98	-0.00046	HCD (High Energy Collision Dissociation)	MS2	5.0354	120	30.218	7750	S2.raw	F2		2.21	0	0.04319	367107	30.21
	TRUE	High	[R].GFEAGGPNVPSNIDPWSIIGDESSVIVSTDR.[S]			0.0127605	0	1	1	1	A0A2G2YNI0	A0A2G2YNI0 [78-108]	0	3215.55	0	1.18	0	91.7	108.3		Peak Found	High	High	0	0.008379	3.01	49.05	R.GFEAGGPNVPSNIDPWSIIGDESSVIVSTDR.S	[78-108]		Used
		Checked	Confidence	Identifying Node	PSM Ambiguity	Annotated Sequence	Modifications	# Protein Groups	# Proteins	Master Protein Accessions	Protein Accessions	# Missed Cleavages	Charge	DeltaScore	DeltaCn	Rank	Search Engine Rank	m/z [Da]	MH+ [Da]	Theo. MH+ [Da]	DeltaM [ppm]	Deltam/z [Da]	Activation Type	MS Order	Isolation Interference [%]	Ion Inject Time [ms]	RT [min]	First Scan	Spectrum File	File ID	Quan Info	XCorr	Percolator q-Value	Percolator PEP	Precursor Abundance	Apex RT [min]
		TRUE	High	Sequest HT (A2)	Unambiguous	[R].GFEAGGPNVPSNIDPWSIIGDESSVIVSTDR.[S]		1	1	A0A2G2YNI0	A0A2G2YNI0	0	3	0.6412	0	1	1	1072.53	3215.56	3215.55	3.7	0.00397	HCD (High Energy Collision Dissociation)	MS2	0	120	48.046	14385	S2.raw	F2		3.01	0	0.008379	340000	48.11
	TRUE	High	[R].GDPTSAWGSVR.[A]			0.0250036	0	1	1	1	A0A2G2YNI0	A0A2G2YNI0 [354-364]	0	1132.54	0	0.399	0	143	57		Peak Found	High	High	0	0.01743	2.59	30.23	R.GDPTSAWGSVR.A	[354-364]		Used
		Checked	Confidence	Identifying Node	PSM Ambiguity	Annotated Sequence	Modifications	# Protein Groups	# Proteins	Master Protein Accessions	Protein Accessions	# Missed Cleavages	Charge	DeltaScore	DeltaCn	Rank	Search Engine Rank	m/z [Da]	MH+ [Da]	Theo. MH+ [Da]	DeltaM [ppm]	Deltam/z [Da]	Activation Type	MS Order	Isolation Interference [%]	Ion Inject Time [ms]	RT [min]	First Scan	Spectrum File	File ID	Quan Info	XCorr	Percolator q-Value	Percolator PEP	Precursor Abundance	Apex RT [min]
		TRUE	High	Sequest HT (A2)	Unambiguous	[R].GDPTSAWGSVR.[A]		1	1	A0A2G2YNI0	A0A2G2YNI0	0	2	0.5637	0	1	1	566.773	1132.54	1132.54	-0.19	-0.00011	HCD (High Energy Collision Dissociation)	MS2	24.2723	120	30.1292	7715	S2.raw	F2		2.59	0	0.01743	1.34116e+06	30.19
TRUE	High	Master Protein	A0A1U8F8D2	Pectinesterase OS=Capsicum annuum OX=4072 GN=LOC107855110 PE=3 SV=1	0	14.483	16	7	10	7	1	565	63	8.91	30.04	7	cell organization and biogenesis;metabolic process;regulation of biological process		catalytic activity;enzyme regulator activity	Pf01095, Pf04043	107855110	LOC107855110			0	0.381	3.3	127.1	72.9	High	High
	Checked	Confidence	Annotated Sequence	Modifications	Modifications in Master Proteins	Qvality PEP	Qvality q-value	# Protein Groups	# Proteins	# PSMs	Master Protein Accessions	Positions in Master Proteins	# Missed Cleavages	Theo. MH+ [Da]	# Razor Quan Results	Abundance Ratio: (F2, Sample) / (F1, Control)	Abundance Ratio Variability [%]: (F2, Sample) / (F1, Control)	Abundances (Grouped): F1, Control	Abundances (Grouped): F2, Sample	Quan Info	Found in Sample: [S1] F1: Control, Control	Found in Sample: [S2] F2: Sample, Treated	Confidence (by Search Engine): Sequest HT	Percolator q-Value (by Search Engine): Sequest HT	Percolator PEP (by Search Engine): Sequest HT	XCorr (by Search Engine): Sequest HT	Top Apex RT [min]	Sequence in Protein	Positions in Protein	Peptide Group Modifications in Protein	Quan Usage
	TRUE	High	[R].SSTVAVVGNGFLAR.[G]			0.0109761	0	1	3	1	A0A1U8F8D2	A0A1U8F8D2 [330-343]	0	1377.75	0	0.434	0	139.5	60.5		Peak Found	High	High	0	0.007107	3.52	35.94	R.SSTVAVVGNGFLAR.G	[330-343]		Used
		Checked	Confidence	Identifying Node	PSM Ambiguity	Annotated Sequence	Modifications	# Protein Groups	# Proteins	Master Protein Accessions	Protein Accessions	# Missed Cleavages	Charge	DeltaScore	DeltaCn	Rank	Search Engine Rank	m/z [Da]	MH+ [Da]	Theo. MH+ [Da]	DeltaM [ppm]	Deltam/z [Da]	Activation Type	MS Order	Isolation Interference [%]	Ion Inject Time [ms]	RT [min]	First Scan	Spectrum File	File ID	Quan Info	XCorr	Percolator q-Value	Percolator PEP	Precursor Abundance	Apex RT [min]
		TRUE	High	Sequest HT (A2)	Unambiguous	[R].SSTVAVVGNGFLAR.[G]		1	3	A0A1U8F8D2	A0A1U8F8D2; A0A2G2Z6X8; A0A1U8FIJ1	0	2	0.5398	0	1	1	689.379	1377.75	1377.75	1.46	0.00101	HCD (High Energy Collision Dissociation)	MS2	27.6315	120	35.8949	9965	S2.raw	F2		3.52	0	0.007107	998107	35.91
	TRUE	High	[R].VDPNQNTGISILNCK.[V]	1xCarbamidomethyl [C14]		0.0052736	0	1	4	3	A0A1U8F8D2	A0A1U8F8D2 [435-449]	0	1672.83	0	100			200		High	High	High	0	0.003206	3.1	34.32	R.VDPNQNTGISILNCK.V	[435-449]		Used
		Checked	Confidence	Identifying Node	PSM Ambiguity	Annotated Sequence	Modifications	# Protein Groups	# Proteins	Master Protein Accessions	Protein Accessions	# Missed Cleavages	Charge	DeltaScore	DeltaCn	Rank	Search Engine Rank	m/z [Da]	MH+ [Da]	Theo. MH+ [Da]	DeltaM [ppm]	Deltam/z [Da]	Activation Type	MS Order	Isolation Interference [%]	Ion Inject Time [ms]	RT [min]	First Scan	Spectrum File	File ID	Quan Info	XCorr	Percolator q-Value	Percolator PEP	Precursor Abundance	Apex RT [min]
		TRUE	High	Sequest HT (A2)	Unambiguous	[R].VDPNQNTGISILNcK.[V]	C14(Carbamidomethyl)	1	4	A0A1U8F8D2	A0A1U8F8D2; A0A2G2Z6X8; A0A1U8FIJ1; A0A1U8FGY8	0	2	0.6226	0	1	1	836.92	1672.83	1672.83	0.07	6e-05	HCD (High Energy Collision Dissociation)	MS2	2.83835	120	34.3228	9346	S2.raw	F2		3.1	0	0.003206	707746	34.32
		TRUE	High	Sequest HT (A2)	Unambiguous	[R].VDPNQNTGISILNcK.[V]	C14(Carbamidomethyl)	1	4	A0A1U8F8D2	A0A1U8F8D2; A0A2G2Z6X8; A0A1U8FIJ1; A0A1U8FGY8	0	2	0.6485	0	1	1	836.919	1672.83	1672.83	-1.15	-0.00096	HCD (High Energy Collision Dissociation)	MS2	9.10729	120	34.3358	9430	S1.raw	F1		2.39	0	0.00947
		TRUE	High	Sequest HT (A2)	Unambiguous	[R].VDPNQNTGISILNcK.[V]	C14(Carbamidomethyl)	1	4	A0A1U8F8D2	A0A1U8F8D2; A0A2G2Z6X8; A0A1U8FIJ1; A0A1U8FGY8	0	3	0.3876	0	1	1	558.282	1672.83	1672.83	-0.23	-0.00013	HCD (High Energy Collision Dissociation)	MS2	20.3976	120	34.3732	9366	S2.raw	F2		2.58	0.002819	0.1229	439533	34.32
	TRUE	High	[K].VAAASDLVPVLSSFK.[N]			0.00199327	0	1	4	2	A0A1U8F8D2	A0A1U8F8D2 [450-464]	0	1503.84	0	0.334	0	149.9	50.1		High	High	High	0	0.002592	3.59	41.23	K.VAAASDLVPVLSSFK.N	[450-464]		Used
		Checked	Confidence	Identifying Node	PSM Ambiguity	Annotated Sequence	Modifications	# Protein Groups	# Proteins	Master Protein Accessions	Protein Accessions	# Missed Cleavages	Charge	DeltaScore	DeltaCn	Rank	Search Engine Rank	m/z [Da]	MH+ [Da]	Theo. MH+ [Da]	DeltaM [ppm]	Deltam/z [Da]	Activation Type	MS Order	Isolation Interference [%]	Ion Inject Time [ms]	RT [min]	First Scan	Spectrum File	File ID	Quan Info	XCorr	Percolator q-Value	Percolator PEP	Precursor Abundance	Apex RT [min]
		TRUE	High	Sequest HT (A2)	Unambiguous	[K].VAAASDLVPVLSSFK.[N]		1	4	A0A1U8F8D2	A0A1U8F8D2; A0A2G2Z6X8; A0A1U8FIJ1; A0A1U8FGY8	0	2	0.6418	0	1	1	752.426	1503.85	1503.84	2.25	0.0017	HCD (High Energy Collision Dissociation)	MS2	36.8012	120	41.1264	12016	S2.raw	F2		3.35	0	0.001114	1.03041e+06	41.19
		TRUE	High	Sequest HT (A2)	Unambiguous	[K].VAAASDLVPVLSSFK.[N]		1	4	A0A1U8F8D2	A0A1U8F8D2; A0A2G2Z6X8; A0A1U8FIJ1; A0A1U8FGY8	0	2	0.61	0	1	1	752.424	1503.84	1503.84	-0.46	-0.00034	HCD (High Energy Collision Dissociation)	MS2	38.9018	120	41.261	12052	S1.raw	F1		3.59	0	0.002592	349614	41.27
	TRUE	High	[K].TMIMFVGDGIGK.[T]	2xOxidation [M2; M4]		0.00846683	0	1	4	1	A0A1U8F8D2	A0A1U8F8D2 [301-312]	0	1300.63	0					No Quan Values	Not Found	High	High	0	0.005354	2.8		K.TMIMFVGDGIGK.T	[301-312]		Not Used
		Checked	Confidence	Identifying Node	PSM Ambiguity	Annotated Sequence	Modifications	# Protein Groups	# Proteins	Master Protein Accessions	Protein Accessions	# Missed Cleavages	Charge	DeltaScore	DeltaCn	Rank	Search Engine Rank	m/z [Da]	MH+ [Da]	Theo. MH+ [Da]	DeltaM [ppm]	Deltam/z [Da]	Activation Type	MS Order	Isolation Interference [%]	Ion Inject Time [ms]	RT [min]	First Scan	Spectrum File	File ID	Quan Info	XCorr	Percolator q-Value	Percolator PEP	Precursor Abundance	Apex RT [min]
		TRUE	High	Sequest HT (A2)	Unambiguous	[K].TmImFVGDGIGK.[T]	M2(Oxidation); M4(Oxidation)	1	4	A0A1U8F8D2	A0A1U8F8D2; A0A2G2Z6X8; A0A1U8FIJ1; A0A1U8FGY8	0	2	0.5321	0	1	1	650.817	1300.63	1300.63	-0.21	-0.00014	HCD (High Energy Collision Dissociation)	MS2	23.5907	120	34.3399	9353	S2.raw	F2		2.8	0	0.005354
	TRUE	High	[RK].GITFENYAGPSK.[H]			0.0256369	0	1	6	1	A0A1U8F8D2	A0A1U8F8D2 [344-355]	0	1283.63	0	0.317	0	151.8	48.2		High	Peak Found	High	0	0.01789	2.95	32.33	R.GITFENYAGPSK.H	[344-355]		Used
		Checked	Confidence	Identifying Node	PSM Ambiguity	Annotated Sequence	Modifications	# Protein Groups	# Proteins	Master Protein Accessions	Protein Accessions	# Missed Cleavages	Charge	DeltaScore	DeltaCn	Rank	Search Engine Rank	m/z [Da]	MH+ [Da]	Theo. MH+ [Da]	DeltaM [ppm]	Deltam/z [Da]	Activation Type	MS Order	Isolation Interference [%]	Ion Inject Time [ms]	RT [min]	First Scan	Spectrum File	File ID	Quan Info	XCorr	Percolator q-Value	Percolator PEP	Precursor Abundance	Apex RT [min]
		TRUE	High	Sequest HT (A2)	Unambiguous	[RK].GITFENYAGPSK.[H]		1	6	A0A1U8F8D2	A0A1U8F8D2; A0A1U8G351; A0A2G2Z6X8; A0A1U8FIJ1; A0A2G2XTR2; A0A2G2ZVY0	0	2	0.5559	0	1	1	642.317	1283.63	1283.63	-0.41	-0.00026	HCD (High Energy Collision Dissociation)	MS2	24.095	120	32.3483	8670	S1.raw	F1		2.95	0	0.01789	561756	32.34
	TRUE	High	[K].AGTYFEYIDVER.[K]			0.107773	0.00352818	1	4	1	A0A1U8F8D2	A0A1U8F8D2 [287-298]	0	1462.68	0					No Quan Values	Not Found	High	High	0.002819	0.08572	2.79		K.AGTYFEYIDVER.K	[287-298]		Not Used
		Checked	Confidence	Identifying Node	PSM Ambiguity	Annotated Sequence	Modifications	# Protein Groups	# Proteins	Master Protein Accessions	Protein Accessions	# Missed Cleavages	Charge	DeltaScore	DeltaCn	Rank	Search Engine Rank	m/z [Da]	MH+ [Da]	Theo. MH+ [Da]	DeltaM [ppm]	Deltam/z [Da]	Activation Type	MS Order	Isolation Interference [%]	Ion Inject Time [ms]	RT [min]	First Scan	Spectrum File	File ID	Quan Info	XCorr	Percolator q-Value	Percolator PEP	Precursor Abundance	Apex RT [min]
		TRUE	High	Sequest HT (A2)	Unambiguous	[K].AGTYFEYIDVER.[K]		1	4	A0A1U8F8D2	A0A1U8F8D2; A0A2G2Z6X8; A0A1U8FIJ1; A0A1U8FGY8	0	2	0.638	0	1	1	731.846	1462.69	1462.68	0.08	6e-05	HCD (High Energy Collision Dissociation)	MS2	15.7266	120	38.2208	10892	S2.raw	F2		2.79	0.002819	0.08572
	TRUE	High	[R].NVVDGWTTFR.[S]			0.155973	0.00352818	1	4	1	A0A1U8F8D2	A0A1U8F8D2 [320-329]	0	1194.59	0	1.291	0	87.3	112.7		Peak Found	High	High	0.002819	0.1285	2.97	37.6	R.NVVDGWTTFR.S	[320-329]		Used
		Checked	Confidence	Identifying Node	PSM Ambiguity	Annotated Sequence	Modifications	# Protein Groups	# Proteins	Master Protein Accessions	Protein Accessions	# Missed Cleavages	Charge	DeltaScore	DeltaCn	Rank	Search Engine Rank	m/z [Da]	MH+ [Da]	Theo. MH+ [Da]	DeltaM [ppm]	Deltam/z [Da]	Activation Type	MS Order	Isolation Interference [%]	Ion Inject Time [ms]	RT [min]	First Scan	Spectrum File	File ID	Quan Info	XCorr	Percolator q-Value	Percolator PEP	Precursor Abundance	Apex RT [min]
		TRUE	High	Sequest HT (A2)	Unambiguous	[R].NVVDGWTTFR.[S]		1	4	A0A1U8F8D2	A0A1U8F8D2; A0A2G2Z6X8; A0A1U8FIJ1; A0A1U8FGY8	0	2	0.6599	0	1	1	597.798	1194.59	1194.59	-1.46	-0.00087	HCD (High Energy Collision Dissociation)	MS2	30.9554	120	37.5438	10621	S2.raw	F2		2.97	0.002819	0.1285	2.12781e+06	37.58
TRUE	High	Master Protein	A0A2G2Y3P2	Carboxypeptidase OS=Capsicum annuum OX=4072 GN=LOC107840306 PE=3 SV=1	0	13.462	16	5	6	5	1	492	55.4	7.08	21.8	5									0	0.375	18.17	85	115	Peak Found	High
	Checked	Confidence	Annotated Sequence	Modifications	Modifications in Master Proteins	Qvality PEP	Qvality q-value	# Protein Groups	# Proteins	# PSMs	Master Protein Accessions	Positions in Master Proteins	# Missed Cleavages	Theo. MH+ [Da]	# Razor Quan Results	Abundance Ratio: (F2, Sample) / (F1, Control)	Abundance Ratio Variability [%]: (F2, Sample) / (F1, Control)	Abundances (Grouped): F1, Control	Abundances (Grouped): F2, Sample	Quan Info	Found in Sample: [S1] F1: Control, Control	Found in Sample: [S2] F2: Sample, Treated	Confidence (by Search Engine): Sequest HT	Percolator q-Value (by Search Engine): Sequest HT	Percolator PEP (by Search Engine): Sequest HT	XCorr (by Search Engine): Sequest HT	Top Apex RT [min]	Sequence in Protein	Positions in Protein	Peptide Group Modifications in Protein	Quan Usage
	TRUE	High	[R].IDPYNIYGPLCPLDDSK.[T]	1xCarbamidomethyl [C11]		0.0599511	0	1	1	1	A0A2G2Y3P2	A0A2G2Y3P2 [316-332]	0	1979.94	0	100			200		Not Found	High	High	0	0.0451	2.46	40.84	R.IDPYNIYGPLCPLDDSK.T	[316-332]		Used
		Checked	Confidence	Identifying Node	PSM Ambiguity	Annotated Sequence	Modifications	# Protein Groups	# Proteins	Master Protein Accessions	Protein Accessions	# Missed Cleavages	Charge	DeltaScore	DeltaCn	Rank	Search Engine Rank	m/z [Da]	MH+ [Da]	Theo. MH+ [Da]	DeltaM [ppm]	Deltam/z [Da]	Activation Type	MS Order	Isolation Interference [%]	Ion Inject Time [ms]	RT [min]	First Scan	Spectrum File	File ID	Quan Info	XCorr	Percolator q-Value	Percolator PEP	Precursor Abundance	Apex RT [min]
		TRUE	High	Sequest HT (A2)	Unambiguous	[R].IDPYNIYGPLcPLDDSK.[T]	C11(Carbamidomethyl)	1	1	A0A2G2Y3P2	A0A2G2Y3P2	0	2	0.6301	0	1	1	990.473	1979.94	1979.94	-1.74	-0.00172	HCD (High Energy Collision Dissociation)	MS2	21.7437	120	40.785	11887	S2.raw	F2		2.46	0	0.0451	900608	40.84
	TRUE	High	[K].TCQQLESTAQTEFGR.[I]	1xCarbamidomethyl [C2]		0.000187084	0	1	1	2	A0A2G2Y3P2	A0A2G2Y3P2 [301-315]	0	1755.8	0	0.824	0	109.6	90.4		Peak Found	High	High	0	8.508e-05	4.15	30.3	K.TCQQLESTAQTEFGR.I	[301-315]		Used
		Checked	Confidence	Identifying Node	PSM Ambiguity	Annotated Sequence	Modifications	# Protein Groups	# Proteins	Master Protein Accessions	Protein Accessions	# Missed Cleavages	Charge	DeltaScore	DeltaCn	Rank	Search Engine Rank	m/z [Da]	MH+ [Da]	Theo. MH+ [Da]	DeltaM [ppm]	Deltam/z [Da]	Activation Type	MS Order	Isolation Interference [%]	Ion Inject Time [ms]	RT [min]	First Scan	Spectrum File	File ID	Quan Info	XCorr	Percolator q-Value	Percolator PEP	Precursor Abundance	Apex RT [min]
		TRUE	High	Sequest HT (A2)	Unambiguous	[K].TcQQLESTAQTEFGR.[I]	C2(Carbamidomethyl)	1	1	A0A2G2Y3P2	A0A2G2Y3P2	0	2	0.7855	0	1	1	878.401	1755.79	1755.8	-1.31	-0.00115	HCD (High Energy Collision Dissociation)	MS2	0	120	30.2607	7767	S2.raw	F2		4.15	0	8.508e-05	1.02841e+06	30.3
		TRUE	High	Sequest HT (A2)	Unambiguous	[K].TcQQLESTAQTEFGR.[I]	C2(Carbamidomethyl)	1	1	A0A2G2Y3P2	A0A2G2Y3P2	0	3	0.3861	0	1	1	585.936	1755.79	1755.8	-1.18	-0.00069	HCD (High Energy Collision Dissociation)	MS2	27.8387	120	30.2582	7766	S2.raw	F2		4.04	0	0.002874	1.052e+06	30.3
	TRUE	High	[K].FNQYAGYVNVDEK.[N]			0.0224337	0	1	1	1	A0A2G2Y3P2	A0A2G2Y3P2 [87-99]	0	1546.72	0	100			200		Not Found	High	High	0	0.01546	3.24	31.68	K.FNQYAGYVNVDEK.N	[87-99]		Used
		Checked	Confidence	Identifying Node	PSM Ambiguity	Annotated Sequence	Modifications	# Protein Groups	# Proteins	Master Protein Accessions	Protein Accessions	# Missed Cleavages	Charge	DeltaScore	DeltaCn	Rank	Search Engine Rank	m/z [Da]	MH+ [Da]	Theo. MH+ [Da]	DeltaM [ppm]	Deltam/z [Da]	Activation Type	MS Order	Isolation Interference [%]	Ion Inject Time [ms]	RT [min]	First Scan	Spectrum File	File ID	Quan Info	XCorr	Percolator q-Value	Percolator PEP	Precursor Abundance	Apex RT [min]
		TRUE	High	Sequest HT (A2)	Unambiguous	[K].FNQYAGYVNVDEK.[N]		1	1	A0A2G2Y3P2	A0A2G2Y3P2	0	2	0.534	0	1	1	773.863	1546.72	1546.72	0.82	0.00064	HCD (High Energy Collision Dissociation)	MS2	3.14371	120	31.6477	8306	S2.raw	F2		3.24	0	0.01546	782226	31.68
	TRUE	High	[K].ALHANTNLPNPWEPCSSDLPWK.[D]	1xCarbamidomethyl [C15]		0.00265122	0	1	1	1	A0A2G2Y3P2	A0A2G2Y3P2 [368-389]	0	2547.21	0	100			200		Not Found	High	High	0	0.001516	5.59	38.46	K.ALHANTNLPNPWEPCSSDLPWK.D	[368-389]		Used
		Checked	Confidence	Identifying Node	PSM Ambiguity	Annotated Sequence	Modifications	# Protein Groups	# Proteins	Master Protein Accessions	Protein Accessions	# Missed Cleavages	Charge	DeltaScore	DeltaCn	Rank	Search Engine Rank	m/z [Da]	MH+ [Da]	Theo. MH+ [Da]	DeltaM [ppm]	Deltam/z [Da]	Activation Type	MS Order	Isolation Interference [%]	Ion Inject Time [ms]	RT [min]	First Scan	Spectrum File	File ID	Quan Info	XCorr	Percolator q-Value	Percolator PEP	Precursor Abundance	Apex RT [min]
		TRUE	High	Sequest HT (A2)	Unambiguous	[K].ALHANTNLPNPWEPcSSDLPWK.[D]	C15(Carbamidomethyl)	1	1	A0A2G2Y3P2	A0A2G2Y3P2	0	3	0.6512	0	1	1	849.742	2547.21	2547.21	0.77	0.00065	HCD (High Energy Collision Dissociation)	MS2	4.51447	120	38.4282	10975	S2.raw	F2		5.59	0	0.001516	1.93892e+06	38.46
	TRUE	High	[K].DGPSSMFPIYR.[R]			0.16157	0.00352818	1	1	1	A0A2G2Y3P2	A0A2G2Y3P2 [390-400]	0	1269.59	0	0.171	0	170.8	29.2		Peak Found	High	High	0.002819	0.1335	2.32	39.29	K.DGPSSMFPIYR.R	[390-400]		Used
		Checked	Confidence	Identifying Node	PSM Ambiguity	Annotated Sequence	Modifications	# Protein Groups	# Proteins	Master Protein Accessions	Protein Accessions	# Missed Cleavages	Charge	DeltaScore	DeltaCn	Rank	Search Engine Rank	m/z [Da]	MH+ [Da]	Theo. MH+ [Da]	DeltaM [ppm]	Deltam/z [Da]	Activation Type	MS Order	Isolation Interference [%]	Ion Inject Time [ms]	RT [min]	First Scan	Spectrum File	File ID	Quan Info	XCorr	Percolator q-Value	Percolator PEP	Precursor Abundance	Apex RT [min]
		TRUE	High	Sequest HT (A2)	Unambiguous	[K].DGPSSMFPIYR.[R]		1	1	A0A2G2Y3P2	A0A2G2Y3P2	0	2	0.5517	0	1	1	635.3	1269.59	1269.59	-0.49	-0.00031	HCD (High Energy Collision Dissociation)	MS2	17.7956	120	39.047	11212	S2.raw	F2		2.32	0.002819	0.1335	330669	39.02
TRUE	High	Master Protein	A0A059P572	Polygalacturonase inhibiting protein 2 OS=Capsicum annuum OX=4072 GN=PGIP-2 PE=4 SV=1	0	13.067	24	6	11	2	1	345	38.9	8.87	27.54	6			protein binding	Pf08263, Pf13855					2	0.382	21.08	100.9	99.1	High	High
	Checked	Confidence	Annotated Sequence	Modifications	Modifications in Master Proteins	Qvality PEP	Qvality q-value	# Protein Groups	# Proteins	# PSMs	Master Protein Accessions	Positions in Master Proteins	# Missed Cleavages	Theo. MH+ [Da]	# Razor Quan Results	Abundance Ratio: (F2, Sample) / (F1, Control)	Abundance Ratio Variability [%]: (F2, Sample) / (F1, Control)	Abundances (Grouped): F1, Control	Abundances (Grouped): F2, Sample	Quan Info	Found in Sample: [S1] F1: Control, Control	Found in Sample: [S2] F2: Sample, Treated	Confidence (by Search Engine): Sequest HT	Percolator q-Value (by Search Engine): Sequest HT	Percolator PEP (by Search Engine): Sequest HT	XCorr (by Search Engine): Sequest HT	Top Apex RT [min]	Sequence in Protein	Positions in Protein	Peptide Group Modifications in Protein	Quan Usage
	TRUE	High	[R].NMLEGDISFLFGK.[D]	1xOxidation [M2]		0.0104822	0	3	8	2	A0A2G2Z0D1; D9IC46; A0A059P572	A0A2G2Z0D1 [229-241]; D9IC46 [160-172]; A0A059P572 [240-252]	0	1486.72	0	3.674	0	42.8	157.2	Shared	Peak Found	High	High	0	0.00676	2.83	43.59	R.NMLEGDISFLFGK.D	[240-252]		Not Used
		Checked	Confidence	Identifying Node	PSM Ambiguity	Annotated Sequence	Modifications	# Protein Groups	# Proteins	Master Protein Accessions	Protein Accessions	# Missed Cleavages	Charge	DeltaScore	DeltaCn	Rank	Search Engine Rank	m/z [Da]	MH+ [Da]	Theo. MH+ [Da]	DeltaM [ppm]	Deltam/z [Da]	Activation Type	MS Order	Isolation Interference [%]	Ion Inject Time [ms]	RT [min]	First Scan	Spectrum File	File ID	Quan Info	XCorr	Percolator q-Value	Percolator PEP	Precursor Abundance	Apex RT [min]
		TRUE	High	Sequest HT (A2)	Unambiguous	[R].NmLEGDISFLFGK.[D]	M2(Oxidation)	3	8	A0A2G2Z0D1; D9IC46; A0A059P572	A0A2G2Z0D1; D9IC46; A0A059P572; A0A059P569; A0A1U8E603; D7RJV7; B2CZJ2; A0A2G2YQE7	0	2	0.6749	0	1	1	743.865	1486.72	1486.72	-1.27	-0.00094	HCD (High Energy Collision Dissociation)	MS2	25.837	120	43.407	12874	S2.raw	F2		2.83	0	0.00676	3.17516e+06	43.55
		TRUE	High	Sequest HT (A2)	Unambiguous	[R].NmLEGDISFLFGK.[D]	M2(Oxidation)	3	8	A0A2G2Z0D1; D9IC46; A0A059P572	A0A2G2Z0D1; D9IC46; A0A059P572; A0A059P569; A0A1U8E603; D7RJV7; B2CZJ2; A0A2G2YQE7	0	3	0.5561	0	1	1	496.246	1486.72	1486.72	-0.44	-0.00022	HCD (High Energy Collision Dissociation)	MS2	37.1391	120	43.4471	12888	S2.raw	F2		2.23	0.002819	0.1981	550190	43.55
	TRUE	High	[R].NMLEGDISFLFGK.[D]			0.0808411	0	3	8	1	A0A2G2Z0D1; D9IC46; A0A059P572	A0A2G2Z0D1 [229-241]; D9IC46 [160-172]; A0A059P572 [240-252]	0	1470.73	0	100			200	Shared	Not Found	High	High	0	0.06266	2.13	46.44	R.NMLEGDISFLFGK.D	[240-252]		Not Used
		Checked	Confidence	Identifying Node	PSM Ambiguity	Annotated Sequence	Modifications	# Protein Groups	# Proteins	Master Protein Accessions	Protein Accessions	# Missed Cleavages	Charge	DeltaScore	DeltaCn	Rank	Search Engine Rank	m/z [Da]	MH+ [Da]	Theo. MH+ [Da]	DeltaM [ppm]	Deltam/z [Da]	Activation Type	MS Order	Isolation Interference [%]	Ion Inject Time [ms]	RT [min]	First Scan	Spectrum File	File ID	Quan Info	XCorr	Percolator q-Value	Percolator PEP	Precursor Abundance	Apex RT [min]
		TRUE	High	Sequest HT (A2)	Unambiguous	[R].NMLEGDISFLFGK.[D]		3	8	A0A2G2Z0D1; D9IC46; A0A059P572	A0A2G2Z0D1; D9IC46; A0A059P572; A0A059P569; A0A1U8E603; D7RJV7; B2CZJ2; A0A2G2YQE7	0	2	0.6479	0	1	1	735.869	1470.73	1470.73	0.77	0.00057	HCD (High Energy Collision Dissociation)	MS2	8.27256	120	46.3985	13859	S2.raw	F2		2.13	0	0.06266	229478	46.44
	TRUE	High	[K].RGLGNPYDLITWDPK.[T]			0.012289	0	1	4	1	A0A059P572	A0A059P572 [52-66]	1	1744.9	0	0.113	0	179.6	20.4		Peak Found	High	High	0	0.008037	3.55	38.99	K.RGLGNPYDLITWDPK.T	[52-66]		Used
		Checked	Confidence	Identifying Node	PSM Ambiguity	Annotated Sequence	Modifications	# Protein Groups	# Proteins	Master Protein Accessions	Protein Accessions	# Missed Cleavages	Charge	DeltaScore	DeltaCn	Rank	Search Engine Rank	m/z [Da]	MH+ [Da]	Theo. MH+ [Da]	DeltaM [ppm]	Deltam/z [Da]	Activation Type	MS Order	Isolation Interference [%]	Ion Inject Time [ms]	RT [min]	First Scan	Spectrum File	File ID	Quan Info	XCorr	Percolator q-Value	Percolator PEP	Precursor Abundance	Apex RT [min]
		TRUE	High	Sequest HT (A2)	Unambiguous	[K].RGLGNPYDLITWDPK.[T]		1	4	A0A059P572	A0A059P572; A0A1U8E603; D7RJV7; A0A2G2YQE7	1	3	0.4366	0	1	1	582.306	1744.9	1744.9	0.45	0.00026	HCD (High Energy Collision Dissociation)	MS2	4.79015	120	38.7184	11091	S2.raw	F2		3.55	0	0.008037	359217	38.71
	TRUE	High	[K].LTGTIPQSLSK.[L]			0.0380584	0	2	2	1	A0A2G2Z0D1; A0A059P572	A0A2G2Z0D1 [183-193]; A0A059P572 [194-204]	0	1144.66	0	0.17	0	170.9	29.1	Shared	Peak Found	High	High	0	0.02749	2.3	29.08	K.LTGTIPQSLSK.L	[194-204]		Used
		Checked	Confidence	Identifying Node	PSM Ambiguity	Annotated Sequence	Modifications	# Protein Groups	# Proteins	Master Protein Accessions	Protein Accessions	# Missed Cleavages	Charge	DeltaScore	DeltaCn	Rank	Search Engine Rank	m/z [Da]	MH+ [Da]	Theo. MH+ [Da]	DeltaM [ppm]	Deltam/z [Da]	Activation Type	MS Order	Isolation Interference [%]	Ion Inject Time [ms]	RT [min]	First Scan	Spectrum File	File ID	Quan Info	XCorr	Percolator q-Value	Percolator PEP	Precursor Abundance	Apex RT [min]
		TRUE	High	Sequest HT (A2)	Unambiguous	[K].LTGTIPQSLSK.[L]		2	2	A0A2G2Z0D1; A0A059P572	A0A2G2Z0D1; A0A059P572	0	2	0.413	0	1	1	572.833	1144.66	1144.66	2.03	0.00116	HCD (High Energy Collision Dissociation)	MS2	37.8442	120	29.0407	7290	S2.raw	F2		2.3	0	0.02749	212859	29.03
	TRUE	High	[K].TDCCTDWVK.[A]	2xCarbamidomethyl [C3; C4]		0.0451028	0	1	4	2	A0A059P572	A0A059P572 [67-75]	0	1184.47	0	2.616	0	55.3	144.7		High	High	High	0.002819	0.07825	3.62	27.89	K.TDCCTDWVK.A	[67-75]		Used
		Checked	Confidence	Identifying Node	PSM Ambiguity	Annotated Sequence	Modifications	# Protein Groups	# Proteins	Master Protein Accessions	Protein Accessions	# Missed Cleavages	Charge	DeltaScore	DeltaCn	Rank	Search Engine Rank	m/z [Da]	MH+ [Da]	Theo. MH+ [Da]	DeltaM [ppm]	Deltam/z [Da]	Activation Type	MS Order	Isolation Interference [%]	Ion Inject Time [ms]	RT [min]	First Scan	Spectrum File	File ID	Quan Info	XCorr	Percolator q-Value	Percolator PEP	Precursor Abundance	Apex RT [min]
		TRUE	High	Sequest HT (A2)	Unambiguous	[K].TDccTDWVK.[A]	C3(Carbamidomethyl); C4(Carbamidomethyl)	1	4	A0A059P572	A0A059P572; A0A1U8E603; D7RJV7; A0A2G2YQE7	0	2	0.5576	0	1	1	592.739	1184.47	1184.47	-0.28	-0.00017	HCD (High Energy Collision Dissociation)	MS2	56.9153	120	27.8981	6959	S1.raw	F1		2.69	0	0.03305	427781	27.93
		TRUE	High	Sequest HT (A2)	Unambiguous	[K].TDccTDWVK.[A]	C3(Carbamidomethyl); C4(Carbamidomethyl)	1	4	A0A059P572	A0A059P572; A0A1U8E603; D7RJV7; A0A2G2YQE7	0	2	0.5525	0	1	1	592.739	1184.47	1184.47	-0.09	-5e-05	HCD (High Energy Collision Dissociation)	MS2	17.7618	120	27.786	6801	S2.raw	F2		3.62	0.002819	0.07825	9861708	27.86
	TRUE	High	[KR].GLGNPYDLITWDPK.[T]			0.00270741	0	2	5	3	A0A2G2Z0D1; A0A059P572	A0A2G2Z0D1 [42-55]; A0A059P572 [53-66]	0	1588.8	0	0.858	0	107.7	92.3	Shared	High	High	High	0	0.001553	3	42.08	R.GLGNPYDLITWDPK.T	[53-66]		Used
		Checked	Confidence	Identifying Node	PSM Ambiguity	Annotated Sequence	Modifications	# Protein Groups	# Proteins	Master Protein Accessions	Protein Accessions	# Missed Cleavages	Charge	DeltaScore	DeltaCn	Rank	Search Engine Rank	m/z [Da]	MH+ [Da]	Theo. MH+ [Da]	DeltaM [ppm]	Deltam/z [Da]	Activation Type	MS Order	Isolation Interference [%]	Ion Inject Time [ms]	RT [min]	First Scan	Spectrum File	File ID	Quan Info	XCorr	Percolator q-Value	Percolator PEP	Precursor Abundance	Apex RT [min]
		TRUE	High	Sequest HT (A2)	Unambiguous	[KR].GLGNPYDLITWDPK.[T]		2	5	A0A2G2Z0D1; A0A059P572	A0A2G2Z0D1; A0A059P572; A0A1U8E603; D7RJV7; A0A2G2YQE7	0	2	0.6471	0	1	1	794.904	1588.8	1588.8	0.71	0.00056	HCD (High Energy Collision Dissociation)	MS2	9.93385	120	46.1484	13651	S1.raw	F1		2.89	0	0.01247	616857	45.93
		TRUE	High	Sequest HT (A2)	Unambiguous	[KR].GLGNPYDLITWDPK.[T]		2	5	A0A2G2Z0D1; A0A059P572	A0A2G2Z0D1; A0A059P572; A0A1U8E603; D7RJV7; A0A2G2YQE7	0	2	0.6174	0	1	1	794.904	1588.8	1588.8	0.17	0.00013	HCD (High Energy Collision Dissociation)	MS2	0	120	42.0469	12310	S1.raw	F1		2.3	0	0.006139	1.55355e+06	42.12
		TRUE	High	Sequest HT (A2)	Unambiguous	[KR].GLGNPYDLITWDPK.[T]		2	5	A0A2G2Z0D1; A0A059P572	A0A2G2Z0D1; A0A059P572; A0A1U8E603; D7RJV7; A0A2G2YQE7	0	2	0.65	0	1	1	794.904	1588.8	1588.8	0.7	0.00056	HCD (High Energy Collision Dissociation)	MS2	4.24996	120	41.9272	12323	S2.raw	F2		3	0	0.001553	16388701	42.04
	TRUE	High	[R].VTVLNLFQINSPGHLSPAVGDLSYLQTLDINNVR.[N]			0.112641	0.00352818	2	7	1	D9IC46; A0A059P572	D9IC46 [7-40]; A0A059P572 [87-120]	0	3707.98	0					No Quan Values	Not Found	High	High	0.002819	0.09006	1.75		R.VTVLNLFQINSPGHLSPAVGDLSYLQTLDINNVR.N	[87-120]		Not Used
		Checked	Confidence	Identifying Node	PSM Ambiguity	Annotated Sequence	Modifications	# Protein Groups	# Proteins	Master Protein Accessions	Protein Accessions	# Missed Cleavages	Charge	DeltaScore	DeltaCn	Rank	Search Engine Rank	m/z [Da]	MH+ [Da]	Theo. MH+ [Da]	DeltaM [ppm]	Deltam/z [Da]	Activation Type	MS Order	Isolation Interference [%]	Ion Inject Time [ms]	RT [min]	First Scan	Spectrum File	File ID	Quan Info	XCorr	Percolator q-Value	Percolator PEP	Precursor Abundance	Apex RT [min]
		TRUE	High	Sequest HT (A2)	Unambiguous	[R].VTVLNLFQINSPGHLSPAVGDLSYLQTLDINNVR.[N]		2	7	D9IC46; A0A059P572	D9IC46; A0A059P572; A0A059P569; A0A1U8E603; D7RJV7; B2CZJ2; A0A2G2YQE7	0	4	0.6	0	1	1	927.748	3707.97	3707.98	-1.1	-0.00102	HCD (High Energy Collision Dissociation)	MS2	5.20629	120	48.384	14494	S2.raw	F2		1.75	0.002819	0.09006	66809.7	48.33
TRUE	High	Master Protein	A0A1U8FU93	Pectinesterase OS=Capsicum annuum OX=4072 GN=LOC107861638 PE=3 SV=1	0	12.965	10	4	6	4	1	589	64.5	9	18.38	4	cell organization and biogenesis;metabolic process;regulation of biological process	extracellular;membrane	catalytic activity;enzyme regulator activity	Pf01095, Pf04043	107861638	LOC107861638	3		0	0.434	0	30.9	169.1	Peak Found	High
	Checked	Confidence	Annotated Sequence	Modifications	Modifications in Master Proteins	Qvality PEP	Qvality q-value	# Protein Groups	# Proteins	# PSMs	Master Protein Accessions	Positions in Master Proteins	# Missed Cleavages	Theo. MH+ [Da]	# Razor Quan Results	Abundance Ratio: (F2, Sample) / (F1, Control)	Abundance Ratio Variability [%]: (F2, Sample) / (F1, Control)	Abundances (Grouped): F1, Control	Abundances (Grouped): F2, Sample	Quan Info	Found in Sample: [S1] F1: Control, Control	Found in Sample: [S2] F2: Sample, Treated	Confidence (by Search Engine): Sequest HT	Percolator q-Value (by Search Engine): Sequest HT	Percolator PEP (by Search Engine): Sequest HT	XCorr (by Search Engine): Sequest HT	Top Apex RT [min]	Sequence in Protein	Positions in Protein	Peptide Group Modifications in Protein	Quan Usage
	TRUE	High	[R].NVQDGSTTFHSATVAAVGEK.[F]			0.00188748	0	1	2	1	A0A1U8FU93	A0A1U8FU93 [346-365]	0	2018.98	0	0.434	0	139.5	60.5		Peak Found	High	High	0	0.001048	3.43	27.85	R.NVQDGSTTFHSATVAAVGEK.F	[346-365]		Used
		Checked	Confidence	Identifying Node	PSM Ambiguity	Annotated Sequence	Modifications	# Protein Groups	# Proteins	Master Protein Accessions	Protein Accessions	# Missed Cleavages	Charge	DeltaScore	DeltaCn	Rank	Search Engine Rank	m/z [Da]	MH+ [Da]	Theo. MH+ [Da]	DeltaM [ppm]	Deltam/z [Da]	Activation Type	MS Order	Isolation Interference [%]	Ion Inject Time [ms]	RT [min]	First Scan	Spectrum File	File ID	Quan Info	XCorr	Percolator q-Value	Percolator PEP	Precursor Abundance	Apex RT [min]
		TRUE	High	Sequest HT (A2)	Unambiguous	[R].NVQDGSTTFHSATVAAVGEK.[F]		1	2	A0A1U8FU93	A0A1U8FU93; A0A2G3A3T3	0	3	0.691	0	1	1	673.663	2018.98	2018.98	-1.01	-0.00068	HCD (High Energy Collision Dissociation)	MS2	4.62792	120	27.8931	6843	S2.raw	F2		3.43	0	0.001048	377480	27.92
	TRUE	High	[R].IGATSDLRPVQK.[S]			0.00484951	0	1	2	2	A0A1U8FU93	A0A1U8FU93 [476-487]	0	1284.73	0	100			200		Not Found	High	High	0	0.002926	3.73	23.32	R.IGATSDLRPVQK.S	[476-487]		Used
		Checked	Confidence	Identifying Node	PSM Ambiguity	Annotated Sequence	Modifications	# Protein Groups	# Proteins	Master Protein Accessions	Protein Accessions	# Missed Cleavages	Charge	DeltaScore	DeltaCn	Rank	Search Engine Rank	m/z [Da]	MH+ [Da]	Theo. MH+ [Da]	DeltaM [ppm]	Deltam/z [Da]	Activation Type	MS Order	Isolation Interference [%]	Ion Inject Time [ms]	RT [min]	First Scan	Spectrum File	File ID	Quan Info	XCorr	Percolator q-Value	Percolator PEP	Precursor Abundance	Apex RT [min]
		TRUE	High	Sequest HT (A2)	Unambiguous	[R].IGATSDLRPVQK.[S]		1	2	A0A1U8FU93	A0A1U8FU93; A0A2G3A3T3	0	3	0.378	0	1	1	428.914	1284.73	1284.73	-0.51	-0.00022	HCD (High Energy Collision Dissociation)	MS2	10.5843	103.326	23.3485	5130	S2.raw	F2		3.73	0	0.002926	1.42779e+06	23.32
		TRUE	High	Sequest HT (A2)	Unambiguous	[R].IGATSDLRPVQK.[S]		1	2	A0A1U8FU93	A0A1U8FU93; A0A2G3A3T3	0	2	0.5301	0	1	1	642.867	1284.73	1284.73	0.23	0.00015	HCD (High Energy Collision Dissociation)	MS2	23.2182	120	23.3206	5120	S2.raw	F2		1.83	0	0.04405	113255	23.32
	TRUE	High	[K].VITSATEAQAYTPGR.[F]			0.00287115	0	1	2	1	A0A1U8FU93	A0A1U8FU93 [556-570]	0	1564.8	0	100			200		Not Found	High	High	0	0.001655	4.01	28.16	K.VITSATEAQAYTPGR.F	[556-570]		Used
		Checked	Confidence	Identifying Node	PSM Ambiguity	Annotated Sequence	Modifications	# Protein Groups	# Proteins	Master Protein Accessions	Protein Accessions	# Missed Cleavages	Charge	DeltaScore	DeltaCn	Rank	Search Engine Rank	m/z [Da]	MH+ [Da]	Theo. MH+ [Da]	DeltaM [ppm]	Deltam/z [Da]	Activation Type	MS Order	Isolation Interference [%]	Ion Inject Time [ms]	RT [min]	First Scan	Spectrum File	File ID	Quan Info	XCorr	Percolator q-Value	Percolator PEP	Precursor Abundance	Apex RT [min]
		TRUE	High	Sequest HT (A2)	Unambiguous	[K].VITSATEAQAYTPGR.[F]		1	2	A0A1U8FU93	A0A1U8FU93; A0A2G3A3T3	0	2	0.7382	0	1	1	782.902	1564.8	1564.8	0.27	0.00021	HCD (High Energy Collision Dissociation)	MS2	36.104	120	28.128	6934	S2.raw	F2		4.01	0	0.001655	902340	28.16
	TRUE	High	[R].TDPNQNTGIVIQK.[C]			0.00746709	0	1	2	2	A0A1U8FU93	A0A1U8FU93 [461-473]	0	1427.75	0	100			200		Not Found	High	High	0	0.004678	3.2	26.67	R.TDPNQNTGIVIQK.C	[461-473]		Used
		Checked	Confidence	Identifying Node	PSM Ambiguity	Annotated Sequence	Modifications	# Protein Groups	# Proteins	Master Protein Accessions	Protein Accessions	# Missed Cleavages	Charge	DeltaScore	DeltaCn	Rank	Search Engine Rank	m/z [Da]	MH+ [Da]	Theo. MH+ [Da]	DeltaM [ppm]	Deltam/z [Da]	Activation Type	MS Order	Isolation Interference [%]	Ion Inject Time [ms]	RT [min]	First Scan	Spectrum File	File ID	Quan Info	XCorr	Percolator q-Value	Percolator PEP	Precursor Abundance	Apex RT [min]
		TRUE	High	Sequest HT (A2)	Unambiguous	[R].TDPNQNTGIVIQK.[C]		1	2	A0A1U8FU93	A0A1U8FU93; A0A2G3A3T3	0	2	0.6125	0	1	1	714.378	1427.75	1427.75	-0.66	-0.00047	HCD (High Energy Collision Dissociation)	MS2	0	120	26.633	6358	S2.raw	F2		3.2	0	0.004678	1.63275e+06	26.67
		TRUE	High	Sequest HT (A2)	Unambiguous	[R].TDPNQNTGIVIQK.[C]		1	2	A0A1U8FU93	A0A1U8FU93; A0A2G3A3T3	0	3	0.3853	0	1	1	476.588	1427.75	1427.75	0.51	0.00024	HCD (High Energy Collision Dissociation)	MS2	18.3657	120	26.6833	6377	S2.raw	F2		2.18	0.002819	0.1036	305152	26.67
TRUE	High	Master Protein	A0A2G2YYV2	Uncharacterized protein OS=Capsicum annuum OX=4072 GN=T459_22062 PE=3 SV=1	0	12.774	20	7	9	7	1	452	48.7	9.25	25.43	7									0	1.455	93.45	55.2	144.8	High	High
	Checked	Confidence	Annotated Sequence	Modifications	Modifications in Master Proteins	Qvality PEP	Qvality q-value	# Protein Groups	# Proteins	# PSMs	Master Protein Accessions	Positions in Master Proteins	# Missed Cleavages	Theo. MH+ [Da]	# Razor Quan Results	Abundance Ratio: (F2, Sample) / (F1, Control)	Abundance Ratio Variability [%]: (F2, Sample) / (F1, Control)	Abundances (Grouped): F1, Control	Abundances (Grouped): F2, Sample	Quan Info	Found in Sample: [S1] F1: Control, Control	Found in Sample: [S2] F2: Sample, Treated	Confidence (by Search Engine): Sequest HT	Percolator q-Value (by Search Engine): Sequest HT	Percolator PEP (by Search Engine): Sequest HT	XCorr (by Search Engine): Sequest HT	Top Apex RT [min]	Sequence in Protein	Positions in Protein	Peptide Group Modifications in Protein	Quan Usage
	TRUE	High	[R].LVEAAYTAVR.[N]			0.040166	0	1	2	2	A0A2G2YYV2	A0A2G2YYV2 [339-348]	0	1092.6	0	0.714	0	116.7	83.3		High	High	High	0	0.02917	2.83	28.86	R.LVEAAYTAVR.N	[339-348]		Used
		Checked	Confidence	Identifying Node	PSM Ambiguity	Annotated Sequence	Modifications	# Protein Groups	# Proteins	Master Protein Accessions	Protein Accessions	# Missed Cleavages	Charge	DeltaScore	DeltaCn	Rank	Search Engine Rank	m/z [Da]	MH+ [Da]	Theo. MH+ [Da]	DeltaM [ppm]	Deltam/z [Da]	Activation Type	MS Order	Isolation Interference [%]	Ion Inject Time [ms]	RT [min]	First Scan	Spectrum File	File ID	Quan Info	XCorr	Percolator q-Value	Percolator PEP	Precursor Abundance	Apex RT [min]
		TRUE	High	Sequest HT (A2)	Unambiguous	[R].LVEAAYTAVR.[N]		1	2	A0A2G2YYV2	A0A2G2YYV2; A0A1U8FD80	0	2	0.4876	0	1	1	546.807	1092.61	1092.6	0.93	0.00051	HCD (High Energy Collision Dissociation)	MS2	9.0721	120	28.7542	7178	S2.raw	F2		2.83	0	0.02917	2.21184e+06	28.82
		TRUE	High	Sequest HT (A2)	Unambiguous	[R].LVEAAYTAVR.[N]		1	2	A0A2G2YYV2	A0A2G2YYV2; A0A1U8FD80	0	2	0.4672	0	1	1	546.804	1092.6	1092.6	-4.02	-0.00219	HCD (High Energy Collision Dissociation)	MS2	28.806	120	28.8857	7339	S1.raw	F1		2.59	0.002819	0.08424	351268	28.9
	TRUE	High	[K].IPPSALAFNPNTGAGTIIDSGTVFTR.[L]			0.00396551	0	1	2	2	A0A2G2YYV2	A0A2G2YYV2 [313-338]	0	2617.36	0	100			200		Not Found	High	High	0	0.002349	5.17	41.82	K.IPPSALAFNPNTGAGTIIDSGTVFTR.L	[313-338]		Used
		Checked	Confidence	Identifying Node	PSM Ambiguity	Annotated Sequence	Modifications	# Protein Groups	# Proteins	Master Protein Accessions	Protein Accessions	# Missed Cleavages	Charge	DeltaScore	DeltaCn	Rank	Search Engine Rank	m/z [Da]	MH+ [Da]	Theo. MH+ [Da]	DeltaM [ppm]	Deltam/z [Da]	Activation Type	MS Order	Isolation Interference [%]	Ion Inject Time [ms]	RT [min]	First Scan	Spectrum File	File ID	Quan Info	XCorr	Percolator q-Value	Percolator PEP	Precursor Abundance	Apex RT [min]
		TRUE	High	Sequest HT (A2)	Unambiguous	[K].IPPSALAFNPNTGAGTIIDSGTVFTR.[L]		1	2	A0A2G2YYV2	A0A2G2YYV2; A0A1U8FD80	0	3	0.6654	0	1	1	873.125	2617.36	2617.36	-0.08	-7e-05	HCD (High Energy Collision Dissociation)	MS2	1.33298	120	41.6908	12232	S2.raw	F2		5.17	0	0.002349	4505424	41.82
		TRUE	High	Sequest HT (A2)	Unambiguous	[K].IPPSALAFNPNTGAGTIIDSGTVFTR.[L]		1	2	A0A2G2YYV2	A0A2G2YYV2; A0A1U8FD80	0	2	0.6835	0	1	1	1309.18	2617.36	2617.36	-0.91	-0.00119	HCD (High Energy Collision Dissociation)	MS2	0	120	41.7418	12252	S2.raw	F2		2.37	0	0.006634	936295	41.82
	TRUE	High	[K].STFSYCLPSYK.[S]	1xCarbamidomethyl [C6]		0.0512648	0	1	2	1	A0A2G2YYV2	A0A2G2YYV2 [253-263]	0	1352.62	0	100			200		Not Found	High	High	0	0.03798	2.69	35.74	K.STFSYCLPSYK.S	[253-263]		Used
		Checked	Confidence	Identifying Node	PSM Ambiguity	Annotated Sequence	Modifications	# Protein Groups	# Proteins	Master Protein Accessions	Protein Accessions	# Missed Cleavages	Charge	DeltaScore	DeltaCn	Rank	Search Engine Rank	m/z [Da]	MH+ [Da]	Theo. MH+ [Da]	DeltaM [ppm]	Deltam/z [Da]	Activation Type	MS Order	Isolation Interference [%]	Ion Inject Time [ms]	RT [min]	First Scan	Spectrum File	File ID	Quan Info	XCorr	Percolator q-Value	Percolator PEP	Precursor Abundance	Apex RT [min]
		TRUE	High	Sequest HT (A2)	Unambiguous	[K].STFSYcLPSYK.[S]	C6(Carbamidomethyl)	1	2	A0A2G2YYV2	A0A2G2YYV2; A0A1U8FD80	0	2	0.632	0	1	1	676.813	1352.62	1352.62	-0.26	-0.00018	HCD (High Energy Collision Dissociation)	MS2	28.6922	120	35.6857	9881	S2.raw	F2		2.69	0	0.03798	899869	35.74
	TRUE	High	[K].ATGSSAPPQGLLALGR.[G]			0.00864598	0	1	2	1	A0A2G2YYV2	A0A2G2YYV2 [223-238]	0	1495.82	0	100			200		Not Found	High	High	0	0.005489	3.03	36.14	K.ATGSSAPPQGLLALGR.G	[223-238]		Used
		Checked	Confidence	Identifying Node	PSM Ambiguity	Annotated Sequence	Modifications	# Protein Groups	# Proteins	Master Protein Accessions	Protein Accessions	# Missed Cleavages	Charge	DeltaScore	DeltaCn	Rank	Search Engine Rank	m/z [Da]	MH+ [Da]	Theo. MH+ [Da]	DeltaM [ppm]	Deltam/z [Da]	Activation Type	MS Order	Isolation Interference [%]	Ion Inject Time [ms]	RT [min]	First Scan	Spectrum File	File ID	Quan Info	XCorr	Percolator q-Value	Percolator PEP	Precursor Abundance	Apex RT [min]
		TRUE	High	Sequest HT (A2)	Unambiguous	[K].ATGSSAPPQGLLALGR.[G]		1	2	A0A2G2YYV2	A0A2G2YYV2; A0A1U8FD80	0	2	0.6007	0	1	1	748.415	1495.82	1495.82	-0.11	-8e-05	HCD (High Energy Collision Dissociation)	MS2	11.1331	120	36.2114	10091	S2.raw	F2		3.03	0	0.005489	390954	36.14
	TRUE	High	[R].ILFDVPNSR.[V]			0.190922	0.00352818	1	2	1	A0A2G2YYV2	A0A2G2YYV2 [435-443]	0	1060.58	0	2.549	0	56.4	143.6		Peak Found	High	High	0.002819	0.1603	2.2	35.84	R.ILFDVPNSR.V	[435-443]		Used
		Checked	Confidence	Identifying Node	PSM Ambiguity	Annotated Sequence	Modifications	# Protein Groups	# Proteins	Master Protein Accessions	Protein Accessions	# Missed Cleavages	Charge	DeltaScore	DeltaCn	Rank	Search Engine Rank	m/z [Da]	MH+ [Da]	Theo. MH+ [Da]	DeltaM [ppm]	Deltam/z [Da]	Activation Type	MS Order	Isolation Interference [%]	Ion Inject Time [ms]	RT [min]	First Scan	Spectrum File	File ID	Quan Info	XCorr	Percolator q-Value	Percolator PEP	Precursor Abundance	Apex RT [min]
		TRUE	High	Sequest HT (A2)	Unambiguous	[R].ILFDVPNSR.[V]		1	2	A0A2G2YYV2	A0A2G2YYV2; A0A1U8FD80	0	2	0.4636	0	1	1	530.794	1060.58	1060.58	1.39	0.00073	HCD (High Energy Collision Dissociation)	MS2	39.5677	120	35.9565	9989	S2.raw	F2		2.2	0.002819	0.1603	5.22107e+06	35.81
	TRUE	High	[R].SFVPIGSGR.[Q]			0.179482	0.00352818	1	2	1	A0A2G2YYV2	A0A2G2YYV2 [90-98]	0	919.5	0	0.831	0	109.2	90.8		Peak Found	High	High	0.002819	0.1495	1.83	30.41	R.SFVPIGSGR.Q	[90-98]		Used
		Checked	Confidence	Identifying Node	PSM Ambiguity	Annotated Sequence	Modifications	# Protein Groups	# Proteins	Master Protein Accessions	Protein Accessions	# Missed Cleavages	Charge	DeltaScore	DeltaCn	Rank	Search Engine Rank	m/z [Da]	MH+ [Da]	Theo. MH+ [Da]	DeltaM [ppm]	Deltam/z [Da]	Activation Type	MS Order	Isolation Interference [%]	Ion Inject Time [ms]	RT [min]	First Scan	Spectrum File	File ID	Quan Info	XCorr	Percolator q-Value	Percolator PEP	Precursor Abundance	Apex RT [min]
		TRUE	High	Sequest HT (A2)	Unambiguous	[R].SFVPIGSGR.[Q]		1	2	A0A2G2YYV2	A0A2G2YYV2; A0A1U8FD80	0	2	0.5902	0	1	1	460.253	919.5	919.5	-0.1	-5e-05	HCD (High Energy Collision Dissociation)	MS2	44.3144	120	30.4174	7828	S2.raw	F2		1.83	0.002819	0.1495	2138269	30.52
	TRUE	High	[K].SPNFSGTLR.[L]			0.0943356	0.00352818	1	2	1	A0A2G2YYV2	A0A2G2YYV2 [264-272]	0	978.5	0	7.405	0	23.8	176.2		Peak Found	High	High	0.002819	0.07415	2.71	27.52	K.SPNFSGTLR.L	[264-272]		Used
		Checked	Confidence	Identifying Node	PSM Ambiguity	Annotated Sequence	Modifications	# Protein Groups	# Proteins	Master Protein Accessions	Protein Accessions	# Missed Cleavages	Charge	DeltaScore	DeltaCn	Rank	Search Engine Rank	m/z [Da]	MH+ [Da]	Theo. MH+ [Da]	DeltaM [ppm]	Deltam/z [Da]	Activation Type	MS Order	Isolation Interference [%]	Ion Inject Time [ms]	RT [min]	First Scan	Spectrum File	File ID	Quan Info	XCorr	Percolator q-Value	Percolator PEP	Precursor Abundance	Apex RT [min]
		TRUE	High	Sequest HT (A2)	Unambiguous	[K].SPNFSGTLR.[L]		1	2	A0A2G2YYV2	A0A2G2YYV2; A0A1U8FD80	0	2	0.4133	0	1	1	489.754	978.501	978.5	0.34	0.00017	HCD (High Energy Collision Dissociation)	MS2	13.409	120	27.418	6659	S2.raw	F2		2.71	0.002819	0.07415	6.13934e+06	27.48
TRUE	High	Master Protein	A0A1U8EQG4	acetylajmalan esterase-like OS=Capsicum annuum OX=4072 GN=LOC107849310 PE=3 SV=1	0	12.734	26	7	9	7	1	371	41.2	8.98	21.12	7	metabolic process		catalytic activity	Pf00657, Pf01903	107849310	LOC107849310	1		0	1.368	28.69	77.7	122.3	High	High
	Checked	Confidence	Annotated Sequence	Modifications	Modifications in Master Proteins	Qvality PEP	Qvality q-value	# Protein Groups	# Proteins	# PSMs	Master Protein Accessions	Positions in Master Proteins	# Missed Cleavages	Theo. MH+ [Da]	# Razor Quan Results	Abundance Ratio: (F2, Sample) / (F1, Control)	Abundance Ratio Variability [%]: (F2, Sample) / (F1, Control)	Abundances (Grouped): F1, Control	Abundances (Grouped): F2, Sample	Quan Info	Found in Sample: [S1] F1: Control, Control	Found in Sample: [S2] F2: Sample, Treated	Confidence (by Search Engine): Sequest HT	Percolator q-Value (by Search Engine): Sequest HT	Percolator PEP (by Search Engine): Sequest HT	XCorr (by Search Engine): Sequest HT	Top Apex RT [min]	Sequence in Protein	Positions in Protein	Peptide Group Modifications in Protein	Quan Usage
	TRUE	High	[R].NFNDFAAYHNR.[Y]			0.0151475	0	1	2	2	A0A1U8EQG4	A0A1U8EQG4 [252-262]	0	1368.61	0	3.535	0	44.1	155.9		Peak Found	High	High	0	0.01009	3.72	28.48	R.NFNDFAAYHNR.Y	[252-262]		Used
		Checked	Confidence	Identifying Node	PSM Ambiguity	Annotated Sequence	Modifications	# Protein Groups	# Proteins	Master Protein Accessions	Protein Accessions	# Missed Cleavages	Charge	DeltaScore	DeltaCn	Rank	Search Engine Rank	m/z [Da]	MH+ [Da]	Theo. MH+ [Da]	DeltaM [ppm]	Deltam/z [Da]	Activation Type	MS Order	Isolation Interference [%]	Ion Inject Time [ms]	RT [min]	First Scan	Spectrum File	File ID	Quan Info	XCorr	Percolator q-Value	Percolator PEP	Precursor Abundance	Apex RT [min]
		TRUE	High	Sequest HT (A2)	Unambiguous	[R].NFNDFAAYHNR.[Y]		1	2	A0A1U8EQG4	A0A2G3ANM0; A0A1U8EQG4	0	2	0.6914	0	1	1	684.807	1368.61	1368.61	-0.38	-0.00026	HCD (High Energy Collision Dissociation)	MS2	7.12626	120	28.3806	7031	S2.raw	F2		3.24	0	0.03453	605905	28.42
		TRUE	High	Sequest HT (A2)	Unambiguous	[R].NFNDFAAYHNR.[Y]		1	2	A0A1U8EQG4	A0A2G3ANM0; A0A1U8EQG4	0	3	0.6344	0	1	1	456.874	1368.61	1368.61	-0.23	-0.00011	HCD (High Energy Collision Dissociation)	MS2	2.56098	76.897	28.4157	7045	S2.raw	F2		3.72	0	0.01009	2.67262e+06	28.41
	TRUE	High	[R].VITDFISQSFK.[L]			0.050011	0	1	1	1	A0A1U8EQG4	A0A1U8EQG4 [84-94]	0	1284.68	0	1.039	0	98.1	101.9		Peak Found	High	High	0	0.03698	2.92	39.3	R.VITDFISQSFK.L	[84-94]		Used
		Checked	Confidence	Identifying Node	PSM Ambiguity	Annotated Sequence	Modifications	# Protein Groups	# Proteins	Master Protein Accessions	Protein Accessions	# Missed Cleavages	Charge	DeltaScore	DeltaCn	Rank	Search Engine Rank	m/z [Da]	MH+ [Da]	Theo. MH+ [Da]	DeltaM [ppm]	Deltam/z [Da]	Activation Type	MS Order	Isolation Interference [%]	Ion Inject Time [ms]	RT [min]	First Scan	Spectrum File	File ID	Quan Info	XCorr	Percolator q-Value	Percolator PEP	Precursor Abundance	Apex RT [min]
		TRUE	High	Sequest HT (A2)	Unambiguous	[R].VITDFISQSFK.[L]		1	1	A0A1U8EQG4	A0A1U8EQG4	0	2	0.5342	0	1	1	642.846	1284.68	1284.68	0.47	0.0003	HCD (High Energy Collision Dissociation)	MS2	10.6867	111.745	39.275	11301	S2.raw	F2		2.92	0	0.03698	3399621	39.29
	TRUE	High	[R].SVYQLGDSLADAGNVIR.[T]			0.000461038	0	1	1	1	A0A1U8EQG4	A0A1U8EQG4 [36-52]	0	1777.91	0	100			200		Not Found	High	High	0	0.0002265	3.85	38.7	R.SVYQLGDSLADAGNVIR.T	[36-52]		Used
		Checked	Confidence	Identifying Node	PSM Ambiguity	Annotated Sequence	Modifications	# Protein Groups	# Proteins	Master Protein Accessions	Protein Accessions	# Missed Cleavages	Charge	DeltaScore	DeltaCn	Rank	Search Engine Rank	m/z [Da]	MH+ [Da]	Theo. MH+ [Da]	DeltaM [ppm]	Deltam/z [Da]	Activation Type	MS Order	Isolation Interference [%]	Ion Inject Time [ms]	RT [min]	First Scan	Spectrum File	File ID	Quan Info	XCorr	Percolator q-Value	Percolator PEP	Precursor Abundance	Apex RT [min]
		TRUE	High	Sequest HT (A2)	Unambiguous	[R].SVYQLGDSLADAGNVIR.[T]		1	1	A0A1U8EQG4	A0A1U8EQG4	0	2	0.7065	0	1	1	889.457	1777.91	1777.91	-0.29	-0.00026	HCD (High Energy Collision Dissociation)	MS2	0	88.298	38.6947	11081	S2.raw	F2		3.85	0	0.0002265	3.19479e+06	38.7
	TRUE	High	[R].TPGASIIFR.[A]			0.0729966	0	1	1	1	A0A1U8EQG4	A0A1U8EQG4 [53-61]	0	961.547	0	1.193	0	91.2	108.8		Peak Found	High	High	0	0.0561	2.88	34.25	R.TPGASIIFR.A	[53-61]		Used
		Checked	Confidence	Identifying Node	PSM Ambiguity	Annotated Sequence	Modifications	# Protein Groups	# Proteins	Master Protein Accessions	Protein Accessions	# Missed Cleavages	Charge	DeltaScore	DeltaCn	Rank	Search Engine Rank	m/z [Da]	MH+ [Da]	Theo. MH+ [Da]	DeltaM [ppm]	Deltam/z [Da]	Activation Type	MS Order	Isolation Interference [%]	Ion Inject Time [ms]	RT [min]	First Scan	Spectrum File	File ID	Quan Info	XCorr	Percolator q-Value	Percolator PEP	Precursor Abundance	Apex RT [min]
		TRUE	High	Sequest HT (A2)	Unambiguous	[R].TPGASIIFR.[A]		1	1	A0A1U8EQG4	A0A1U8EQG4	0	2	0.4826	0	1	1	481.278	961.548	961.547	1.44	0.00069	HCD (High Energy Collision Dissociation)	MS2	16.0994	120	34.1296	9269	S2.raw	F2		2.88	0	0.0561	11408407	34.21
	TRUE	High	[R].SPYGETFFR.[R]			0.0898571	0.00232385	1	1	2	A0A1U8EQG4	A0A1U8EQG4 [65-73]	0	1103.52	0	1.569	0	77.9	122.1		High	High	High	0.001868	0.07013	2.7	35.1	R.SPYGETFFR.R	[65-73]		Used
		Checked	Confidence	Identifying Node	PSM Ambiguity	Annotated Sequence	Modifications	# Protein Groups	# Proteins	Master Protein Accessions	Protein Accessions	# Missed Cleavages	Charge	DeltaScore	DeltaCn	Rank	Search Engine Rank	m/z [Da]	MH+ [Da]	Theo. MH+ [Da]	DeltaM [ppm]	Deltam/z [Da]	Activation Type	MS Order	Isolation Interference [%]	Ion Inject Time [ms]	RT [min]	First Scan	Spectrum File	File ID	Quan Info	XCorr	Percolator q-Value	Percolator PEP	Precursor Abundance	Apex RT [min]
		TRUE	High	Sequest HT (A2)	Unambiguous	[R].SPYGETFFR.[R]		1	1	A0A1U8EQG4	A0A1U8EQG4	0	2	0.6	0	1	1	552.262	1103.52	1103.52	0.44	0.00024	HCD (High Energy Collision Dissociation)	MS2	11.9323	38.94	35.0174	9617	S2.raw	F2		2.7	0.001868	0.07013	9188792	35.07
		TRUE	High	Sequest HT (A2)	Unambiguous	[R].SPYGETFFR.[R]		1	1	A0A1U8EQG4	A0A1U8EQG4	0	2	0.4389	0	1	1	552.261	1103.52	1103.52	-0.18	-0.0001	HCD (High Energy Collision Dissociation)	MS2	37.1991	120	40.102	11641	S1.raw	F1		1.8	0.002819	0.152	121467	40.01
	TRUE	High	[R].GASFTQGVNFAVAGATALDTSFWAAR.[N]			0.14762	0.00352818	1	1	1	A0A1U8EQG4	A0A1U8EQG4 [105-130]	0	2616.28	0	100			200		Not Found	High	High	0.002819	0.1208	1.74	48.96	R.GASFTQGVNFAVAGATALDTSFWAAR.N	[105-130]		Used
		Checked	Confidence	Identifying Node	PSM Ambiguity	Annotated Sequence	Modifications	# Protein Groups	# Proteins	Master Protein Accessions	Protein Accessions	# Missed Cleavages	Charge	DeltaScore	DeltaCn	Rank	Search Engine Rank	m/z [Da]	MH+ [Da]	Theo. MH+ [Da]	DeltaM [ppm]	Deltam/z [Da]	Activation Type	MS Order	Isolation Interference [%]	Ion Inject Time [ms]	RT [min]	First Scan	Spectrum File	File ID	Quan Info	XCorr	Percolator q-Value	Percolator PEP	Precursor Abundance	Apex RT [min]
		TRUE	High	Sequest HT (A2)	Unambiguous	[R].GASFTQGVNFAVAGATALDTSFWAAR.[N]		1	1	A0A1U8EQG4	A0A1U8EQG4	0	3	0.5402	0	1	1	872.767	2616.29	2616.28	1.25	0.00109	HCD (High Energy Collision Dissociation)	MS2	29.6001	120	48.7695	14602	S2.raw	F2		1.74	0.002819	0.1208	296702	48.96
	TRUE	High	[R].GIKDVIQQGATR.[V]			0.160939	0.00352818	1	2	1	A0A1U8EQG4	A0A1U8EQG4 [206-217]	1	1285.72	0	100			200		Not Found	High	High	0.002819	0.1331	1.6	27.13	R.GIKDVIQQGATR.V	[206-217]		Used
		Checked	Confidence	Identifying Node	PSM Ambiguity	Annotated Sequence	Modifications	# Protein Groups	# Proteins	Master Protein Accessions	Protein Accessions	# Missed Cleavages	Charge	DeltaScore	DeltaCn	Rank	Search Engine Rank	m/z [Da]	MH+ [Da]	Theo. MH+ [Da]	DeltaM [ppm]	Deltam/z [Da]	Activation Type	MS Order	Isolation Interference [%]	Ion Inject Time [ms]	RT [min]	First Scan	Spectrum File	File ID	Quan Info	XCorr	Percolator q-Value	Percolator PEP	Precursor Abundance	Apex RT [min]
		TRUE	High	Sequest HT (A2)	Unambiguous	[R].GIKDVIQQGATR.[V]		1	2	A0A1U8EQG4	A0A2G3ANM0; A0A1U8EQG4	1	2	0.275	0	1	1	643.363	1285.72	1285.72	-2.07	-0.00133	HCD (High Energy Collision Dissociation)	MS2	0	120	27.1391	6552	S2.raw	F2		1.6	0.002819	0.1331	84426.6	27.13
TRUE	High	Master Protein	A0A2G2ZC11	Alpha-mannosidase OS=Capsicum annuum OX=4072 GN=T459_17561 PE=3 SV=1	0	12.712	11	9	9	9	1	1034	116.9	6.58	23.94	9									0	0.479	5.59	111.8	88.2	Peak Found	High
	Checked	Confidence	Annotated Sequence	Modifications	Modifications in Master Proteins	Qvality PEP	Qvality q-value	# Protein Groups	# Proteins	# PSMs	Master Protein Accessions	Positions in Master Proteins	# Missed Cleavages	Theo. MH+ [Da]	# Razor Quan Results	Abundance Ratio: (F2, Sample) / (F1, Control)	Abundance Ratio Variability [%]: (F2, Sample) / (F1, Control)	Abundances (Grouped): F1, Control	Abundances (Grouped): F2, Sample	Quan Info	Found in Sample: [S1] F1: Control, Control	Found in Sample: [S2] F2: Sample, Treated	Confidence (by Search Engine): Sequest HT	Percolator q-Value (by Search Engine): Sequest HT	Percolator PEP (by Search Engine): Sequest HT	XCorr (by Search Engine): Sequest HT	Top Apex RT [min]	Sequence in Protein	Positions in Protein	Peptide Group Modifications in Protein	Quan Usage
	TRUE	High	[K].NVIIQDSTGK.[E]			0.0862809	0	1	4	1	A0A2G2ZC11	A0A2G2ZC11 [524-533]	0	1074.58	0	0.367	0	146.3	53.7		Peak Found	High	High	0	0.06718	2.6	24.92	K.NVIIQDSTGK.E	[524-533]		Used
		Checked	Confidence	Identifying Node	PSM Ambiguity	Annotated Sequence	Modifications	# Protein Groups	# Proteins	Master Protein Accessions	Protein Accessions	# Missed Cleavages	Charge	DeltaScore	DeltaCn	Rank	Search Engine Rank	m/z [Da]	MH+ [Da]	Theo. MH+ [Da]	DeltaM [ppm]	Deltam/z [Da]	Activation Type	MS Order	Isolation Interference [%]	Ion Inject Time [ms]	RT [min]	First Scan	Spectrum File	File ID	Quan Info	XCorr	Percolator q-Value	Percolator PEP	Precursor Abundance	Apex RT [min]
		TRUE	High	Sequest HT (A2)	Unambiguous	[K].NVIIQDSTGK.[E]		1	4	A0A2G2ZC11	E7BYE5; A0A2G2ZC11; A0A1U8HD83; A0A1U8H4V6	0	2	0.4154	0	1	1	537.794	1074.58	1074.58	1.01	0.00054	HCD (High Energy Collision Dissociation)	MS2	11.1993	120	24.8961	5701	S2.raw	F2		2.6	0	0.06718	417834	24.91
	TRUE	High	[R].NQSPEIQSTVR.[Q]			0.086985	0	1	4	1	A0A2G2ZC11	A0A2G2ZC11 [116-126]	0	1258.64	0	100			200		Not Found	High	High	0	0.06787	2.44	23.13	R.NQSPEIQSTVR.Q	[116-126]		Used
		Checked	Confidence	Identifying Node	PSM Ambiguity	Annotated Sequence	Modifications	# Protein Groups	# Proteins	Master Protein Accessions	Protein Accessions	# Missed Cleavages	Charge	DeltaScore	DeltaCn	Rank	Search Engine Rank	m/z [Da]	MH+ [Da]	Theo. MH+ [Da]	DeltaM [ppm]	Deltam/z [Da]	Activation Type	MS Order	Isolation Interference [%]	Ion Inject Time [ms]	RT [min]	First Scan	Spectrum File	File ID	Quan Info	XCorr	Percolator q-Value	Percolator PEP	Precursor Abundance	Apex RT [min]
		TRUE	High	Sequest HT (A2)	Unambiguous	[R].NQSPEIQSTVR.[Q]		1	4	A0A2G2ZC11	E7BYE5; A0A2G2ZC11; A0A1U8HD83; A0A1U8H4V6	0	2	0.5779	0	1	1	629.823	1258.64	1258.64	-0.15	-9e-05	HCD (High Energy Collision Dissociation)	MS2	5.07032	120	23.0989	5039	S2.raw	F2		2.44	0	0.06787	329567	23.13
	TRUE	High	[R].LAHLYEVDEDKDLSTK.[A]			0.0253183	0	1	4	1	A0A2G2ZC11	A0A2G2ZC11 [934-949]	1	1875.93	0	100			200		Not Found	High	High	0	0.01768	4.15	27.93	R.LAHLYEVDEDKDLSTK.A	[934-949]		Used
		Checked	Confidence	Identifying Node	PSM Ambiguity	Annotated Sequence	Modifications	# Protein Groups	# Proteins	Master Protein Accessions	Protein Accessions	# Missed Cleavages	Charge	DeltaScore	DeltaCn	Rank	Search Engine Rank	m/z [Da]	MH+ [Da]	Theo. MH+ [Da]	DeltaM [ppm]	Deltam/z [Da]	Activation Type	MS Order	Isolation Interference [%]	Ion Inject Time [ms]	RT [min]	First Scan	Spectrum File	File ID	Quan Info	XCorr	Percolator q-Value	Percolator PEP	Precursor Abundance	Apex RT [min]
		TRUE	High	Sequest HT (A2)	Unambiguous	[R].LAHLYEVDEDKDLSTK.[A]		1	4	A0A2G2ZC11	E7BYE5; A0A2G2ZC11; A0A1U8HD83; A0A1U8H4V6	1	4	0.4892	0	1	1	469.74	1875.94	1875.93	1.92	0.0009	HCD (High Energy Collision Dissociation)	MS2	20.1773	120	27.8956	6844	S2.raw	F2		4.15	0	0.01768	531262	27.93
	TRUE	High	[R].VNALYSSPSIYTDAK.[Y]			0.0388558	0	1	4	1	A0A2G2ZC11	A0A2G2ZC11 [329-343]	0	1628.82	0	100			200		Not Found	High	High	0	0.02816	2.46	34.01	R.VNALYSSPSIYTDAK.Y	[329-343]		Used
		Checked	Confidence	Identifying Node	PSM Ambiguity	Annotated Sequence	Modifications	# Protein Groups	# Proteins	Master Protein Accessions	Protein Accessions	# Missed Cleavages	Charge	DeltaScore	DeltaCn	Rank	Search Engine Rank	m/z [Da]	MH+ [Da]	Theo. MH+ [Da]	DeltaM [ppm]	Deltam/z [Da]	Activation Type	MS Order	Isolation Interference [%]	Ion Inject Time [ms]	RT [min]	First Scan	Spectrum File	File ID	Quan Info	XCorr	Percolator q-Value	Percolator PEP	Precursor Abundance	Apex RT [min]
		TRUE	High	Sequest HT (A2)	Unambiguous	[R].VNALYSSPSIYTDAK.[Y]		1	4	A0A2G2ZC11	E7BYE5; A0A2G2ZC11; A0A1U8HD83; A0A1U8H4V6	0	2	0.7195	0	1	1	814.912	1628.82	1628.82	-0.02	-2e-05	HCD (High Energy Collision Dissociation)	MS2	2.28265	120	34.0071	9221	S2.raw	F2		2.46	0	0.02816	230399	34.01
	TRUE	High	[R].SSLEQSFSYYSADDGSK.[D]			0.0310495	0	1	4	1	A0A2G2ZC11	A0A2G2ZC11 [642-658]	0	1870.8	0	100			200		Not Found	High	High	0	0.02205	2.36	35.54	R.SSLEQSFSYYSADDGSK.D	[642-658]		Used
		Checked	Confidence	Identifying Node	PSM Ambiguity	Annotated Sequence	Modifications	# Protein Groups	# Proteins	Master Protein Accessions	Protein Accessions	# Missed Cleavages	Charge	DeltaScore	DeltaCn	Rank	Search Engine Rank	m/z [Da]	MH+ [Da]	Theo. MH+ [Da]	DeltaM [ppm]	Deltam/z [Da]	Activation Type	MS Order	Isolation Interference [%]	Ion Inject Time [ms]	RT [min]	First Scan	Spectrum File	File ID	Quan Info	XCorr	Percolator q-Value	Percolator PEP	Precursor Abundance	Apex RT [min]
		TRUE	High	Sequest HT (A2)	Unambiguous	[R].SSLEQSFSYYSADDGSK.[D]		1	4	A0A2G2ZC11	E7BYE5; A0A2G2ZC11; A0A1U8HD83; A0A1U8H4V6	0	2	0.6822	0	1	1	935.902	1870.8	1870.8	-0.35	-0.00032	HCD (High Energy Collision Dissociation)	MS2	23.5012	120	35.5295	9819	S2.raw	F2		2.36	0	0.02205	173009	35.54
	TRUE	High	[K].EIESQLLPIVK.[A]			0.0371228	0	1	4	1	A0A2G2ZC11	A0A2G2ZC11 [534-544]	0	1268.75	0	0.524	0	131.2	68.8		Peak Found	High	High	0	0.0268	2.57	38.35	K.EIESQLLPIVK.A	[534-544]		Used
		Checked	Confidence	Identifying Node	PSM Ambiguity	Annotated Sequence	Modifications	# Protein Groups	# Proteins	Master Protein Accessions	Protein Accessions	# Missed Cleavages	Charge	DeltaScore	DeltaCn	Rank	Search Engine Rank	m/z [Da]	MH+ [Da]	Theo. MH+ [Da]	DeltaM [ppm]	Deltam/z [Da]	Activation Type	MS Order	Isolation Interference [%]	Ion Inject Time [ms]	RT [min]	First Scan	Spectrum File	File ID	Quan Info	XCorr	Percolator q-Value	Percolator PEP	Precursor Abundance	Apex RT [min]
		TRUE	High	Sequest HT (A2)	Unambiguous	[K].EIESQLLPIVK.[A]		1	4	A0A2G2ZC11	E7BYE5; A0A2G2ZC11; A0A1U8HD83; A0A1U8H4V6	0	2	0.4397	0	1	1	634.877	1268.75	1268.75	0.39	0.00025	HCD (High Energy Collision Dissociation)	MS2	11.7478	120	38.3815	10956	S2.raw	F2		2.57	0	0.0268	999398	38.36
	TRUE	High	[K].AEAPSDSQDVPR.[G]			0.0232922	0	1	4	1	A0A2G2ZC11	A0A2G2ZC11 [989-1000]	0	1271.59	0	100			200		Not Found	High	High	0	0.01612	1.67	21.04	K.AEAPSDSQDVPR.G	[989-1000]		Used
		Checked	Confidence	Identifying Node	PSM Ambiguity	Annotated Sequence	Modifications	# Protein Groups	# Proteins	Master Protein Accessions	Protein Accessions	# Missed Cleavages	Charge	DeltaScore	DeltaCn	Rank	Search Engine Rank	m/z [Da]	MH+ [Da]	Theo. MH+ [Da]	DeltaM [ppm]	Deltam/z [Da]	Activation Type	MS Order	Isolation Interference [%]	Ion Inject Time [ms]	RT [min]	First Scan	Spectrum File	File ID	Quan Info	XCorr	Percolator q-Value	Percolator PEP	Precursor Abundance	Apex RT [min]
		TRUE	High	Sequest HT (A2)	Unambiguous	[K].AEAPSDSQDVPR.[G]		1	4	A0A2G2ZC11	E7BYE5; A0A2G2ZC11; A0A1U8HD83; A0A1U8H4V6	0	2	0.6946	0	1	1	636.297	1271.59	1271.59	0.11	7e-05	HCD (High Energy Collision Dissociation)	MS2	6.99338	120	21.1043	4322	S2.raw	F2		1.67	0	0.01612	62993.4	21.04
	TRUE	High	[K].LIHYVNQDGR.[VA]			0.13479	0.00352818	1	4	1	A0A2G2ZC11	A0A2G2ZC11 [319-328]	0	1214.63	0	19.269	0	9.9	190.1		Peak Found	High	High	0.002819	0.1096	2.34	22.13	K.LIHYVNQDGR.V	[319-328]		Used
		Checked	Confidence	Identifying Node	PSM Ambiguity	Annotated Sequence	Modifications	# Protein Groups	# Proteins	Master Protein Accessions	Protein Accessions	# Missed Cleavages	Charge	DeltaScore	DeltaCn	Rank	Search Engine Rank	m/z [Da]	MH+ [Da]	Theo. MH+ [Da]	DeltaM [ppm]	Deltam/z [Da]	Activation Type	MS Order	Isolation Interference [%]	Ion Inject Time [ms]	RT [min]	First Scan	Spectrum File	File ID	Quan Info	XCorr	Percolator q-Value	Percolator PEP	Precursor Abundance	Apex RT [min]
		TRUE	High	Sequest HT (A2)	Unambiguous	[K].LIHYVNQDGR.[VA]		1	4	A0A2G2ZC11	A0A2G2ZC11; A0A1U8FLW8; A0A1U8HD83; A0A1U8H4V6	0	3	0.4573	0	1	1	405.547	1214.63	1214.63	-1.37	-0.00056	HCD (High Energy Collision Dissociation)	MS2	13.2887	120	22.0546	4664	S2.raw	F2		2.34	0.002819	0.1096	550338	22.11
	TRUE	High	[K].ELVTQIQTDIK.[S]			0.10352	0.00352818	1	4	1	A0A2G2ZC11	A0A2G2ZC11 [739-749]	0	1287.72	0	0.438	0	139.1	60.9		Peak Found	High	High	0.002819	0.08194	3.35	33.94	K.ELVTQIQTDIK.S	[739-749]		Used
		Checked	Confidence	Identifying Node	PSM Ambiguity	Annotated Sequence	Modifications	# Protein Groups	# Proteins	Master Protein Accessions	Protein Accessions	# Missed Cleavages	Charge	DeltaScore	DeltaCn	Rank	Search Engine Rank	m/z [Da]	MH+ [Da]	Theo. MH+ [Da]	DeltaM [ppm]	Deltam/z [Da]	Activation Type	MS Order	Isolation Interference [%]	Ion Inject Time [ms]	RT [min]	First Scan	Spectrum File	File ID	Quan Info	XCorr	Percolator q-Value	Percolator PEP	Precursor Abundance	Apex RT [min]
		TRUE	High	Sequest HT (A2)	Unambiguous	[K].ELVTQIQTDIK.[S]		1	4	A0A2G2ZC11	E7BYE5; A0A2G2ZC11; A0A1U8HD83; A0A1U8H4V6	0	2	0.5433	0	1	1	644.362	1287.72	1287.72	1.54	0.00099	HCD (High Energy Collision Dissociation)	MS2	31.6894	120	33.9014	9181	S2.raw	F2		3.35	0.002819	0.08194	1.08642e+06	33.92
TRUE	High	Master Protein	B9VRK9	Peroxidase OS=Capsicum annuum OX=4072 GN=POD PE=2 SV=1	0	12.359	26	6	6	6	1	324	34.9	9.2	18.48	6	metabolic process;response to stimulus	extracellular	antioxidant activity;catalytic activity;metal ion binding	Pf00141	107871140	LOC107871140	5		0	0.674	0	35.2	164.8	Peak Found	High
	Checked	Confidence	Annotated Sequence	Modifications	Modifications in Master Proteins	Qvality PEP	Qvality q-value	# Protein Groups	# Proteins	# PSMs	Master Protein Accessions	Positions in Master Proteins	# Missed Cleavages	Theo. MH+ [Da]	# Razor Quan Results	Abundance Ratio: (F2, Sample) / (F1, Control)	Abundance Ratio Variability [%]: (F2, Sample) / (F1, Control)	Abundances (Grouped): F1, Control	Abundances (Grouped): F2, Sample	Quan Info	Found in Sample: [S1] F1: Control, Control	Found in Sample: [S2] F2: Sample, Treated	Confidence (by Search Engine): Sequest HT	Percolator q-Value (by Search Engine): Sequest HT	Percolator PEP (by Search Engine): Sequest HT	XCorr (by Search Engine): Sequest HT	Top Apex RT [min]	Sequence in Protein	Positions in Protein	Peptide Group Modifications in Protein	Quan Usage
	TRUE	High	[R].NSGSGDNNLAPLDLQTPTK.[F]			0.00401571	0	1	1	1	B9VRK9	B9VRK9 [232-250]	0	1941.95	0	100			200		Not Found	High	High	0	0.002383	3.53	34.73	R.NSGSGDNNLAPLDLQTPTK.F	[232-250]		Used
		Checked	Confidence	Identifying Node	PSM Ambiguity	Annotated Sequence	Modifications	# Protein Groups	# Proteins	Master Protein Accessions	Protein Accessions	# Missed Cleavages	Charge	DeltaScore	DeltaCn	Rank	Search Engine Rank	m/z [Da]	MH+ [Da]	Theo. MH+ [Da]	DeltaM [ppm]	Deltam/z [Da]	Activation Type	MS Order	Isolation Interference [%]	Ion Inject Time [ms]	RT [min]	First Scan	Spectrum File	File ID	Quan Info	XCorr	Percolator q-Value	Percolator PEP	Precursor Abundance	Apex RT [min]
		TRUE	High	Sequest HT (A2)	Unambiguous	[R].NSGSGDNNLAPLDLQTPTK.[F]		1	1	B9VRK9	B9VRK9	0	2	0.6459	0	1	1	971.479	1941.95	1941.95	-0.19	-0.00019	HCD (High Energy Collision Dissociation)	MS2	0	120	34.6784	9483	S2.raw	F2		3.53	0	0.002383	1.32489e+06	34.73
	TRUE	High	[KR].DSVVILGGPNWNVK.[ML]			0.0176813	0	1	2	1	B9VRK9	B9VRK9 [134-147]	0	1497.81	0					No Quan Values	Not Found	High	High	0	0.01191	3.34		R.DSVVILGGPNWNVK.L	[134-147]		Not Used
		Checked	Confidence	Identifying Node	PSM Ambiguity	Annotated Sequence	Modifications	# Protein Groups	# Proteins	Master Protein Accessions	Protein Accessions	# Missed Cleavages	Charge	DeltaScore	DeltaCn	Rank	Search Engine Rank	m/z [Da]	MH+ [Da]	Theo. MH+ [Da]	DeltaM [ppm]	Deltam/z [Da]	Activation Type	MS Order	Isolation Interference [%]	Ion Inject Time [ms]	RT [min]	First Scan	Spectrum File	File ID	Quan Info	XCorr	Percolator q-Value	Percolator PEP	Precursor Abundance	Apex RT [min]
		TRUE	High	Sequest HT (A2)	Unambiguous	[KR].DSVVILGGPNWNVK.[ML]		1	2	B9VRK9	P86001; B9VRK9	0	2	0.485	0	1	1	749.408	1497.81	1497.81	1.48	0.0011	HCD (High Energy Collision Dissociation)	MS2	8.17699	120	39.1932	11269	S2.raw	F2		3.34	0	0.01191
	TRUE	High	[K].ACPGVVSCADILAITAR.[D]	2xCarbamidomethyl [C2; C8]		3.35024e-05	0	1	1	1	B9VRK9	B9VRK9 [117-133]	0	1773.9	0	100			200		Not Found	High	High	0	1.314e-05	4.16	39.06	K.ACPGVVSCADILAITAR.D	[117-133]		Used
		Checked	Confidence	Identifying Node	PSM Ambiguity	Annotated Sequence	Modifications	# Protein Groups	# Proteins	Master Protein Accessions	Protein Accessions	# Missed Cleavages	Charge	DeltaScore	DeltaCn	Rank	Search Engine Rank	m/z [Da]	MH+ [Da]	Theo. MH+ [Da]	DeltaM [ppm]	Deltam/z [Da]	Activation Type	MS Order	Isolation Interference [%]	Ion Inject Time [ms]	RT [min]	First Scan	Spectrum File	File ID	Quan Info	XCorr	Percolator q-Value	Percolator PEP	Precursor Abundance	Apex RT [min]
		TRUE	High	Sequest HT (A2)	Unambiguous	[K].AcPGVVScADILAITAR.[D]	C2(Carbamidomethyl); C8(Carbamidomethyl)	1	1	B9VRK9	B9VRK9	0	2	0.8125	0	1	1	887.453	1773.9	1773.9	0.34	0.0003	HCD (High Energy Collision Dissociation)	MS2	3.55934	120	39.0754	11223	S2.raw	F2		4.16	0	1.314e-05	643193	39.06
	TRUE	High	[K].MGDNRPLTGSNGEIR.[K]			0.10908	0.00352818	1	1	1	B9VRK9	B9VRK9 [303-317]	0	1616.78	0	100			200		Not Found	High	High	0.002819	0.08665	3.14	23.69	K.MGDNRPLTGSNGEIR.K	[303-317]		Used
		Checked	Confidence	Identifying Node	PSM Ambiguity	Annotated Sequence	Modifications	# Protein Groups	# Proteins	Master Protein Accessions	Protein Accessions	# Missed Cleavages	Charge	DeltaScore	DeltaCn	Rank	Search Engine Rank	m/z [Da]	MH+ [Da]	Theo. MH+ [Da]	DeltaM [ppm]	Deltam/z [Da]	Activation Type	MS Order	Isolation Interference [%]	Ion Inject Time [ms]	RT [min]	First Scan	Spectrum File	File ID	Quan Info	XCorr	Percolator q-Value	Percolator PEP	Precursor Abundance	Apex RT [min]
		TRUE	High	Sequest HT (A2)	Unambiguous	[K].MGDNRPLTGSNGEIR.[K]		1	1	B9VRK9	B9VRK9	0	3	0.5955	0	1	1	539.599	1616.78	1616.78	0.66	0.00036	HCD (High Energy Collision Dissociation)	MS2	16.349	120	23.7031	5261	S2.raw	F2		3.14	0.002819	0.08665	224383	23.69
	TRUE	High	[R].AAPNVNSVR.[G]			0.106909	0.00352818	1	1	1	B9VRK9	B9VRK9 [94-102]	0	927.501	0	0.674	0	119.5	80.5		Peak Found	High	High	0.002819	0.08492	1.88	21.06	R.AAPNVNSVR.G	[94-102]		Used
		Checked	Confidence	Identifying Node	PSM Ambiguity	Annotated Sequence	Modifications	# Protein Groups	# Proteins	Master Protein Accessions	Protein Accessions	# Missed Cleavages	Charge	DeltaScore	DeltaCn	Rank	Search Engine Rank	m/z [Da]	MH+ [Da]	Theo. MH+ [Da]	DeltaM [ppm]	Deltam/z [Da]	Activation Type	MS Order	Isolation Interference [%]	Ion Inject Time [ms]	RT [min]	First Scan	Spectrum File	File ID	Quan Info	XCorr	Percolator q-Value	Percolator PEP	Precursor Abundance	Apex RT [min]
		TRUE	High	Sequest HT (A2)	Unambiguous	[R].AAPNVNSVR.[G]		1	1	B9VRK9	B9VRK9	0	2	0.5851	0	1	1	464.254	927.5	927.501	-0.73	-0.00034	HCD (High Energy Collision Dissociation)	MS2	28.7416	120	20.4682	4088	S2.raw	F2		1.88	0.002819	0.08492	483636	20.52
	TRUE	High	[K].STVQSAINR.[E]			0.190189	0.00352818	1	1	1	B9VRK9	B9VRK9 [47-55]	0	975.522	0	100			200		Not Found	High	High	0.002819	0.1594	2.44	20.84	K.STVQSAINR.E	[47-55]		Used
		Checked	Confidence	Identifying Node	PSM Ambiguity	Annotated Sequence	Modifications	# Protein Groups	# Proteins	Master Protein Accessions	Protein Accessions	# Missed Cleavages	Charge	DeltaScore	DeltaCn	Rank	Search Engine Rank	m/z [Da]	MH+ [Da]	Theo. MH+ [Da]	DeltaM [ppm]	Deltam/z [Da]	Activation Type	MS Order	Isolation Interference [%]	Ion Inject Time [ms]	RT [min]	First Scan	Spectrum File	File ID	Quan Info	XCorr	Percolator q-Value	Percolator PEP	Precursor Abundance	Apex RT [min]
		TRUE	High	Sequest HT (A2)	Unambiguous	[K].STVQSAINR.[E]		1	1	B9VRK9	B9VRK9	0	2	0.3607	0	1	1	488.264	975.522	975.522	-0.23	-0.00011	HCD (High Energy Collision Dissociation)	MS2	20.2758	120	20.8008	4211	S2.raw	F2		2.44	0.002819	0.1594	676334	20.84
TRUE	High	Master Protein	A0A2G2Z0D1	polygalacturonase inhibitor-like OS=Capsicum annuum OX=4072 GN=LOC107877627 PE=4 SV=1	0	11.834	17	5	10	1	1	334	37.5	8.73	25.17	5									0	100			200	Not Found	High
	Checked	Confidence	Annotated Sequence	Modifications	Modifications in Master Proteins	Qvality PEP	Qvality q-value	# Protein Groups	# Proteins	# PSMs	Master Protein Accessions	Positions in Master Proteins	# Missed Cleavages	Theo. MH+ [Da]	# Razor Quan Results	Abundance Ratio: (F2, Sample) / (F1, Control)	Abundance Ratio Variability [%]: (F2, Sample) / (F1, Control)	Abundances (Grouped): F1, Control	Abundances (Grouped): F2, Sample	Quan Info	Found in Sample: [S1] F1: Control, Control	Found in Sample: [S2] F2: Sample, Treated	Confidence (by Search Engine): Sequest HT	Percolator q-Value (by Search Engine): Sequest HT	Percolator PEP (by Search Engine): Sequest HT	XCorr (by Search Engine): Sequest HT	Top Apex RT [min]	Sequence in Protein	Positions in Protein	Peptide Group Modifications in Protein	Quan Usage
	TRUE	High	[R].NMLEGDISFLFGK.[D]	1xOxidation [M2]		0.0104822	0	3	8	2	A0A2G2Z0D1; D9IC46; A0A059P572	A0A2G2Z0D1 [229-241]; D9IC46 [160-172]; A0A059P572 [240-252]	0	1486.72	0	3.674	0	42.8	157.2	Shared	Peak Found	High	High	0	0.00676	2.83	43.59	R.NMLEGDISFLFGK.D	[229-241]		Not Used
		Checked	Confidence	Identifying Node	PSM Ambiguity	Annotated Sequence	Modifications	# Protein Groups	# Proteins	Master Protein Accessions	Protein Accessions	# Missed Cleavages	Charge	DeltaScore	DeltaCn	Rank	Search Engine Rank	m/z [Da]	MH+ [Da]	Theo. MH+ [Da]	DeltaM [ppm]	Deltam/z [Da]	Activation Type	MS Order	Isolation Interference [%]	Ion Inject Time [ms]	RT [min]	First Scan	Spectrum File	File ID	Quan Info	XCorr	Percolator q-Value	Percolator PEP	Precursor Abundance	Apex RT [min]
		TRUE	High	Sequest HT (A2)	Unambiguous	[R].NmLEGDISFLFGK.[D]	M2(Oxidation)	3	8	A0A2G2Z0D1; D9IC46; A0A059P572	A0A2G2Z0D1; D9IC46; A0A059P572; A0A059P569; A0A1U8E603; D7RJV7; B2CZJ2; A0A2G2YQE7	0	2	0.6749	0	1	1	743.865	1486.72	1486.72	-1.27	-0.00094	HCD (High Energy Collision Dissociation)	MS2	25.837	120	43.407	12874	S2.raw	F2		2.83	0	0.00676	3.17516e+06	43.55
		TRUE	High	Sequest HT (A2)	Unambiguous	[R].NmLEGDISFLFGK.[D]	M2(Oxidation)	3	8	A0A2G2Z0D1; D9IC46; A0A059P572	A0A2G2Z0D1; D9IC46; A0A059P572; A0A059P569; A0A1U8E603; D7RJV7; B2CZJ2; A0A2G2YQE7	0	3	0.5561	0	1	1	496.246	1486.72	1486.72	-0.44	-0.00022	HCD (High Energy Collision Dissociation)	MS2	37.1391	120	43.4471	12888	S2.raw	F2		2.23	0.002819	0.1981	550190	43.55
	TRUE	High	[R].NMLEGDISFLFGK.[D]			0.0808411	0	3	8	1	A0A2G2Z0D1; D9IC46; A0A059P572	A0A2G2Z0D1 [229-241]; D9IC46 [160-172]; A0A059P572 [240-252]	0	1470.73	0	100			200	Shared	Not Found	High	High	0	0.06266	2.13	46.44	R.NMLEGDISFLFGK.D	[229-241]		Not Used
		Checked	Confidence	Identifying Node	PSM Ambiguity	Annotated Sequence	Modifications	# Protein Groups	# Proteins	Master Protein Accessions	Protein Accessions	# Missed Cleavages	Charge	DeltaScore	DeltaCn	Rank	Search Engine Rank	m/z [Da]	MH+ [Da]	Theo. MH+ [Da]	DeltaM [ppm]	Deltam/z [Da]	Activation Type	MS Order	Isolation Interference [%]	Ion Inject Time [ms]	RT [min]	First Scan	Spectrum File	File ID	Quan Info	XCorr	Percolator q-Value	Percolator PEP	Precursor Abundance	Apex RT [min]
		TRUE	High	Sequest HT (A2)	Unambiguous	[R].NMLEGDISFLFGK.[D]		3	8	A0A2G2Z0D1; D9IC46; A0A059P572	A0A2G2Z0D1; D9IC46; A0A059P572; A0A059P569; A0A1U8E603; D7RJV7; B2CZJ2; A0A2G2YQE7	0	2	0.6479	0	1	1	735.869	1470.73	1470.73	0.77	0.00057	HCD (High Energy Collision Dissociation)	MS2	8.27256	120	46.3985	13859	S2.raw	F2		2.13	0	0.06266	229478	46.44
	TRUE	High	[K].LTGTIPQSLSK.[L]			0.0380584	0	2	2	1	A0A2G2Z0D1; A0A059P572	A0A2G2Z0D1 [183-193]; A0A059P572 [194-204]	0	1144.66	0	0.17	0	170.9	29.1	Shared	Peak Found	High	High	0	0.02749	2.3	29.08	K.LTGTIPQSLSK.L	[183-193]		Not Used
		Checked	Confidence	Identifying Node	PSM Ambiguity	Annotated Sequence	Modifications	# Protein Groups	# Proteins	Master Protein Accessions	Protein Accessions	# Missed Cleavages	Charge	DeltaScore	DeltaCn	Rank	Search Engine Rank	m/z [Da]	MH+ [Da]	Theo. MH+ [Da]	DeltaM [ppm]	Deltam/z [Da]	Activation Type	MS Order	Isolation Interference [%]	Ion Inject Time [ms]	RT [min]	First Scan	Spectrum File	File ID	Quan Info	XCorr	Percolator q-Value	Percolator PEP	Precursor Abundance	Apex RT [min]
		TRUE	High	Sequest HT (A2)	Unambiguous	[K].LTGTIPQSLSK.[L]		2	2	A0A2G2Z0D1; A0A059P572	A0A2G2Z0D1; A0A059P572	0	2	0.413	0	1	1	572.833	1144.66	1144.66	2.03	0.00116	HCD (High Energy Collision Dissociation)	MS2	37.8442	120	29.0407	7290	S2.raw	F2		2.3	0	0.02749	212859	29.03
	TRUE	High	[K].TDCCTDWAK.[V]	2xCarbamidomethyl [C3; C4]		0.0534232	0	1	1	1	A0A2G2Z0D1	A0A2G2Z0D1 [56-64]	0	1156.44	0	100			200		Not Found	High	High	0	0.03983	2.84	24.73	K.TDCCTDWAK.V	[56-64]		Used
		Checked	Confidence	Identifying Node	PSM Ambiguity	Annotated Sequence	Modifications	# Protein Groups	# Proteins	Master Protein Accessions	Protein Accessions	# Missed Cleavages	Charge	DeltaScore	DeltaCn	Rank	Search Engine Rank	m/z [Da]	MH+ [Da]	Theo. MH+ [Da]	DeltaM [ppm]	Deltam/z [Da]	Activation Type	MS Order	Isolation Interference [%]	Ion Inject Time [ms]	RT [min]	First Scan	Spectrum File	File ID	Quan Info	XCorr	Percolator q-Value	Percolator PEP	Precursor Abundance	Apex RT [min]
		TRUE	High	Sequest HT (A2)	Unambiguous	[K].TDccTDWAK.[V]	C3(Carbamidomethyl); C4(Carbamidomethyl)	1	1	A0A2G2Z0D1	A0A2G2Z0D1	0	2	0.7887	0	1	1	578.724	1156.44	1156.44	0.01	0	HCD (High Energy Collision Dissociation)	MS2	22.2525	120	24.6729	5618	S2.raw	F2		2.84	0	0.03983	1.1611e+06	24.73
	TRUE	High	[K].CLCDAPLPPCK.[-]	3xCarbamidomethyl [C1; C3; C10]		0.0154029	0	2	6	2	A0A2G2Z0D1; D9IC46	A0A2G2Z0D1 [324-334]; D9IC46 [255-265]	0	1330.6	0	1.017	0	99.1	100.9	Shared	Peak Found	High	High	0	0.01027	2.61	29.23	K.CLCDAPLPPCK.-	[324-334]		Not Used
		Checked	Confidence	Identifying Node	PSM Ambiguity	Annotated Sequence	Modifications	# Protein Groups	# Proteins	Master Protein Accessions	Protein Accessions	# Missed Cleavages	Charge	DeltaScore	DeltaCn	Rank	Search Engine Rank	m/z [Da]	MH+ [Da]	Theo. MH+ [Da]	DeltaM [ppm]	Deltam/z [Da]	Activation Type	MS Order	Isolation Interference [%]	Ion Inject Time [ms]	RT [min]	First Scan	Spectrum File	File ID	Quan Info	XCorr	Percolator q-Value	Percolator PEP	Precursor Abundance	Apex RT [min]
		TRUE	High	Sequest HT (A2)	Unambiguous	[K].cLcDAPLPPcK.[-]	C1(Carbamidomethyl); C3(Carbamidomethyl); C10(Carbamidomethyl)	2	6	A0A2G2Z0D1; D9IC46	A0A2G2Z0D1; D9IC46; A0A059P569; A0A1U8E603; D7RJV7; A0A2G2YQE7	0	2	0.636	0	1	1	665.802	1330.6	1330.6	1.08	0.00072	HCD (High Energy Collision Dissociation)	MS2	13.6326	120	28.989	7269	S2.raw	F2		2.61	0	0.01027	814200	29.3
		TRUE	High	Sequest HT (A2)	Unambiguous	[K].cLcDAPLPPcK.[-]	C1(Carbamidomethyl); C3(Carbamidomethyl); C10(Carbamidomethyl)	2	6	A0A2G2Z0D1; D9IC46	A0A2G2Z0D1; D9IC46; A0A059P569; A0A1U8E603; D7RJV7; A0A2G2YQE7	0	2	0.6341	0	1	1	665.8	1330.59	1330.6	-2.59	-0.00172	HCD (High Energy Collision Dissociation)	MS2	28.8632	120	30.007	7667	S2.raw	F2		2.05	0	0.02481	666813	29.59
	TRUE	High	[KR].GLGNPYDLITWDPK.[T]			0.00270741	0	2	5	3	A0A2G2Z0D1; A0A059P572	A0A2G2Z0D1 [42-55]; A0A059P572 [53-66]	0	1588.8	0	0.858	0	107.7	92.3	Shared	High	High	High	0	0.001553	3	42.08	K.GLGNPYDLITWDPK.T	[42-55]		Not Used
		Checked	Confidence	Identifying Node	PSM Ambiguity	Annotated Sequence	Modifications	# Protein Groups	# Proteins	Master Protein Accessions	Protein Accessions	# Missed Cleavages	Charge	DeltaScore	DeltaCn	Rank	Search Engine Rank	m/z [Da]	MH+ [Da]	Theo. MH+ [Da]	DeltaM [ppm]	Deltam/z [Da]	Activation Type	MS Order	Isolation Interference [%]	Ion Inject Time [ms]	RT [min]	First Scan	Spectrum File	File ID	Quan Info	XCorr	Percolator q-Value	Percolator PEP	Precursor Abundance	Apex RT [min]
		TRUE	High	Sequest HT (A2)	Unambiguous	[KR].GLGNPYDLITWDPK.[T]		2	5	A0A2G2Z0D1; A0A059P572	A0A2G2Z0D1; A0A059P572; A0A1U8E603; D7RJV7; A0A2G2YQE7	0	2	0.6471	0	1	1	794.904	1588.8	1588.8	0.71	0.00056	HCD (High Energy Collision Dissociation)	MS2	9.93385	120	46.1484	13651	S1.raw	F1		2.89	0	0.01247	616857	45.93
		TRUE	High	Sequest HT (A2)	Unambiguous	[KR].GLGNPYDLITWDPK.[T]		2	5	A0A2G2Z0D1; A0A059P572	A0A2G2Z0D1; A0A059P572; A0A1U8E603; D7RJV7; A0A2G2YQE7	0	2	0.6174	0	1	1	794.904	1588.8	1588.8	0.17	0.00013	HCD (High Energy Collision Dissociation)	MS2	0	120	42.0469	12310	S1.raw	F1		2.3	0	0.006139	1.55355e+06	42.12
		TRUE	High	Sequest HT (A2)	Unambiguous	[KR].GLGNPYDLITWDPK.[T]		2	5	A0A2G2Z0D1; A0A059P572	A0A2G2Z0D1; A0A059P572; A0A1U8E603; D7RJV7; A0A2G2YQE7	0	2	0.65	0	1	1	794.904	1588.8	1588.8	0.7	0.00056	HCD (High Energy Collision Dissociation)	MS2	4.24996	120	41.9272	12323	S2.raw	F2		3	0	0.001553	16388701	42.04
TRUE	High	Master Protein	A0A2G2XAU5	Endochitinase B OS=Capsicum annuum OX=4072 GN=T459_35558 PE=4 SV=1	0	11.637	15	3	4	3	1	301	32.8	5.03	12.76	3									0	2.717	56.81	47.2	152.8	Peak Found	High
	Checked	Confidence	Annotated Sequence	Modifications	Modifications in Master Proteins	Qvality PEP	Qvality q-value	# Protein Groups	# Proteins	# PSMs	Master Protein Accessions	Positions in Master Proteins	# Missed Cleavages	Theo. MH+ [Da]	# Razor Quan Results	Abundance Ratio: (F2, Sample) / (F1, Control)	Abundance Ratio Variability [%]: (F2, Sample) / (F1, Control)	Abundances (Grouped): F1, Control	Abundances (Grouped): F2, Sample	Quan Info	Found in Sample: [S1] F1: Control, Control	Found in Sample: [S2] F2: Sample, Treated	Confidence (by Search Engine): Sequest HT	Percolator q-Value (by Search Engine): Sequest HT	Percolator PEP (by Search Engine): Sequest HT	XCorr (by Search Engine): Sequest HT	Top Apex RT [min]	Sequence in Protein	Positions in Protein	Peptide Group Modifications in Protein	Quan Usage
	TRUE	High	[K-].SIGFDGLNDPDIVAR.[D-]			0.00326981	0	1	6	1	A0A2G2XAU5	A0A2G2XAU5 [191-205]	0	1588.8	0	3.951	0	40.4	159.6		Peak Found	High	High	0	0.001909	3.67	38.71	K.SIGFDGLNDPDIVAR.D	[191-205]		Used
		Checked	Confidence	Identifying Node	PSM Ambiguity	Annotated Sequence	Modifications	# Protein Groups	# Proteins	Master Protein Accessions	Protein Accessions	# Missed Cleavages	Charge	DeltaScore	DeltaCn	Rank	Search Engine Rank	m/z [Da]	MH+ [Da]	Theo. MH+ [Da]	DeltaM [ppm]	Deltam/z [Da]	Activation Type	MS Order	Isolation Interference [%]	Ion Inject Time [ms]	RT [min]	First Scan	Spectrum File	File ID	Quan Info	XCorr	Percolator q-Value	Percolator PEP	Precursor Abundance	Apex RT [min]
		TRUE	High	Sequest HT (A2)	Unambiguous	[K-].SIGFDGLNDPDIVAR.[D-]		1	6	A0A2G2XAU5	A0A2G2ZPX5; A0A1U8FGT7; P86078; A0A0C4XN68; A0A2G2XAU5; A0A1U8FL66	0	2	0.7411	0	1	1	794.902	1588.8	1588.8	-0.11	-9e-05	HCD (High Energy Collision Dissociation)	MS2	0	105.027	38.6165	11050	S2.raw	F2		3.67	0	0.001909	3.20056e+06	38.69
	TRUE	High	[R].LECDGGNPQTVAR.[R]	1xCarbamidomethyl [C3]		0.00728175	0	1	5	1	A0A2G2XAU5	A0A2G2XAU5 [243-255]	0	1416.65	0					No Quan Values	Not Found	High	High	0	0.004548	2.32		R.LECDGGNPQTVAR.R	[243-255]		Not Used
		Checked	Confidence	Identifying Node	PSM Ambiguity	Annotated Sequence	Modifications	# Protein Groups	# Proteins	Master Protein Accessions	Protein Accessions	# Missed Cleavages	Charge	DeltaScore	DeltaCn	Rank	Search Engine Rank	m/z [Da]	MH+ [Da]	Theo. MH+ [Da]	DeltaM [ppm]	Deltam/z [Da]	Activation Type	MS Order	Isolation Interference [%]	Ion Inject Time [ms]	RT [min]	First Scan	Spectrum File	File ID	Quan Info	XCorr	Percolator q-Value	Percolator PEP	Precursor Abundance	Apex RT [min]
		TRUE	High	Sequest HT (A2)	Unambiguous	[R].LEcDGGNPQTVAR.[R]	C3(Carbamidomethyl)	1	5	A0A2G2XAU5	A0A2G2ZPX5; A0A1U8FGT7; A0A0C4XN68; A0A2G2XAU5; A0A1U8FL66	0	2	0.7198	0	1	1	708.83	1416.65	1416.65	-0.48	-0.00034	HCD (High Energy Collision Dissociation)	MS2	0	120	21.9123	4612	S2.raw	F2		2.32	0	0.004548
	TRUE	High	[KR].SYPNFGTVGSNDDSKR.[E]			1.74859e-05	0	1	6	2	A0A2G2XAU5	A0A2G2XAU5 [111-126]	1	1743.79	0	1.868	0	69.7	130.3		Peak Found	High	High	0	6.469e-06	4.99	27.37	K.SYPNFGTVGSNDDSKR.E	[111-126]		Used
		Checked	Confidence	Identifying Node	PSM Ambiguity	Annotated Sequence	Modifications	# Protein Groups	# Proteins	Master Protein Accessions	Protein Accessions	# Missed Cleavages	Charge	DeltaScore	DeltaCn	Rank	Search Engine Rank	m/z [Da]	MH+ [Da]	Theo. MH+ [Da]	DeltaM [ppm]	Deltam/z [Da]	Activation Type	MS Order	Isolation Interference [%]	Ion Inject Time [ms]	RT [min]	First Scan	Spectrum File	File ID	Quan Info	XCorr	Percolator q-Value	Percolator PEP	Precursor Abundance	Apex RT [min]
		TRUE	High	Sequest HT (A2)	Unambiguous	[KR].SYPNFGTVGSNDDSKR.[E]		1	6	A0A2G2XAU5	A0A2G2ZPX5; A0A1U8FGT7; A0A1U8F880; A0A0C4XN68; A0A2G2XAU5; A0A1U8FL66	1	2	0.573	0	1	1	872.401	1743.79	1743.79	0.57	0.0005	HCD (High Energy Collision Dissociation)	MS2	3.33085	120	27.3821	6645	S2.raw	F2		1.78	0	0.04105	170454	27.37
		TRUE	High	Sequest HT (A2)	Unambiguous	[KR].SYPNFGTVGSNDDSKR.[E]		1	6	A0A2G2XAU5	A0A2G2ZPX5; A0A1U8FGT7; A0A1U8F880; A0A0C4XN68; A0A2G2XAU5; A0A1U8FL66	1	3	0.6553	0	1	1	581.936	1743.79	1743.79	0.04	2e-05	HCD (High Energy Collision Dissociation)	MS2	2.70364	120	27.3659	6639	S2.raw	F2		4.99	0	6.469e-06	610742	27.37
TRUE	High	Master Protein	A0A1U8FSR6	Ribulose bisphosphate carboxylase small chain OS=Capsicum annuum OX=4072 GN=LOC107858580 PE=3 SV=1	0	11.16	32	5	6	5	1	180	20.5	8.13	20.29	5									0	0.825	110.55	40.6	159.4	Peak Found	High
	Checked	Confidence	Annotated Sequence	Modifications	Modifications in Master Proteins	Qvality PEP	Qvality q-value	# Protein Groups	# Proteins	# PSMs	Master Protein Accessions	Positions in Master Proteins	# Missed Cleavages	Theo. MH+ [Da]	# Razor Quan Results	Abundance Ratio: (F2, Sample) / (F1, Control)	Abundance Ratio Variability [%]: (F2, Sample) / (F1, Control)	Abundances (Grouped): F1, Control	Abundances (Grouped): F2, Sample	Quan Info	Found in Sample: [S1] F1: Control, Control	Found in Sample: [S2] F2: Sample, Treated	Confidence (by Search Engine): Sequest HT	Percolator q-Value (by Search Engine): Sequest HT	Percolator PEP (by Search Engine): Sequest HT	XCorr (by Search Engine): Sequest HT	Top Apex RT [min]	Sequence in Protein	Positions in Protein	Peptide Group Modifications in Protein	Quan Usage
	TRUE	High	[RK].SPGYYDGR.[Y]			0.076042	0	1	10	1	A0A1U8FSR6	A0A1U8FSR6 [115-122]	0	914.4	0	2.127	0	64	136		Peak Found	High	High	0	0.05856	1.99	21.5	R.SPGYYDGR.Y	[115-122]		Used
		Checked	Confidence	Identifying Node	PSM Ambiguity	Annotated Sequence	Modifications	# Protein Groups	# Proteins	Master Protein Accessions	Protein Accessions	# Missed Cleavages	Charge	DeltaScore	DeltaCn	Rank	Search Engine Rank	m/z [Da]	MH+ [Da]	Theo. MH+ [Da]	DeltaM [ppm]	Deltam/z [Da]	Activation Type	MS Order	Isolation Interference [%]	Ion Inject Time [ms]	RT [min]	First Scan	Spectrum File	File ID	Quan Info	XCorr	Percolator q-Value	Percolator PEP	Precursor Abundance	Apex RT [min]
		TRUE	High	Sequest HT (A2)	Unambiguous	[RK].SPGYYDGR.[Y]		1	10	A0A1U8FSR6	V5K5V2; A0A1U8FSR6; A0A2G3AAZ6; A0A1U8FGV0; A0A2G3AAW3; A0A1U8FSL8; O65349; A0A2G3AB08; A0A1U8FWC9; A0A1U8FSM6	0	2	0.4422	0	1	1	457.704	914.4	914.4	-0.19	-9e-05	HCD (High Energy Collision Dissociation)	MS2	42.6118	120	21.3915	4426	S2.raw	F2		1.99	0	0.05856	3.67863e+06	21.49
	TRUE	High	[R].QVQCISFIAYKPEGY.[-]	1xCarbamidomethyl [C4]		0.0182823	0	1	8	1	A0A1U8FSR6	A0A1U8FSR6 [166-180]	0	1802.88	0					No Quan Values	Not Found	High	High	0	0.01241	3.47		R.QVQCISFIAYKPEGY.-	[166-180]		Not Used
		Checked	Confidence	Identifying Node	PSM Ambiguity	Annotated Sequence	Modifications	# Protein Groups	# Proteins	Master Protein Accessions	Protein Accessions	# Missed Cleavages	Charge	DeltaScore	DeltaCn	Rank	Search Engine Rank	m/z [Da]	MH+ [Da]	Theo. MH+ [Da]	DeltaM [ppm]	Deltam/z [Da]	Activation Type	MS Order	Isolation Interference [%]	Ion Inject Time [ms]	RT [min]	First Scan	Spectrum File	File ID	Quan Info	XCorr	Percolator q-Value	Percolator PEP	Precursor Abundance	Apex RT [min]
		TRUE	High	Sequest HT (A2)	Unambiguous	[R].QVQcISFIAYKPEGY.[-]	C4(Carbamidomethyl)	1	8	A0A1U8FSR6	V5K5V2; A0A1U8FSR6; A0A2G3AAZ6; A0A2G2ZN07; A0A1U8FGV0; A0A1U8FSL8; A0A1U8FWC9; A0A1U8FSM6	0	2	0.5591	0	1	1	901.943	1802.88	1802.88	0.08	7e-05	HCD (High Energy Collision Dissociation)	MS2	0	120	38.5818	11036	S2.raw	F2		3.47	0	0.01241
	TRUE	High	[K].KYETLSYLPDLSDEQLLK.[E]			0.00270741	0	1	7	2	A0A1U8FSR6	A0A1U8FSR6 [68-85]	1	2155.12	0	100			200		Not Found	High	High	0	0.06643	5.17	39.34	K.KYETLSYLPDLSDEQLLK.E	[68-85]		Used
		Checked	Confidence	Identifying Node	PSM Ambiguity	Annotated Sequence	Modifications	# Protein Groups	# Proteins	Master Protein Accessions	Protein Accessions	# Missed Cleavages	Charge	DeltaScore	DeltaCn	Rank	Search Engine Rank	m/z [Da]	MH+ [Da]	Theo. MH+ [Da]	DeltaM [ppm]	Deltam/z [Da]	Activation Type	MS Order	Isolation Interference [%]	Ion Inject Time [ms]	RT [min]	First Scan	Spectrum File	File ID	Quan Info	XCorr	Percolator q-Value	Percolator PEP	Precursor Abundance	Apex RT [min]
		TRUE	High	Sequest HT (A2)	Unambiguous	[K].KYETLSYLPDLSDEQLLK.[E]		1	7	A0A1U8FSR6	V5K5V2; A0A1U8FSR6; A0A2G2ZN07; A0A1U8FGV0; A0A2G3AAW3; O65349; A0A1U8FWC9	1	2	0.6939	0	1	1	1078.06	2155.12	2155.12	0.16	0.00017	HCD (High Energy Collision Dissociation)	MS2	0	120	39.3257	11321	S2.raw	F2		2.94	0	0.001551
		TRUE	High	Sequest HT (A2)	Unambiguous	[K].KYETLSYLPDLSDEQLLK.[E]		1	7	A0A1U8FSR6	V5K5V2; A0A1U8FSR6; A0A2G2ZN07; A0A1U8FGV0; A0A2G3AAW3; O65349; A0A1U8FWC9	1	3	0.5764	0	1	1	719.044	2155.12	2155.12	0.3	0.00021	HCD (High Energy Collision Dissociation)	MS2	1.84255	120	39.3133	11316	S2.raw	F2		5.17	0	0.06643	1.63874e+06	39.34
	TRUE	High	[K].GWVPCLEFETEHGFVYR.[E]	1xCarbamidomethyl [C5]		0.000775617	0	1	7	1	A0A1U8FSR6	A0A1U8FSR6 [94-110]	0	2125.98	0	0.32	0	151.5	48.5		Peak Found	High	High	0	0.000399	4.84	39.55	K.GWVPCLEFETEHGFVYR.E	[94-110]		Used
		Checked	Confidence	Identifying Node	PSM Ambiguity	Annotated Sequence	Modifications	# Protein Groups	# Proteins	Master Protein Accessions	Protein Accessions	# Missed Cleavages	Charge	DeltaScore	DeltaCn	Rank	Search Engine Rank	m/z [Da]	MH+ [Da]	Theo. MH+ [Da]	DeltaM [ppm]	Deltam/z [Da]	Activation Type	MS Order	Isolation Interference [%]	Ion Inject Time [ms]	RT [min]	First Scan	Spectrum File	File ID	Quan Info	XCorr	Percolator q-Value	Percolator PEP	Precursor Abundance	Apex RT [min]
		TRUE	High	Sequest HT (A2)	Unambiguous	[K].GWVPcLEFETEHGFVYR.[E]	C5(Carbamidomethyl)	1	7	A0A1U8FSR6	V5K5V2; A0A1U8FSR6; A0A2G2ZN07; A0A1U8FGV0; A0A2G3AAW3; O65349; A0A1U8FWC9	0	3	0.7686	0	1	1	709.331	2125.98	2125.98	-0.13	-9e-05	HCD (High Energy Collision Dissociation)	MS2	3.05502	120	39.4606	11374	S2.raw	F2		4.84	0	0.000399	277263	39.47
	TRUE	High	[K].YETLSYLPDLSDEQLLK.[E]			0.267754	0.00855505	1	7	1	A0A1U8FSR6	A0A1U8FSR6 [69-85]	0	2027.02	0	100			200		Not Found	High	High	0.006818	0.2314	1.87	42.63	K.YETLSYLPDLSDEQLLK.E	[69-85]		Used
		Checked	Confidence	Identifying Node	PSM Ambiguity	Annotated Sequence	Modifications	# Protein Groups	# Proteins	Master Protein Accessions	Protein Accessions	# Missed Cleavages	Charge	DeltaScore	DeltaCn	Rank	Search Engine Rank	m/z [Da]	MH+ [Da]	Theo. MH+ [Da]	DeltaM [ppm]	Deltam/z [Da]	Activation Type	MS Order	Isolation Interference [%]	Ion Inject Time [ms]	RT [min]	First Scan	Spectrum File	File ID	Quan Info	XCorr	Percolator q-Value	Percolator PEP	Precursor Abundance	Apex RT [min]
		TRUE	High	Sequest HT (A2)	Unambiguous	[K].YETLSYLPDLSDEQLLK.[E]		1	7	A0A1U8FSR6	V5K5V2; A0A1U8FSR6; A0A2G2ZN07; A0A1U8FGV0; A0A2G3AAW3; O65349; A0A1U8FWC9	0	2	0.6417	0	1	1	1014.02	2027.02	2027.02	1.13	0.00115	HCD (High Energy Collision Dissociation)	MS2	0	120	42.5858	12571	S2.raw	F2		1.87	0.006818	0.2314	4.59534e+06	42.63
TRUE	High	Master Protein	A0A1U8GZB5	Peroxidase OS=Capsicum annuum OX=4072 GN=LOC107874093 PE=3 SV=1	0	11.153	17	3	5	3	1	325	35	4.79	16.93	3	metabolic process;response to stimulus	extracellular	antioxidant activity;catalytic activity;metal ion binding	Pf00141	107874093	LOC107874093	1		0			195.3	4.7	High	High
	Checked	Confidence	Annotated Sequence	Modifications	Modifications in Master Proteins	Qvality PEP	Qvality q-value	# Protein Groups	# Proteins	# PSMs	Master Protein Accessions	Positions in Master Proteins	# Missed Cleavages	Theo. MH+ [Da]	# Razor Quan Results	Abundance Ratio: (F2, Sample) / (F1, Control)	Abundance Ratio Variability [%]: (F2, Sample) / (F1, Control)	Abundances (Grouped): F1, Control	Abundances (Grouped): F2, Sample	Quan Info	Found in Sample: [S1] F1: Control, Control	Found in Sample: [S2] F2: Sample, Treated	Confidence (by Search Engine): Sequest HT	Percolator q-Value (by Search Engine): Sequest HT	Percolator PEP (by Search Engine): Sequest HT	XCorr (by Search Engine): Sequest HT	Top Apex RT [min]	Sequence in Protein	Positions in Protein	Peptide Group Modifications in Protein	Quan Usage
	TRUE	High	[R].SGVTPDIPSPFESLDVMIPQFTR.[K]			0.000610663	0	1	3	1	A0A1U8GZB5	A0A1U8GZB5 [153-175]	0	2533.26	0	100			200		Not Found	High	High	0	0.0003072	2.57	51.08	R.SGVTPDIPSPFESLDVMIPQFTR.K	[153-175]		Used
		Checked	Confidence	Identifying Node	PSM Ambiguity	Annotated Sequence	Modifications	# Protein Groups	# Proteins	Master Protein Accessions	Protein Accessions	# Missed Cleavages	Charge	DeltaScore	DeltaCn	Rank	Search Engine Rank	m/z [Da]	MH+ [Da]	Theo. MH+ [Da]	DeltaM [ppm]	Deltam/z [Da]	Activation Type	MS Order	Isolation Interference [%]	Ion Inject Time [ms]	RT [min]	First Scan	Spectrum File	File ID	Quan Info	XCorr	Percolator q-Value	Percolator PEP	Precursor Abundance	Apex RT [min]
		TRUE	High	Sequest HT (A2)	Unambiguous	[R].SGVTPDIPSPFESLDVMIPQFTR.[K]		1	3	A0A1U8GZB5	A0A1U8GZB5; A0A2G3AHL8; K7QJP8	0	3	0.5136	0	1	1	845.093	2533.26	2533.26	0.27	0.00023	HCD (High Energy Collision Dissociation)	MS2	0	120	51.0546	15276	S2.raw	F2		2.57	0	0.0003072	146889	51.08
	TRUE	High	[K].LGNIGVLTGTNGEIR.[T]			0.0141671	0	1	2	1	A0A1U8GZB5	A0A1U8GZB5 [304-318]	0	1513.83	0					No Quan Values	Not Found	High	High	0	0.009383	2.96		K.LGNIGVLTGTNGEIR.T	[304-318]		Not Used
		Checked	Confidence	Identifying Node	PSM Ambiguity	Annotated Sequence	Modifications	# Protein Groups	# Proteins	Master Protein Accessions	Protein Accessions	# Missed Cleavages	Charge	DeltaScore	DeltaCn	Rank	Search Engine Rank	m/z [Da]	MH+ [Da]	Theo. MH+ [Da]	DeltaM [ppm]	Deltam/z [Da]	Activation Type	MS Order	Isolation Interference [%]	Ion Inject Time [ms]	RT [min]	First Scan	Spectrum File	File ID	Quan Info	XCorr	Percolator q-Value	Percolator PEP	Precursor Abundance	Apex RT [min]
		TRUE	High	Sequest HT (A2)	Unambiguous	[K].LGNIGVLTGTNGEIR.[T]		1	2	A0A1U8GZB5	A0A1U8GZB5; A0A2G3AHL8	0	2	0.6284	0	1	1	757.419	1513.83	1513.83	-1.32	-0.001	HCD (High Energy Collision Dissociation)	MS2	40.0732	120	35.9303	9979	S2.raw	F2		2.96	0	0.009383
	TRUE	High	[K].DAPANVGIGGTDIVDDIK.[T]			0.000288197	0	1	3	3	A0A1U8GZB5	A0A1U8GZB5 [88-105]	0	1769.89	0	0.01		200			High	High	High	0	0.0001359	4.32	38.59	K.DAPANVGIGGTDIVDDIK.T	[88-105]		Used
		Checked	Confidence	Identifying Node	PSM Ambiguity	Annotated Sequence	Modifications	# Protein Groups	# Proteins	Master Protein Accessions	Protein Accessions	# Missed Cleavages	Charge	DeltaScore	DeltaCn	Rank	Search Engine Rank	m/z [Da]	MH+ [Da]	Theo. MH+ [Da]	DeltaM [ppm]	Deltam/z [Da]	Activation Type	MS Order	Isolation Interference [%]	Ion Inject Time [ms]	RT [min]	First Scan	Spectrum File	File ID	Quan Info	XCorr	Percolator q-Value	Percolator PEP	Precursor Abundance	Apex RT [min]
		TRUE	High	Sequest HT (A2)	Unambiguous	[K].DAPANVGIGGTDIVDDIK.[T]		1	3	A0A1U8GZB5	A0A1U8GZB5; A0A2G3AHL8; K7QJP8	0	3	0.4645	0	1	1	590.635	1769.89	1769.89	-0.71	-0.00042	HCD (High Energy Collision Dissociation)	MS2	11.8879	120	38.6644	11069	S2.raw	F2		3.66	0	0.01796
		TRUE	High	Sequest HT (A2)	Unambiguous	[K].DAPANVGIGGTDIVDDIK.[T]		1	3	A0A1U8GZB5	A0A1U8GZB5; A0A2G3AHL8; K7QJP8	0	2	0.6759	0	1	1	885.451	1769.89	1769.89	1.33	0.00118	HCD (High Energy Collision Dissociation)	MS2	3.95246	120	38.6215	11052	S2.raw	F2		4.32	0	0.0001359
		TRUE	High	Sequest HT (A2)	Unambiguous	[K].DAPANVGIGGTDIVDDIK.[T]		1	3	A0A1U8GZB5	A0A1U8GZB5; A0A2G3AHL8; K7QJP8	0	2	0.6041	0	1	1	885.45	1769.89	1769.89	0.51	0.00045	HCD (High Energy Collision Dissociation)	MS2	4.6815	120	38.5891	11059	S1.raw	F1		3.41	0	0.001213	689790	38.59
TRUE	High	Master Protein	A0A1U8FR64	uncharacterized protein At4g06744-like OS=Capsicum annuum OX=4072 GN=LOC107858656 PE=4 SV=1	0	11.137	17	7	10	7	1	493	54.9	8.1	21.6	7			protein binding	Pf13855	107858656	LOC107858656	2		0	0.637	36.32	123.8	76.2	High	High
	Checked	Confidence	Annotated Sequence	Modifications	Modifications in Master Proteins	Qvality PEP	Qvality q-value	# Protein Groups	# Proteins	# PSMs	Master Protein Accessions	Positions in Master Proteins	# Missed Cleavages	Theo. MH+ [Da]	# Razor Quan Results	Abundance Ratio: (F2, Sample) / (F1, Control)	Abundance Ratio Variability [%]: (F2, Sample) / (F1, Control)	Abundances (Grouped): F1, Control	Abundances (Grouped): F2, Sample	Quan Info	Found in Sample: [S1] F1: Control, Control	Found in Sample: [S2] F2: Sample, Treated	Confidence (by Search Engine): Sequest HT	Percolator q-Value (by Search Engine): Sequest HT	Percolator PEP (by Search Engine): Sequest HT	XCorr (by Search Engine): Sequest HT	Top Apex RT [min]	Sequence in Protein	Positions in Protein	Peptide Group Modifications in Protein	Quan Usage
	TRUE	High	[R].NPDECEAFFLKK.[F]	1xCarbamidomethyl [C5]		0.0852349	0	1	2	1	A0A1U8FR64	A0A1U8FR64 [433-444]	1	1497.7	0	100			200		Not Found	High	High	0	0.06635	2.67	32	R.NPDECEAFFLKK.F	[433-444]		Used
		Checked	Confidence	Identifying Node	PSM Ambiguity	Annotated Sequence	Modifications	# Protein Groups	# Proteins	Master Protein Accessions	Protein Accessions	# Missed Cleavages	Charge	DeltaScore	DeltaCn	Rank	Search Engine Rank	m/z [Da]	MH+ [Da]	Theo. MH+ [Da]	DeltaM [ppm]	Deltam/z [Da]	Activation Type	MS Order	Isolation Interference [%]	Ion Inject Time [ms]	RT [min]	First Scan	Spectrum File	File ID	Quan Info	XCorr	Percolator q-Value	Percolator PEP	Precursor Abundance	Apex RT [min]
		TRUE	High	Sequest HT (A2)	Unambiguous	[R].NPDEcEAFFLKK.[F]	C5(Carbamidomethyl)	1	2	A0A1U8FR64	A0A2G3A5G2; A0A1U8FR64	1	3	0.5581	0	1	1	499.906	1497.7	1497.7	-0.13	-6e-05	HCD (High Energy Collision Dissociation)	MS2	46.538	120	32.0002	8443	S2.raw	F2		2.67	0	0.06635	544086	32
	TRUE	High	[R].NPDECEAFFLK.[K]	1xCarbamidomethyl [C5]		0.0792099	0	1	2	1	A0A1U8FR64	A0A1U8FR64 [433-443]	0	1369.61	0	1.798	0	71.5	128.5		Peak Found	High	High	0	0.06116	3.49	36.84	R.NPDECEAFFLK.K	[433-443]		Used
		Checked	Confidence	Identifying Node	PSM Ambiguity	Annotated Sequence	Modifications	# Protein Groups	# Proteins	Master Protein Accessions	Protein Accessions	# Missed Cleavages	Charge	DeltaScore	DeltaCn	Rank	Search Engine Rank	m/z [Da]	MH+ [Da]	Theo. MH+ [Da]	DeltaM [ppm]	Deltam/z [Da]	Activation Type	MS Order	Isolation Interference [%]	Ion Inject Time [ms]	RT [min]	First Scan	Spectrum File	File ID	Quan Info	XCorr	Percolator q-Value	Percolator PEP	Precursor Abundance	Apex RT [min]
		TRUE	High	Sequest HT (A2)	Unambiguous	[R].NPDEcEAFFLK.[K]	C5(Carbamidomethyl)	1	2	A0A1U8FR64	A0A2G3A5G2; A0A1U8FR64	0	2	0.745	0	1	1	685.309	1369.61	1369.61	0.45	0.0003	HCD (High Energy Collision Dissociation)	MS2	4.71809	120	37.2721	10513	S2.raw	F2		3.49	0	0.06116	3.04449e+06	37.32
	TRUE	High	[R].LATVFDASMNK.[L]	1xOxidation [M9]		0.0340231	0	1	2	2	A0A1U8FR64	A0A1U8FR64 [343-353]	0	1212.59	0	0.253	0	159.6	40.4		High	High	High	0	0.02437	2.39	30.64	R.LATVFDASMNK.L	[343-353]		Used
		Checked	Confidence	Identifying Node	PSM Ambiguity	Annotated Sequence	Modifications	# Protein Groups	# Proteins	Master Protein Accessions	Protein Accessions	# Missed Cleavages	Charge	DeltaScore	DeltaCn	Rank	Search Engine Rank	m/z [Da]	MH+ [Da]	Theo. MH+ [Da]	DeltaM [ppm]	Deltam/z [Da]	Activation Type	MS Order	Isolation Interference [%]	Ion Inject Time [ms]	RT [min]	First Scan	Spectrum File	File ID	Quan Info	XCorr	Percolator q-Value	Percolator PEP	Precursor Abundance	Apex RT [min]
		TRUE	High	Sequest HT (A2)	Unambiguous	[R].LATVFDASmNK.[L]	M9(Oxidation)	1	2	A0A1U8FR64	A0A2G3A5G2; A0A1U8FR64	0	2	0.5397	0	1	1	606.799	1212.59	1212.59	-1.29	-0.00078	HCD (High Energy Collision Dissociation)	MS2	34.0112	120	30.6443	8011	S1.raw	F1		2.39	0	0.02437	353112	30.67
		TRUE	High	Sequest HT (A2)	Unambiguous	[R].LATVFDASmNK.[L]	M9(Oxidation)	1	2	A0A1U8FR64	A0A2G3A5G2; A0A1U8FR64	0	2	0.4657	0	1	1	606.8	1212.59	1212.59	-0.19	-0.00012	HCD (High Energy Collision Dissociation)	MS2	48.2315	120	30.5394	7875	S2.raw	F2		2.04	0.002819	0.07583	786904	30.61
	TRUE	High	[K].LFELDLSNNK.[F]			0.0192223	0	1	2	2	A0A1U8FR64	A0A1U8FR64 [225-234]	0	1192.62	0	0.01		200			High	Not Found	High	0	0.01306	3.02	37.96	K.LFELDLSNNK.F	[225-234]		Used
		Checked	Confidence	Identifying Node	PSM Ambiguity	Annotated Sequence	Modifications	# Protein Groups	# Proteins	Master Protein Accessions	Protein Accessions	# Missed Cleavages	Charge	DeltaScore	DeltaCn	Rank	Search Engine Rank	m/z [Da]	MH+ [Da]	Theo. MH+ [Da]	DeltaM [ppm]	Deltam/z [Da]	Activation Type	MS Order	Isolation Interference [%]	Ion Inject Time [ms]	RT [min]	First Scan	Spectrum File	File ID	Quan Info	XCorr	Percolator q-Value	Percolator PEP	Precursor Abundance	Apex RT [min]
		TRUE	High	Sequest HT (A2)	Unambiguous	[K].LFELDLSNNK.[F]		1	2	A0A1U8FR64	A0A2G3A5G2; A0A1U8FR64	0	2	0.4404	0	1	1	596.814	1192.62	1192.62	-0.16	-9e-05	HCD (High Energy Collision Dissociation)	MS2	21.8085	120	37.954	10814	S1.raw	F1		3.02	0	0.01306	662700	37.96
		TRUE	High	Sequest HT (A2)	Unambiguous	[K].LFELDLSNNK.[F]		1	2	A0A1U8FR64	A0A2G3A5G2; A0A1U8FR64	0	2	0.3043	0	1	1	596.815	1192.62	1192.62	1.07	0.00064	HCD (High Energy Collision Dissociation)	MS2	23.8569	120	40.8082	11902	S1.raw	F1		1.38	0.006818	0.2271
	TRUE	High	[K].YNYFTQVGPECR.[K]	1xCarbamidomethyl [C11]		0.0176813	0	1	2	1	A0A1U8FR64	A0A1U8FR64 [399-410]	0	1533.68	0	0.637	0	122.2	77.8		Peak Found	High	High	0	0.01191	2.88	34.15	K.YNYFTQVGPECR.K	[399-410]		Used
		Checked	Confidence	Identifying Node	PSM Ambiguity	Annotated Sequence	Modifications	# Protein Groups	# Proteins	Master Protein Accessions	Protein Accessions	# Missed Cleavages	Charge	DeltaScore	DeltaCn	Rank	Search Engine Rank	m/z [Da]	MH+ [Da]	Theo. MH+ [Da]	DeltaM [ppm]	Deltam/z [Da]	Activation Type	MS Order	Isolation Interference [%]	Ion Inject Time [ms]	RT [min]	First Scan	Spectrum File	File ID	Quan Info	XCorr	Percolator q-Value	Percolator PEP	Precursor Abundance	Apex RT [min]
		TRUE	High	Sequest HT (A2)	Unambiguous	[K].YNYFTQVGPEcR.[K]	C11(Carbamidomethyl)	1	2	A0A1U8FR64	A0A2G3A5G2; A0A1U8FR64	0	2	0.7118	0	1	1	767.343	1533.68	1533.68	0.28	0.00021	HCD (High Energy Collision Dissociation)	MS2	11.2118	120	34.0864	9252	S2.raw	F2		2.88	0	0.01191	726005	34.12
	TRUE	High	[R].DMELLNLSYNQLYGEVPETLCK.[L]	1xCarbamidomethyl [C21]		0.0405003	0	1	2	1	A0A1U8FR64	A0A1U8FR64 [367-388]	0	2629.25	0	100			200		Not Found	High	High	0	0.02938	2.9	46.74	R.DMELLNLSYNQLYGEVPETLCK.L	[367-388]		Used
		Checked	Confidence	Identifying Node	PSM Ambiguity	Annotated Sequence	Modifications	# Protein Groups	# Proteins	Master Protein Accessions	Protein Accessions	# Missed Cleavages	Charge	DeltaScore	DeltaCn	Rank	Search Engine Rank	m/z [Da]	MH+ [Da]	Theo. MH+ [Da]	DeltaM [ppm]	Deltam/z [Da]	Activation Type	MS Order	Isolation Interference [%]	Ion Inject Time [ms]	RT [min]	First Scan	Spectrum File	File ID	Quan Info	XCorr	Percolator q-Value	Percolator PEP	Precursor Abundance	Apex RT [min]
		TRUE	High	Sequest HT (A2)	Unambiguous	[R].DMELLNLSYNQLYGEVPETLcK.[L]	C21(Carbamidomethyl)	1	2	A0A1U8FR64	A0A2G3A5G2; A0A1U8FR64	0	3	0.5172	0	1	1	877.091	2629.26	2629.25	1.85	0.00162	HCD (High Energy Collision Dissociation)	MS2	0	120	46.7083	13957	S2.raw	F2		2.9	0	0.02938	200129	46.74
	TRUE	High	[R].TAALFLTLANNQFTGEIPK.[S]			0.115383	0.00352818	1	2	2	A0A1U8FR64	A0A1U8FR64 [293-311]	0	2049.1	0	100			200		Not Found	High	High	0.002819	0.09221	2.22	43.71	R.TAALFLTLANNQFTGEIPK.S	[293-311]		Used
		Checked	Confidence	Identifying Node	PSM Ambiguity	Annotated Sequence	Modifications	# Protein Groups	# Proteins	Master Protein Accessions	Protein Accessions	# Missed Cleavages	Charge	DeltaScore	DeltaCn	Rank	Search Engine Rank	m/z [Da]	MH+ [Da]	Theo. MH+ [Da]	DeltaM [ppm]	Deltam/z [Da]	Activation Type	MS Order	Isolation Interference [%]	Ion Inject Time [ms]	RT [min]	First Scan	Spectrum File	File ID	Quan Info	XCorr	Percolator q-Value	Percolator PEP	Precursor Abundance	Apex RT [min]
		TRUE	High	Sequest HT (A2)	Unambiguous	[R].TAALFLTLANNQFTGEIPK.[S]		1	2	A0A1U8FR64	A0A2G3A5G2; A0A1U8FR64	0	2	0.5225	0	1	1	1025.05	2049.1	2049.1	0.47	0.00049	HCD (High Energy Collision Dissociation)	MS2	0	120	43.666	12961	S2.raw	F2		2.22	0.002819	0.09221	935419	43.72
		TRUE	High	Sequest HT (A2)	Unambiguous	[R].TAALFLTLANNQFTGEIPK.[S]		1	2	A0A1U8FR64	A0A2G3A5G2; A0A1U8FR64	0	3	0.2701	0	1	1	683.704	2049.1	2049.1	-2.36	-0.00161	HCD (High Energy Collision Dissociation)	MS2	24.0705	120	43.8663	13024	S2.raw	F2		1.37	0.002819	0.1749	1.01588e+06	43.71
TRUE	High	Master Protein	A0A1U8GAI0	CO(2)-response secreted protease OS=Capsicum annuum OX=4072 GN=T459_13421 PE=4 SV=1	0	11.09	11	5	6	5	1	769	81.2	5.94	13.81	5	metabolic process		catalytic activity	Pf00082, Pf02225, Pf05922	107866856	LOC107866856	4		0	0.321	0	104.4	95.6	Peak Found	High
	Checked	Confidence	Annotated Sequence	Modifications	Modifications in Master Proteins	Qvality PEP	Qvality q-value	# Protein Groups	# Proteins	# PSMs	Master Protein Accessions	Positions in Master Proteins	# Missed Cleavages	Theo. MH+ [Da]	# Razor Quan Results	Abundance Ratio: (F2, Sample) / (F1, Control)	Abundance Ratio Variability [%]: (F2, Sample) / (F1, Control)	Abundances (Grouped): F1, Control	Abundances (Grouped): F2, Sample	Quan Info	Found in Sample: [S1] F1: Control, Control	Found in Sample: [S2] F2: Sample, Treated	Confidence (by Search Engine): Sequest HT	Percolator q-Value (by Search Engine): Sequest HT	Percolator PEP (by Search Engine): Sequest HT	XCorr (by Search Engine): Sequest HT	Top Apex RT [min]	Sequence in Protein	Positions in Protein	Peptide Group Modifications in Protein	Quan Usage
	TRUE	High	[K].NPVASVLPTVSITK.[Y]			0.00148606	0	1	1	1	A0A1U8GAI0	A0A1U8GAI0 [473-486]	0	1425.83	0					No Quan Values	Not Found	High	High	0	0.0008082	3.35		K.NPVASVLPTVSITK.Y	[473-486]		Not Used
		Checked	Confidence	Identifying Node	PSM Ambiguity	Annotated Sequence	Modifications	# Protein Groups	# Proteins	Master Protein Accessions	Protein Accessions	# Missed Cleavages	Charge	DeltaScore	DeltaCn	Rank	Search Engine Rank	m/z [Da]	MH+ [Da]	Theo. MH+ [Da]	DeltaM [ppm]	Deltam/z [Da]	Activation Type	MS Order	Isolation Interference [%]	Ion Inject Time [ms]	RT [min]	First Scan	Spectrum File	File ID	Quan Info	XCorr	Percolator q-Value	Percolator PEP	Precursor Abundance	Apex RT [min]
		TRUE	High	Sequest HT (A2)	Unambiguous	[K].NPVASVLPTVSITK.[Y]		1	1	A0A1U8GAI0	A0A1U8GAI0	0	2	0.6716	0	1	1	713.419	1425.83	1425.83	-0.36	-0.00026	HCD (High Energy Collision Dissociation)	MS2	34.7486	120	37.4987	10603	S2.raw	F2		3.35	0	0.0008082
	TRUE	High	[R].TVTNVGQEDATYTASIK.[A]			0.00183286	0	1	1	2	A0A1U8GAI0	A0A1U8GAI0 [688-704]	0	1797.89	0	100			200		Not Found	High	High	0	0.001014	3.16	29.78	R.TVTNVGQEDATYTASIK.A	[688-704]		Used
		Checked	Confidence	Identifying Node	PSM Ambiguity	Annotated Sequence	Modifications	# Protein Groups	# Proteins	Master Protein Accessions	Protein Accessions	# Missed Cleavages	Charge	DeltaScore	DeltaCn	Rank	Search Engine Rank	m/z [Da]	MH+ [Da]	Theo. MH+ [Da]	DeltaM [ppm]	Deltam/z [Da]	Activation Type	MS Order	Isolation Interference [%]	Ion Inject Time [ms]	RT [min]	First Scan	Spectrum File	File ID	Quan Info	XCorr	Percolator q-Value	Percolator PEP	Precursor Abundance	Apex RT [min]
		TRUE	High	Sequest HT (A2)	Unambiguous	[R].TVTNVGQEDATYTASIK.[A]		1	1	A0A1U8GAI0	A0A1U8GAI0	0	2	0.6899	0	1	1	899.448	1797.89	1797.89	1.73	0.00155	HCD (High Energy Collision Dissociation)	MS2	0	120	29.741	7563	S2.raw	F2		3.16	0	0.001014	404441	29.78
		TRUE	High	Sequest HT (A2)	Unambiguous	[R].TVTNVGQEDATYTASIK.[A]		1	1	A0A1U8GAI0	A0A1U8GAI0	0	3	0.5458	0	1	1	599.967	1797.89	1797.89	-0.04	-2e-05	HCD (High Energy Collision Dissociation)	MS2	30.2166	120	29.795	7584	S2.raw	F2		2.62	0	0.02561	137180	29.78
	TRUE	High	[K].APAGLEVQVIPIK.[L]			0.0611962	0	1	1	1	A0A1U8GAI0	A0A1U8GAI0 [705-717]	0	1334.8	0					No Quan Values	Not Found	High	High	0	0.0461	2.92		K.APAGLEVQVIPIK.L	[705-717]		Not Used
		Checked	Confidence	Identifying Node	PSM Ambiguity	Annotated Sequence	Modifications	# Protein Groups	# Proteins	Master Protein Accessions	Protein Accessions	# Missed Cleavages	Charge	DeltaScore	DeltaCn	Rank	Search Engine Rank	m/z [Da]	MH+ [Da]	Theo. MH+ [Da]	DeltaM [ppm]	Deltam/z [Da]	Activation Type	MS Order	Isolation Interference [%]	Ion Inject Time [ms]	RT [min]	First Scan	Spectrum File	File ID	Quan Info	XCorr	Percolator q-Value	Percolator PEP	Precursor Abundance	Apex RT [min]
		TRUE	High	Sequest HT (A2)	Unambiguous	[K].APAGLEVQVIPIK.[L]		1	1	A0A1U8GAI0	A0A1U8GAI0	0	2	0.6507	0	1	1	667.906	1334.8	1334.8	0.19	0.00013	HCD (High Energy Collision Dissociation)	MS2	41.7133	120	37.9975	10803	S2.raw	F2		2.92	0	0.0461
	TRUE	High	[K].SFPAAVVTEK.[D]			0.0947183	0.00352818	1	1	1	A0A1U8GAI0	A0A1U8GAI0 [450-459]	0	1048.57	0	0.321	0	151.3	48.7		Peak Found	High	High	0.002819	0.07436	1.75	30.24	K.SFPAAVVTEK.D	[450-459]		Used
		Checked	Confidence	Identifying Node	PSM Ambiguity	Annotated Sequence	Modifications	# Protein Groups	# Proteins	Master Protein Accessions	Protein Accessions	# Missed Cleavages	Charge	DeltaScore	DeltaCn	Rank	Search Engine Rank	m/z [Da]	MH+ [Da]	Theo. MH+ [Da]	DeltaM [ppm]	Deltam/z [Da]	Activation Type	MS Order	Isolation Interference [%]	Ion Inject Time [ms]	RT [min]	First Scan	Spectrum File	File ID	Quan Info	XCorr	Percolator q-Value	Percolator PEP	Precursor Abundance	Apex RT [min]
		TRUE	High	Sequest HT (A2)	Unambiguous	[K].SFPAAVVTEK.[D]		1	1	A0A1U8GAI0	A0A1U8GAI0	0	2	0.4343	0	1	1	524.787	1048.57	1048.57	-1.02	-0.00053	HCD (High Energy Collision Dissociation)	MS2	39.9763	120	30.2828	7776	S2.raw	F2		1.75	0.002819	0.07436	293193	30.45
	TRUE	High	[K].GADTIIGILDTGIWPESESFNDNDMSEVPSR.[W]			0.138581	0.00352818	1	1	1	A0A1U8GAI0	A0A1U8GAI0 [134-164]	0	3365.55	0					No Quan Values	Not Found	High	High	0.002819	0.1129	0.8		K.GADTIIGILDTGIWPESESFNDNDMSEVPSR.W	[134-164]		Not Used
		Checked	Confidence	Identifying Node	PSM Ambiguity	Annotated Sequence	Modifications	# Protein Groups	# Proteins	Master Protein Accessions	Protein Accessions	# Missed Cleavages	Charge	DeltaScore	DeltaCn	Rank	Search Engine Rank	m/z [Da]	MH+ [Da]	Theo. MH+ [Da]	DeltaM [ppm]	Deltam/z [Da]	Activation Type	MS Order	Isolation Interference [%]	Ion Inject Time [ms]	RT [min]	First Scan	Spectrum File	File ID	Quan Info	XCorr	Percolator q-Value	Percolator PEP	Precursor Abundance	Apex RT [min]
		TRUE	High	Sequest HT (A2)	Unambiguous	[K].GADTIIGILDTGIWPESESFNDNDMSEVPSR.[W]		1	1	A0A1U8GAI0	A0A1U8GAI0	0	3	0.325	0	1	1	1122.52	3365.55	3365.55	1.05	0.00118	HCD (High Energy Collision Dissociation)	MS2	0	120	50.9643	15252	S2.raw	F2		0.8	0.002819	0.1129	62054	51
TRUE	High	Master Protein	A0A2G2YU11	cysteine-rich repeat secretory protein 38 OS=Capsicum annuum OX=4072 GN=LOC107879700 PE=4 SV=1	0	10.732	14	4	6	4	1	240	26.8	7.01	18.08	4									0	0.325	2.72	118.1	81.9	High	High
	Checked	Confidence	Annotated Sequence	Modifications	Modifications in Master Proteins	Qvality PEP	Qvality q-value	# Protein Groups	# Proteins	# PSMs	Master Protein Accessions	Positions in Master Proteins	# Missed Cleavages	Theo. MH+ [Da]	# Razor Quan Results	Abundance Ratio: (F2, Sample) / (F1, Control)	Abundance Ratio Variability [%]: (F2, Sample) / (F1, Control)	Abundances (Grouped): F1, Control	Abundances (Grouped): F2, Sample	Quan Info	Found in Sample: [S1] F1: Control, Control	Found in Sample: [S2] F2: Sample, Treated	Confidence (by Search Engine): Sequest HT	Percolator q-Value (by Search Engine): Sequest HT	Percolator PEP (by Search Engine): Sequest HT	XCorr (by Search Engine): Sequest HT	Top Apex RT [min]	Sequence in Protein	Positions in Protein	Peptide Group Modifications in Protein	Quan Usage
	TRUE	High	[K].NYDQSNGLSLCR.[G]	1xCarbamidomethyl [C11]		0.0155323	0	1	3	1	A0A2G2YU11	A0A2G2YU11 [69-80]	0	1426.64	0	0.273	0	157.1	42.9		Peak Found	High	High	0	0.01034	3.28	29.2	K.NYDQSNGLSLCR.G	[69-80]		Used
		Checked	Confidence	Identifying Node	PSM Ambiguity	Annotated Sequence	Modifications	# Protein Groups	# Proteins	Master Protein Accessions	Protein Accessions	# Missed Cleavages	Charge	DeltaScore	DeltaCn	Rank	Search Engine Rank	m/z [Da]	MH+ [Da]	Theo. MH+ [Da]	DeltaM [ppm]	Deltam/z [Da]	Activation Type	MS Order	Isolation Interference [%]	Ion Inject Time [ms]	RT [min]	First Scan	Spectrum File	File ID	Quan Info	XCorr	Percolator q-Value	Percolator PEP	Precursor Abundance	Apex RT [min]
		TRUE	High	Sequest HT (A2)	Unambiguous	[K].NYDQSNGLSLcR.[G]	C11(Carbamidomethyl)	1	3	A0A2G2YU11	A0A2G2YU62; A0A2G2YU11; A0A1U8HEE5	0	2	0.6829	0	1	1	713.823	1426.64	1426.64	0.51	0.00036	HCD (High Energy Collision Dissociation)	MS2	17.304	120	29.241	7368	S2.raw	F2		3.28	0	0.01034	678967	29.28
	TRUE	High	[R].VVGGSCNFR.[Y]	1xCarbamidomethyl [C6]		0.0449166	0	1	2	2	A0A2G2YU11	A0A2G2YU11 [222-230]	0	995.473	0	0.386	0	144.3	55.7		High	High	High	0.002819	0.1496	2.36	22.69	R.VVGGSCNFR.Y	[222-230]		Used
		Checked	Confidence	Identifying Node	PSM Ambiguity	Annotated Sequence	Modifications	# Protein Groups	# Proteins	Master Protein Accessions	Protein Accessions	# Missed Cleavages	Charge	DeltaScore	DeltaCn	Rank	Search Engine Rank	m/z [Da]	MH+ [Da]	Theo. MH+ [Da]	DeltaM [ppm]	Deltam/z [Da]	Activation Type	MS Order	Isolation Interference [%]	Ion Inject Time [ms]	RT [min]	First Scan	Spectrum File	File ID	Quan Info	XCorr	Percolator q-Value	Percolator PEP	Precursor Abundance	Apex RT [min]
		TRUE	High	Sequest HT (A2)	Unambiguous	[R].VVGGScNFR.[Y]	C6(Carbamidomethyl)	1	2	A0A2G2YU11	A0A2G2YU11; A0A1U8HEE5	0	2	0.7574	0	1	1	498.24	995.473	995.473	0.64	0.00032	HCD (High Energy Collision Dissociation)	MS2	17.3489	120	22.5347	4839	S2.raw	F2		2.35	0	0.03289	1.25567e+06	22.58
		TRUE	High	Sequest HT (A2)	Unambiguous	[R].VVGGScNFR.[Y]	C6(Carbamidomethyl)	1	2	A0A2G2YU11	A0A2G2YU11; A0A1U8HEE5	0	2	0.6314	0	1	1	498.239	995.471	995.473	-1.28	-0.00064	HCD (High Energy Collision Dissociation)	MS2	33.7102	120	22.8143	5010	S1.raw	F1		2.36	0.002819	0.1496	369036	22.79
	TRUE	High	[K].TCVLDASEELGK.[R]	1xCarbamidomethyl [C2]		0.00547633	0	1	3	1	A0A2G2YU11	A0A2G2YU11 [90-101]	0	1321.63	0	100			200		Not Found	High	High	0	0.00334	3.17	32.29	K.TCVLDASEELGK.R	[90-101]		Used
		Checked	Confidence	Identifying Node	PSM Ambiguity	Annotated Sequence	Modifications	# Protein Groups	# Proteins	Master Protein Accessions	Protein Accessions	# Missed Cleavages	Charge	DeltaScore	DeltaCn	Rank	Search Engine Rank	m/z [Da]	MH+ [Da]	Theo. MH+ [Da]	DeltaM [ppm]	Deltam/z [Da]	Activation Type	MS Order	Isolation Interference [%]	Ion Inject Time [ms]	RT [min]	First Scan	Spectrum File	File ID	Quan Info	XCorr	Percolator q-Value	Percolator PEP	Precursor Abundance	Apex RT [min]
		TRUE	High	Sequest HT (A2)	Unambiguous	[K].TcVLDASEELGK.[R]	C2(Carbamidomethyl)	1	3	A0A2G2YU11	A0A2G2YU62; A0A2G2YU11; A0A1U8HEE5	0	2	0.6593	0	1	1	661.319	1321.63	1321.63	-0.46	-0.0003	HCD (High Energy Collision Dissociation)	MS2	10.6258	120	32.291	8555	S2.raw	F2		3.17	0	0.00334	430184	32.29
	TRUE	High	[K].TCVLDASEELGKR.[C]	1xCarbamidomethyl [C2]		0.00138959	0	1	3	2	A0A2G2YU11	A0A2G2YU11 [90-102]	1	1477.73	0	100			200		Not Found	High	High	0	0.0007531	4.51	29.13	K.TCVLDASEELGKR.C	[90-102]		Used
		Checked	Confidence	Identifying Node	PSM Ambiguity	Annotated Sequence	Modifications	# Protein Groups	# Proteins	Master Protein Accessions	Protein Accessions	# Missed Cleavages	Charge	DeltaScore	DeltaCn	Rank	Search Engine Rank	m/z [Da]	MH+ [Da]	Theo. MH+ [Da]	DeltaM [ppm]	Deltam/z [Da]	Activation Type	MS Order	Isolation Interference [%]	Ion Inject Time [ms]	RT [min]	First Scan	Spectrum File	File ID	Quan Info	XCorr	Percolator q-Value	Percolator PEP	Precursor Abundance	Apex RT [min]
		TRUE	High	Sequest HT (A2)	Unambiguous	[K].TcVLDASEELGKR.[C]	C2(Carbamidomethyl)	1	3	A0A2G2YU11	A0A2G2YU62; A0A2G2YU11; A0A1U8HEE5	1	2	0.668	0	1	1	739.368	1477.73	1477.73	-1.54	-0.00114	HCD (High Energy Collision Dissociation)	MS2	33.4706	120	29.136	7327	S2.raw	F2		2.41	0	0.02168	187617	29.13
		TRUE	High	Sequest HT (A2)	Unambiguous	[K].TcVLDASEELGKR.[C]	C2(Carbamidomethyl)	1	3	A0A2G2YU11	A0A2G2YU62; A0A2G2YU11; A0A1U8HEE5	1	3	0.6962	0	1	1	493.249	1477.73	1477.73	1.44	0.00071	HCD (High Energy Collision Dissociation)	MS2	15.287	120	29.061	7298	S2.raw	F2		4.51	0	0.0007531	1.42135e+06	29.13
TRUE	High	Master Protein	A0A1U8DSA1	Uncharacterized protein OS=Capsicum annuum OX=4072 GN=T459_21618 PE=4 SV=1	0	10.673	15	3	4	3	1	370	40.6	7.14	9.71	3				Pf04862	107839055	LOC107839055	8		0	2.025	0	31.6	168.4	Peak Found	High
	Checked	Confidence	Annotated Sequence	Modifications	Modifications in Master Proteins	Qvality PEP	Qvality q-value	# Protein Groups	# Proteins	# PSMs	Master Protein Accessions	Positions in Master Proteins	# Missed Cleavages	Theo. MH+ [Da]	# Razor Quan Results	Abundance Ratio: (F2, Sample) / (F1, Control)	Abundance Ratio Variability [%]: (F2, Sample) / (F1, Control)	Abundances (Grouped): F1, Control	Abundances (Grouped): F2, Sample	Quan Info	Found in Sample: [S1] F1: Control, Control	Found in Sample: [S2] F2: Sample, Treated	Confidence (by Search Engine): Sequest HT	Percolator q-Value (by Search Engine): Sequest HT	Percolator PEP (by Search Engine): Sequest HT	XCorr (by Search Engine): Sequest HT	Top Apex RT [min]	Sequence in Protein	Positions in Protein	Peptide Group Modifications in Protein	Quan Usage
	TRUE	High	[R].SDDFVSLCGPVVDDVTLLSIR.[S]	1xCarbamidomethyl [C8]		0.00130484	0	1	1	2	A0A1U8DSA1	A0A1U8DSA1 [344-364]	0	2307.15	0	2.025	0	66.1	133.9		Peak Found	High	High	0	0.0007029	2.98	46.99	R.SDDFVSLCGPVVDDVTLLSIR.S	[344-364]		Used
		Checked	Confidence	Identifying Node	PSM Ambiguity	Annotated Sequence	Modifications	# Protein Groups	# Proteins	Master Protein Accessions	Protein Accessions	# Missed Cleavages	Charge	DeltaScore	DeltaCn	Rank	Search Engine Rank	m/z [Da]	MH+ [Da]	Theo. MH+ [Da]	DeltaM [ppm]	Deltam/z [Da]	Activation Type	MS Order	Isolation Interference [%]	Ion Inject Time [ms]	RT [min]	First Scan	Spectrum File	File ID	Quan Info	XCorr	Percolator q-Value	Percolator PEP	Precursor Abundance	Apex RT [min]
		TRUE	High	Sequest HT (A2)	Unambiguous	[R].SDDFVSLcGPVVDDVTLLSIR.[S]	C8(Carbamidomethyl)	1	1	A0A1U8DSA1	A0A1U8DSA1	0	3	0.651	0	1	1	769.722	2307.15	2307.15	-0.69	-0.00053	HCD (High Energy Collision Dissociation)	MS2	6.12866	120	47.6052	14244	S2.raw	F2		2.98	0	0.0007029	172703	47.59
		TRUE	High	Sequest HT (A2)	Unambiguous	[R].SDDFVSLcGPVVDDVTLLSIR.[S]	C8(Carbamidomethyl)	1	1	A0A1U8DSA1	A0A1U8DSA1	0	2	0.6494	0	1	1	1154.08	2307.16	2307.15	0.76	0.00087	HCD (High Energy Collision Dissociation)	MS2	13.6984	120	47.564	14230	S2.raw	F2		1.54	0.002819	0.1214	141638	47.56
	TRUE	High	[R].VEILLHNPGVEEDPACGPLIDSIAIR.[T]	1xCarbamidomethyl [C16]		1.48946e-05	0	1	1	1	A0A1U8DSA1	A0A1U8DSA1 [157-182]	0	2827.47	0	100			200		Not Found	High	High	0	5.44064e-06	4.39	40.26	R.VEILLHNPGVEEDPACGPLIDSIAIR.T	[157-182]		Used
		Checked	Confidence	Identifying Node	PSM Ambiguity	Annotated Sequence	Modifications	# Protein Groups	# Proteins	Master Protein Accessions	Protein Accessions	# Missed Cleavages	Charge	DeltaScore	DeltaCn	Rank	Search Engine Rank	m/z [Da]	MH+ [Da]	Theo. MH+ [Da]	DeltaM [ppm]	Deltam/z [Da]	Activation Type	MS Order	Isolation Interference [%]	Ion Inject Time [ms]	RT [min]	First Scan	Spectrum File	File ID	Quan Info	XCorr	Percolator q-Value	Percolator PEP	Precursor Abundance	Apex RT [min]
		TRUE	High	Sequest HT (A2)	Unambiguous	[R].VEILLHNPGVEEDPAcGPLIDSIAIR.[T]	C16(Carbamidomethyl)	1	1	A0A1U8DSA1	A0A1U8DSA1	0	3	0.713	0	1	1	943.16	2827.46	2827.47	-0.52	-0.00049	HCD (High Energy Collision Dissociation)	MS2	2.34909	120	40.2427	11678	S2.raw	F2		4.39	0	5.44064e-06	175193	40.26
	TRUE	High	[K].ESAIAQVAR.[T]			0.0606951	0	1	1	1	A0A1U8DSA1	A0A1U8DSA1 [262-270]	0	944.516	0	100			200		Not Found	High	High	0	0.04573	2.34	24.55	K.ESAIAQVAR.T	[262-270]		Used
		Checked	Confidence	Identifying Node	PSM Ambiguity	Annotated Sequence	Modifications	# Protein Groups	# Proteins	Master Protein Accessions	Protein Accessions	# Missed Cleavages	Charge	DeltaScore	DeltaCn	Rank	Search Engine Rank	m/z [Da]	MH+ [Da]	Theo. MH+ [Da]	DeltaM [ppm]	Deltam/z [Da]	Activation Type	MS Order	Isolation Interference [%]	Ion Inject Time [ms]	RT [min]	First Scan	Spectrum File	File ID	Quan Info	XCorr	Percolator q-Value	Percolator PEP	Precursor Abundance	Apex RT [min]
		TRUE	High	Sequest HT (A2)	Unambiguous	[K].ESAIAQVAR.[T]		1	1	A0A1U8DSA1	A0A1U8DSA1	0	2	0.4957	0	1	1	472.762	944.517	944.516	1.21	0.00057	HCD (High Energy Collision Dissociation)	MS2	63.9242	120	24.5046	5556	S2.raw	F2		2.34	0	0.04573	338857	24.55
TRUE	High	Master Protein	A0A2G2YNT9	glucan endo-1,3-beta-glucosidase, acidic-like OS=Capsicum annuum OX=4072 GN=LOC107843857 PE=3 SV=1	0	10.323	16	3	5	3	1	343	37.9	9.03	17.27	3									0	0.609	0	115.7	84.3	High	High
	Checked	Confidence	Annotated Sequence	Modifications	Modifications in Master Proteins	Qvality PEP	Qvality q-value	# Protein Groups	# Proteins	# PSMs	Master Protein Accessions	Positions in Master Proteins	# Missed Cleavages	Theo. MH+ [Da]	# Razor Quan Results	Abundance Ratio: (F2, Sample) / (F1, Control)	Abundance Ratio Variability [%]: (F2, Sample) / (F1, Control)	Abundances (Grouped): F1, Control	Abundances (Grouped): F2, Sample	Quan Info	Found in Sample: [S1] F1: Control, Control	Found in Sample: [S2] F2: Sample, Treated	Confidence (by Search Engine): Sequest HT	Percolator q-Value (by Search Engine): Sequest HT	Percolator PEP (by Search Engine): Sequest HT	XCorr (by Search Engine): Sequest HT	Top Apex RT [min]	Sequence in Protein	Positions in Protein	Peptide Group Modifications in Protein	Quan Usage
	TRUE	High	[R].NIQNAISGAGLGNQIK.[V]			0.00158922	0	1	1	3	A0A2G2YNT9	A0A2G2YNT9 [142-157]	0	1597.87	0	0.609	0	124.3	75.7		High	High	High	0	0.002397	4.14	33.98	R.NIQNAISGAGLGNQIK.V	[142-157]		Used
		Checked	Confidence	Identifying Node	PSM Ambiguity	Annotated Sequence	Modifications	# Protein Groups	# Proteins	Master Protein Accessions	Protein Accessions	# Missed Cleavages	Charge	DeltaScore	DeltaCn	Rank	Search Engine Rank	m/z [Da]	MH+ [Da]	Theo. MH+ [Da]	DeltaM [ppm]	Deltam/z [Da]	Activation Type	MS Order	Isolation Interference [%]	Ion Inject Time [ms]	RT [min]	First Scan	Spectrum File	File ID	Quan Info	XCorr	Percolator q-Value	Percolator PEP	Precursor Abundance	Apex RT [min]
		TRUE	High	Sequest HT (A2)	Unambiguous	[R].NIQNAISGAGLGNQIK.[V]		1	1	A0A2G2YNT9	A0A2G2YNT9	0	3	0.5652	0	1	1	533.294	1597.87	1597.87	0.47	0.00025	HCD (High Energy Collision Dissociation)	MS2	42.9072	120	33.9219	9188	S2.raw	F2		4.14	0	0.002397	934376	33.96
		TRUE	High	Sequest HT (A2)	Unambiguous	[R].NIQNAISGAGLGNQIK.[V]		1	1	A0A2G2YNT9	A0A2G2YNT9	0	2	0.6381	0	1	1	799.436	1597.86	1597.87	-0.82	-0.00065	HCD (High Energy Collision Dissociation)	MS2	20.2491	120	33.917	9186	S2.raw	F2		3.73	0	0.0008685	1.50046e+06	33.95
		TRUE	High	Sequest HT (A2)	Unambiguous	[R].NIQNAISGAGLGNQIK.[V]		1	1	A0A2G2YNT9	A0A2G2YNT9	0	2	0.5361	0	1	1	799.435	1597.86	1597.87	-1.89	-0.00151	HCD (High Energy Collision Dissociation)	MS2	21.1354	120	34.0017	9300	S1.raw	F1		3.32	0	0.007113	246722	34
	TRUE	High	[K].LDYALFTSPTVVVNDNGR.[E]			0.000639502	0	1	1	1	A0A2G2YNT9	A0A2G2YNT9 [218-235]	0	1981	0	100			200		Not Found	High	High	0	0.000323	3.82	40.4	K.LDYALFTSPTVVVNDNGR.E	[218-235]		Used
		Checked	Confidence	Identifying Node	PSM Ambiguity	Annotated Sequence	Modifications	# Protein Groups	# Proteins	Master Protein Accessions	Protein Accessions	# Missed Cleavages	Charge	DeltaScore	DeltaCn	Rank	Search Engine Rank	m/z [Da]	MH+ [Da]	Theo. MH+ [Da]	DeltaM [ppm]	Deltam/z [Da]	Activation Type	MS Order	Isolation Interference [%]	Ion Inject Time [ms]	RT [min]	First Scan	Spectrum File	File ID	Quan Info	XCorr	Percolator q-Value	Percolator PEP	Precursor Abundance	Apex RT [min]
		TRUE	High	Sequest HT (A2)	Unambiguous	[K].LDYALFTSPTVVVNDNGR.[E]		1	1	A0A2G2YNT9	A0A2G2YNT9	0	2	0.6859	0	1	1	991.004	1981	1981	-1.19	-0.00118	HCD (High Energy Collision Dissociation)	MS2	8.48631	120	40.413	11743	S2.raw	F2		3.82	0	0.000323	374369	40.4
	TRUE	High	[R].SPLLVNIYPYFAIANNQDIK.[L]			0.0905891	0.00352818	1	1	1	A0A2G2YNT9	A0A2G2YNT9 [198-217]	0	2293.22	0	100			200		Not Found	High	High	0.002819	0.07077	2.26	46.46	R.SPLLVNIYPYFAIANNQDIK.L	[198-217]		Used
		Checked	Confidence	Identifying Node	PSM Ambiguity	Annotated Sequence	Modifications	# Protein Groups	# Proteins	Master Protein Accessions	Protein Accessions	# Missed Cleavages	Charge	DeltaScore	DeltaCn	Rank	Search Engine Rank	m/z [Da]	MH+ [Da]	Theo. MH+ [Da]	DeltaM [ppm]	Deltam/z [Da]	Activation Type	MS Order	Isolation Interference [%]	Ion Inject Time [ms]	RT [min]	First Scan	Spectrum File	File ID	Quan Info	XCorr	Percolator q-Value	Percolator PEP	Precursor Abundance	Apex RT [min]
		TRUE	High	Sequest HT (A2)	Unambiguous	[R].SPLLVNIYPYFAIANNQDIK.[L]		1	1	A0A2G2YNT9	A0A2G2YNT9	0	3	0.5796	0	1	1	765.077	2293.22	2293.22	-2.86	-0.00218	HCD (High Energy Collision Dissociation)	MS2	3.17272	120	46.4212	13866	S2.raw	F2		2.26	0.002819	0.07077	101803	46.46
TRUE	High	Master Protein	A0A2G2YI88	Beta-galactosidase OS=Capsicum annuum OX=4072 GN=T459_28788 PE=3 SV=1	0	9.98	13	6	6	6	1	847	92.5	7.66	15.3	6									0	0.674	0	35.7	164.3	Peak Found	High
	Checked	Confidence	Annotated Sequence	Modifications	Modifications in Master Proteins	Qvality PEP	Qvality q-value	# Protein Groups	# Proteins	# PSMs	Master Protein Accessions	Positions in Master Proteins	# Missed Cleavages	Theo. MH+ [Da]	# Razor Quan Results	Abundance Ratio: (F2, Sample) / (F1, Control)	Abundance Ratio Variability [%]: (F2, Sample) / (F1, Control)	Abundances (Grouped): F1, Control	Abundances (Grouped): F2, Sample	Quan Info	Found in Sample: [S1] F1: Control, Control	Found in Sample: [S2] F2: Sample, Treated	Confidence (by Search Engine): Sequest HT	Percolator q-Value (by Search Engine): Sequest HT	Percolator PEP (by Search Engine): Sequest HT	XCorr (by Search Engine): Sequest HT	Top Apex RT [min]	Sequence in Protein	Positions in Protein	Peptide Group Modifications in Protein	Quan Usage
	TRUE	High	[K].QESLYASQGGPVILSQIENEYGNGDIEPR.[Y]			0.0330477	0	1	2	1	A0A2G2YI88	A0A2G2YI88 [164-192]	0	3163.52	0	100			200		Not Found	High	High	0	0.02358	2.18	41.94	K.QESLYASQGGPVILSQIENEYGNGDIEPR.Y	[164-192]		Used
		Checked	Confidence	Identifying Node	PSM Ambiguity	Annotated Sequence	Modifications	# Protein Groups	# Proteins	Master Protein Accessions	Protein Accessions	# Missed Cleavages	Charge	DeltaScore	DeltaCn	Rank	Search Engine Rank	m/z [Da]	MH+ [Da]	Theo. MH+ [Da]	DeltaM [ppm]	Deltam/z [Da]	Activation Type	MS Order	Isolation Interference [%]	Ion Inject Time [ms]	RT [min]	First Scan	Spectrum File	File ID	Quan Info	XCorr	Percolator q-Value	Percolator PEP	Precursor Abundance	Apex RT [min]
		TRUE	High	Sequest HT (A2)	Unambiguous	[K].QESLYASQGGPVILSQIENEYGNGDIEPR.[Y]		1	2	A0A2G2YI88	A0A1U8EVX5; A0A2G2YI88	0	3	0.5505	0	1	1	1055.18	3163.53	3163.52	2.96	0.00312	HCD (High Energy Collision Dissociation)	MS2	0	120	41.9644	12337	S2.raw	F2		2.18	0	0.02358	172869	41.94
	TRUE	High	[R].LPPWSVSIIPDCK.[N]	1xCarbamidomethyl [C12]		0.00897803	0	1	2	1	A0A2G2YI88	A0A2G2YI88 [397-409]	0	1511.79	0	100			200		Not Found	High	High	0	0.005703	2.99	41.11	R.LPPWSVSIIPDCK.N	[397-409]		Used
		Checked	Confidence	Identifying Node	PSM Ambiguity	Annotated Sequence	Modifications	# Protein Groups	# Proteins	Master Protein Accessions	Protein Accessions	# Missed Cleavages	Charge	DeltaScore	DeltaCn	Rank	Search Engine Rank	m/z [Da]	MH+ [Da]	Theo. MH+ [Da]	DeltaM [ppm]	Deltam/z [Da]	Activation Type	MS Order	Isolation Interference [%]	Ion Inject Time [ms]	RT [min]	First Scan	Spectrum File	File ID	Quan Info	XCorr	Percolator q-Value	Percolator PEP	Precursor Abundance	Apex RT [min]
		TRUE	High	Sequest HT (A2)	Unambiguous	[R].LPPWSVSIIPDcK.[N]	C12(Carbamidomethyl)	1	2	A0A2G2YI88	A0A1U8EVX5; A0A2G2YI88	0	2	0.6856	0	1	1	756.4	1511.79	1511.79	0.09	7e-05	HCD (High Energy Collision Dissociation)	MS2	3.60649	120	40.9881	11964	S2.raw	F2		2.99	0	0.005703	531398	41.11
	TRUE	High	[K].SSGNVLVLFEETGGDPTK.[L]			0.0182061	0	1	2	1	A0A2G2YI88	A0A2G2YI88 [709-726]	0	1849.92	0	100			200		Not Found	High	High	0	0.01234	3.29	40.59	K.SSGNVLVLFEETGGDPTK.L	[709-726]		Used
		Checked	Confidence	Identifying Node	PSM Ambiguity	Annotated Sequence	Modifications	# Protein Groups	# Proteins	Master Protein Accessions	Protein Accessions	# Missed Cleavages	Charge	DeltaScore	DeltaCn	Rank	Search Engine Rank	m/z [Da]	MH+ [Da]	Theo. MH+ [Da]	DeltaM [ppm]	Deltam/z [Da]	Activation Type	MS Order	Isolation Interference [%]	Ion Inject Time [ms]	RT [min]	First Scan	Spectrum File	File ID	Quan Info	XCorr	Percolator q-Value	Percolator PEP	Precursor Abundance	Apex RT [min]
		TRUE	High	Sequest HT (A2)	Unambiguous	[K].SSGNVLVLFEETGGDPTK.[L]		1	2	A0A2G2YI88	A0A1U8EVX5; A0A2G2YI88	0	2	0.6413	0	1	1	925.464	1849.92	1849.92	1.8	0.00166	HCD (High Energy Collision Dissociation)	MS2	0	120	40.6033	11817	S2.raw	F2		3.29	0	0.01234	125530	40.59
	TRUE	High	[R].STPDMWPDLIQK.[S]			0.0757321	0	1	2	1	A0A2G2YI88	A0A2G2YI88 [53-64]	0	1430.7	0	100			200		Not Found	High	High	0	0.05825	1.73	39.15	R.STPDMWPDLIQK.S	[53-64]		Used
		Checked	Confidence	Identifying Node	PSM Ambiguity	Annotated Sequence	Modifications	# Protein Groups	# Proteins	Master Protein Accessions	Protein Accessions	# Missed Cleavages	Charge	DeltaScore	DeltaCn	Rank	Search Engine Rank	m/z [Da]	MH+ [Da]	Theo. MH+ [Da]	DeltaM [ppm]	Deltam/z [Da]	Activation Type	MS Order	Isolation Interference [%]	Ion Inject Time [ms]	RT [min]	First Scan	Spectrum File	File ID	Quan Info	XCorr	Percolator q-Value	Percolator PEP	Precursor Abundance	Apex RT [min]
		TRUE	High	Sequest HT (A2)	Unambiguous	[R].STPDMWPDLIQK.[S]		1	2	A0A2G2YI88	A0A1U8EVX5; A0A2G2YI88	0	2	0.3353	0	1	1	715.852	1430.7	1430.7	-1.42	-0.00102	HCD (High Energy Collision Dissociation)	MS2	16.5564	120	39.1689	11260	S2.raw	F2		1.73	0	0.05825	181953	39.15
	TRUE	High	[R].TSGGPFIATSYDYDAPLDEYGLIR.[Q]			0.0577721	0	1	1	1	A0A2G2YI88	A0A2G2YI88 [304-327]	0	2621.24	0	0.674	0	119.5	80.5		Peak Found	High	High	0	0.04346	2.45	43.86	R.TSGGPFIATSYDYDAPLDEYGLIR.Q	[304-327]		Used
		Checked	Confidence	Identifying Node	PSM Ambiguity	Annotated Sequence	Modifications	# Protein Groups	# Proteins	Master Protein Accessions	Protein Accessions	# Missed Cleavages	Charge	DeltaScore	DeltaCn	Rank	Search Engine Rank	m/z [Da]	MH+ [Da]	Theo. MH+ [Da]	DeltaM [ppm]	Deltam/z [Da]	Activation Type	MS Order	Isolation Interference [%]	Ion Inject Time [ms]	RT [min]	First Scan	Spectrum File	File ID	Quan Info	XCorr	Percolator q-Value	Percolator PEP	Precursor Abundance	Apex RT [min]
		TRUE	High	Sequest HT (A2)	Unambiguous	[R].TSGGPFIATSYDYDAPLDEYGLIR.[Q]		1	1	A0A2G2YI88	A0A2G2YI88	0	3	0.0612	0	1	1	874.418	2621.24	2621.24	-0.44	-0.00039	HCD (High Energy Collision Dissociation)	MS2	4.88396	120	43.7747	12993	S2.raw	F2		2.45	0	0.04346	264242	43.79
	TRUE	High	[R].GAGITGPVQFK.[G]			0.0347371	0	1	2	1	A0A2G2YI88	A0A2G2YI88 [566-576]	0	1074.59	0	100			200		Not Found	High	High	0	0.02494	2.66	31.9	R.GAGITGPVQFK.G	[566-576]		Used
		Checked	Confidence	Identifying Node	PSM Ambiguity	Annotated Sequence	Modifications	# Protein Groups	# Proteins	Master Protein Accessions	Protein Accessions	# Missed Cleavages	Charge	DeltaScore	DeltaCn	Rank	Search Engine Rank	m/z [Da]	MH+ [Da]	Theo. MH+ [Da]	DeltaM [ppm]	Deltam/z [Da]	Activation Type	MS Order	Isolation Interference [%]	Ion Inject Time [ms]	RT [min]	First Scan	Spectrum File	File ID	Quan Info	XCorr	Percolator q-Value	Percolator PEP	Precursor Abundance	Apex RT [min]
		TRUE	High	Sequest HT (A2)	Unambiguous	[R].GAGITGPVQFK.[G]		1	2	A0A2G2YI88	A0A1U8EVX5; A0A2G2YI88	0	2	0.3872	0	1	1	537.801	1074.59	1074.59	-0.13	-7e-05	HCD (High Energy Collision Dissociation)	MS2	18.0261	120	31.8917	8401	S2.raw	F2		2.66	0	0.02494	527904	31.9
TRUE	High	Master Protein	A0A2G2YXJ9	aspartyl protease family protein At5g10770-like OS=Capsicum annuum OX=4072 GN=LOC107839045 PE=3 SV=1	0	9.466	14	5	7	5	1	487	52.4	8.54	20.48	5									0	0.623	8.1	110.9	89.1	High	High
	Checked	Confidence	Annotated Sequence	Modifications	Modifications in Master Proteins	Qvality PEP	Qvality q-value	# Protein Groups	# Proteins	# PSMs	Master Protein Accessions	Positions in Master Proteins	# Missed Cleavages	Theo. MH+ [Da]	# Razor Quan Results	Abundance Ratio: (F2, Sample) / (F1, Control)	Abundance Ratio Variability [%]: (F2, Sample) / (F1, Control)	Abundances (Grouped): F1, Control	Abundances (Grouped): F2, Sample	Quan Info	Found in Sample: [S1] F1: Control, Control	Found in Sample: [S2] F2: Sample, Treated	Confidence (by Search Engine): Sequest HT	Percolator q-Value (by Search Engine): Sequest HT	Percolator PEP (by Search Engine): Sequest HT	XCorr (by Search Engine): Sequest HT	Top Apex RT [min]	Sequence in Protein	Positions in Protein	Peptide Group Modifications in Protein	Quan Usage
	TRUE	High	[K].NAGTIIDSGTVITR.[L]			0.00610678	0	1	1	2	A0A2G2YXJ9	A0A2G2YXJ9 [359-372]	0	1417.76	0	0.542	0	129.7	70.3		High	High	High	0	0.00375	3.61	32.84	K.NAGTIIDSGTVITR.L	[359-372]		Used
		Checked	Confidence	Identifying Node	PSM Ambiguity	Annotated Sequence	Modifications	# Protein Groups	# Proteins	Master Protein Accessions	Protein Accessions	# Missed Cleavages	Charge	DeltaScore	DeltaCn	Rank	Search Engine Rank	m/z [Da]	MH+ [Da]	Theo. MH+ [Da]	DeltaM [ppm]	Deltam/z [Da]	Activation Type	MS Order	Isolation Interference [%]	Ion Inject Time [ms]	RT [min]	First Scan	Spectrum File	File ID	Quan Info	XCorr	Percolator q-Value	Percolator PEP	Precursor Abundance	Apex RT [min]
		TRUE	High	Sequest HT (A2)	Unambiguous	[K].NAGTIIDSGTVITR.[L]		1	1	A0A2G2YXJ9	A0A2G2YXJ9	0	3	0.4383	0	1	1	473.26	1417.77	1417.76	1.37	0.00065	HCD (High Energy Collision Dissociation)	MS2	9.90578	120	32.8271	8761	S2.raw	F2		3.24	0	0.02898	799986	32.85
		TRUE	High	Sequest HT (A2)	Unambiguous	[K].NAGTIIDSGTVITR.[L]		1	1	A0A2G2YXJ9	A0A2G2YXJ9	0	2	0.6177	0	1	1	709.389	1417.77	1417.76	4.38	0.0031	HCD (High Energy Collision Dissociation)	MS2	39.6062	120	32.8062	8846	S1.raw	F1		3.61	0	0.00375	645328	32.83
	TRUE	High	[R].LPSTAYNNLR.[S]			0.0866323	0	1	1	2	A0A2G2YXJ9	A0A2G2YXJ9 [373-382]	0	1148.61	0	0.717	0	116.5	83.5		High	High	High	0.002819	0.09869	3.07	27.83	R.LPSTAYNNLR.S	[373-382]		Used
		Checked	Confidence	Identifying Node	PSM Ambiguity	Annotated Sequence	Modifications	# Protein Groups	# Proteins	Master Protein Accessions	Protein Accessions	# Missed Cleavages	Charge	DeltaScore	DeltaCn	Rank	Search Engine Rank	m/z [Da]	MH+ [Da]	Theo. MH+ [Da]	DeltaM [ppm]	Deltam/z [Da]	Activation Type	MS Order	Isolation Interference [%]	Ion Inject Time [ms]	RT [min]	First Scan	Spectrum File	File ID	Quan Info	XCorr	Percolator q-Value	Percolator PEP	Precursor Abundance	Apex RT [min]
		TRUE	High	Sequest HT (A2)	Unambiguous	[R].LPSTAYNNLR.[S]		1	1	A0A2G2YXJ9	A0A2G2YXJ9	0	2	0.4978	0	1	1	574.806	1148.61	1148.61	-0.4	-0.00023	HCD (High Energy Collision Dissociation)	MS2	38.1047	120	27.9031	6961	S1.raw	F1		2.23	0	0.06735	180509	27.86
		TRUE	High	Sequest HT (A2)	Unambiguous	[R].LPSTAYNNLR.[S]		1	1	A0A2G2YXJ9	A0A2G2YXJ9	0	2	0.4853	0	1	1	574.806	1148.61	1148.61	-0.41	-0.00024	HCD (High Energy Collision Dissociation)	MS2	17.6604	120	27.7885	6802	S2.raw	F2		3.07	0.002819	0.09869	1.14065e+06	27.79
	TRUE	High	[K].VNLPVQPGISIGTGNYIVTIGIGTPK.[K]			0.0235855	0	1	1	1	A0A2G2YXJ9	A0A2G2YXJ9 [130-155]	0	2608.47	0	100			200		Not Found	High	High	0	0.01636	2.71	44.34	K.VNLPVQPGISIGTGNYIVTIGIGTPK.K	[130-155]		Used
		Checked	Confidence	Identifying Node	PSM Ambiguity	Annotated Sequence	Modifications	# Protein Groups	# Proteins	Master Protein Accessions	Protein Accessions	# Missed Cleavages	Charge	DeltaScore	DeltaCn	Rank	Search Engine Rank	m/z [Da]	MH+ [Da]	Theo. MH+ [Da]	DeltaM [ppm]	Deltam/z [Da]	Activation Type	MS Order	Isolation Interference [%]	Ion Inject Time [ms]	RT [min]	First Scan	Spectrum File	File ID	Quan Info	XCorr	Percolator q-Value	Percolator PEP	Precursor Abundance	Apex RT [min]
		TRUE	High	Sequest HT (A2)	Unambiguous	[K].VNLPVQPGISIGTGNYIVTIGIGTPK.[K]		1	1	A0A2G2YXJ9	A0A2G2YXJ9	0	3	0.69	0	1	1	870.162	2608.47	2608.47	-0.21	-0.00018	HCD (High Energy Collision Dissociation)	MS2	18.1338	120	44.2914	13175	S2.raw	F2		2.71	0	0.01636	231651	44.34
	TRUE	High	[K].TAGLIGLAR.[D]			0.034307	0	1	1	1	A0A2G2YXJ9	A0A2G2YXJ9 [271-279]	0	871.536	0	100			200		Not Found	High	High	0	0.0246	2.9	32.89	K.TAGLIGLAR.D	[271-279]		Used
		Checked	Confidence	Identifying Node	PSM Ambiguity	Annotated Sequence	Modifications	# Protein Groups	# Proteins	Master Protein Accessions	Protein Accessions	# Missed Cleavages	Charge	DeltaScore	DeltaCn	Rank	Search Engine Rank	m/z [Da]	MH+ [Da]	Theo. MH+ [Da]	DeltaM [ppm]	Deltam/z [Da]	Activation Type	MS Order	Isolation Interference [%]	Ion Inject Time [ms]	RT [min]	First Scan	Spectrum File	File ID	Quan Info	XCorr	Percolator q-Value	Percolator PEP	Precursor Abundance	Apex RT [min]
		TRUE	High	Sequest HT (A2)	Unambiguous	[K].TAGLIGLAR.[D]		1	1	A0A2G2YXJ9	A0A2G2YXJ9	0	2	0.4793	0	1	1	436.272	871.536	871.536	0.23	0.0001	HCD (High Energy Collision Dissociation)	MS2	16.7027	120	32.832	8763	S2.raw	F2		2.9	0	0.0246	1.72312e+06	32.89
	TRUE	High	[K].ALSISPMLFK.[N]	1xOxidation [M7]		0.14247	0.00352818	1	1	1	A0A2G2YXJ9	A0A2G2YXJ9 [349-358]	0	1122.62	0					No Quan Values	Not Found	High	High	0.002819	0.1161	2.72		K.ALSISPMLFK.N	[349-358]		Not Used
		Checked	Confidence	Identifying Node	PSM Ambiguity	Annotated Sequence	Modifications	# Protein Groups	# Proteins	Master Protein Accessions	Protein Accessions	# Missed Cleavages	Charge	DeltaScore	DeltaCn	Rank	Search Engine Rank	m/z [Da]	MH+ [Da]	Theo. MH+ [Da]	DeltaM [ppm]	Deltam/z [Da]	Activation Type	MS Order	Isolation Interference [%]	Ion Inject Time [ms]	RT [min]	First Scan	Spectrum File	File ID	Quan Info	XCorr	Percolator q-Value	Percolator PEP	Precursor Abundance	Apex RT [min]
		TRUE	High	Sequest HT (A2)	Unambiguous	[K].ALSISPmLFK.[N]	M7(Oxidation)	1	1	A0A2G2YXJ9	A0A2G2YXJ9	0	2	0.4338	0	1	1	561.816	1122.62	1122.62	0.95	0.00053	HCD (High Energy Collision Dissociation)	MS2	33.0329	120	38.1046	10846	S2.raw	F2		2.72	0.002819	0.1161
TRUE	High	Master Protein	A0A1U8G2S5	Polygalacturonase inhibitor 1 OS=Capsicum annuum OX=4072 GN=T459_06975 PE=4 SV=1	0	9.43	16	4	4	4	1	327	36.7	8.27	12.32	4			protein binding	Pf08263, Pf13855	107861456	LOC107861456	2		0	0.659	129.77	97.3	102.7	Peak Found	High
	Checked	Confidence	Annotated Sequence	Modifications	Modifications in Master Proteins	Qvality PEP	Qvality q-value	# Protein Groups	# Proteins	# PSMs	Master Protein Accessions	Positions in Master Proteins	# Missed Cleavages	Theo. MH+ [Da]	# Razor Quan Results	Abundance Ratio: (F2, Sample) / (F1, Control)	Abundance Ratio Variability [%]: (F2, Sample) / (F1, Control)	Abundances (Grouped): F1, Control	Abundances (Grouped): F2, Sample	Quan Info	Found in Sample: [S1] F1: Control, Control	Found in Sample: [S2] F2: Sample, Treated	Confidence (by Search Engine): Sequest HT	Percolator q-Value (by Search Engine): Sequest HT	Percolator PEP (by Search Engine): Sequest HT	XCorr (by Search Engine): Sequest HT	Top Apex RT [min]	Sequence in Protein	Positions in Protein	Peptide Group Modifications in Protein	Quan Usage
	TRUE	High	[K].LTGQIPESFGK.[F]			0.0263958	0	1	2	1	A0A1U8G2S5	A0A1U8G2S5 [176-186]	0	1176.63	0	0.154	0	173.3	26.7		Peak Found	High	High	0	0.01842	2.6	31.35	K.LTGQIPESFGK.F	[176-186]		Used
		Checked	Confidence	Identifying Node	PSM Ambiguity	Annotated Sequence	Modifications	# Protein Groups	# Proteins	Master Protein Accessions	Protein Accessions	# Missed Cleavages	Charge	DeltaScore	DeltaCn	Rank	Search Engine Rank	m/z [Da]	MH+ [Da]	Theo. MH+ [Da]	DeltaM [ppm]	Deltam/z [Da]	Activation Type	MS Order	Isolation Interference [%]	Ion Inject Time [ms]	RT [min]	First Scan	Spectrum File	File ID	Quan Info	XCorr	Percolator q-Value	Percolator PEP	Precursor Abundance	Apex RT [min]
		TRUE	High	Sequest HT (A2)	Unambiguous	[K].LTGQIPESFGK.[F]		1	2	A0A1U8G2S5	A0A059P565; A0A1U8G2S5	0	2	0.4692	0	1	1	588.817	1176.63	1176.63	0.17	0.0001	HCD (High Energy Collision Dissociation)	MS2	3.93668	120	31.327	8181	S2.raw	F2		2.6	0	0.01842	327604	31.35
	TRUE	High	[K].VELPESLTSLDLNHNR.[I]			2.21163e-05	0	1	2	1	A0A1U8G2S5	A0A1U8G2S5 [255-270]	0	1836.95	0	2.812	0	52.5	147.5		Peak Found	High	High	0	8.362e-06	4.92	37.28	K.VELPESLTSLDLNHNR.I	[255-270]		Used
		Checked	Confidence	Identifying Node	PSM Ambiguity	Annotated Sequence	Modifications	# Protein Groups	# Proteins	Master Protein Accessions	Protein Accessions	# Missed Cleavages	Charge	DeltaScore	DeltaCn	Rank	Search Engine Rank	m/z [Da]	MH+ [Da]	Theo. MH+ [Da]	DeltaM [ppm]	Deltam/z [Da]	Activation Type	MS Order	Isolation Interference [%]	Ion Inject Time [ms]	RT [min]	First Scan	Spectrum File	File ID	Quan Info	XCorr	Percolator q-Value	Percolator PEP	Precursor Abundance	Apex RT [min]
		TRUE	High	Sequest HT (A2)	Unambiguous	[K].VELPESLTSLDLNHNR.[I]		1	2	A0A1U8G2S5	A0A059P565; A0A1U8G2S5	0	3	0.6402	0	1	1	612.987	1836.95	1836.95	0.16	0.0001	HCD (High Energy Collision Dissociation)	MS2	7.94909	120	37.2279	10495	S2.raw	F2		4.92	0	8.362e-06	1.49281e+06	37.27
	TRUE	High	[K].CLCGSPLPDCK.[-]	3xCarbamidomethyl [C1; C3; C10]		0.0229067	0	1	1	1	A0A1U8G2S5	A0A1U8G2S5 [317-327]	0	1306.56	0	100			200		Not Found	High	High	0	0.01582	2.27	28.18	K.CLCGSPLPDCK.-	[317-327]		Used
		Checked	Confidence	Identifying Node	PSM Ambiguity	Annotated Sequence	Modifications	# Protein Groups	# Proteins	Master Protein Accessions	Protein Accessions	# Missed Cleavages	Charge	DeltaScore	DeltaCn	Rank	Search Engine Rank	m/z [Da]	MH+ [Da]	Theo. MH+ [Da]	DeltaM [ppm]	Deltam/z [Da]	Activation Type	MS Order	Isolation Interference [%]	Ion Inject Time [ms]	RT [min]	First Scan	Spectrum File	File ID	Quan Info	XCorr	Percolator q-Value	Percolator PEP	Precursor Abundance	Apex RT [min]
		TRUE	High	Sequest HT (A2)	Unambiguous	[K].cLcGSPLPDcK.[-]	C1(Carbamidomethyl); C3(Carbamidomethyl); C10(Carbamidomethyl)	1	1	A0A1U8G2S5	A0A1U8G2S5	0	2	0.6916	0	1	1	653.783	1306.56	1306.56	0.11	7e-05	HCD (High Energy Collision Dissociation)	MS2	49.9657	120	28.1972	6959	S2.raw	F2		2.27	0	0.01582	355892	28.18
	TRUE	High	[R].NKLEGDVSFLFGK.[DN]			0.182283	0.00352818	1	3	1	A0A1U8G2S5	A0A1U8G2S5 [222-234]	1	1453.77	0	100			200		Not Found	High	High	0.002819	0.1524	2.53	37.91	R.NKLEGDVSFLFGK.N	[222-234]		Used
		Checked	Confidence	Identifying Node	PSM Ambiguity	Annotated Sequence	Modifications	# Protein Groups	# Proteins	Master Protein Accessions	Protein Accessions	# Missed Cleavages	Charge	DeltaScore	DeltaCn	Rank	Search Engine Rank	m/z [Da]	MH+ [Da]	Theo. MH+ [Da]	DeltaM [ppm]	Deltam/z [Da]	Activation Type	MS Order	Isolation Interference [%]	Ion Inject Time [ms]	RT [min]	First Scan	Spectrum File	File ID	Quan Info	XCorr	Percolator q-Value	Percolator PEP	Precursor Abundance	Apex RT [min]
		TRUE	High	Sequest HT (A2)	Unambiguous	[R].NKLEGDVSFLFGK.[DN]		1	3	A0A1U8G2S5	A0A059P565; Q2P9N7; A0A1U8G2S5	1	3	0.4111	0	1	1	485.262	1453.77	1453.77	1.48	0.00072	HCD (High Energy Collision Dissociation)	MS2	6.46749	120	37.9587	10787	S2.raw	F2		2.53	0.002819	0.1524	624454	37.91
TRUE	High	Master Protein	A0A2G2YGW0	putative amidase C869.01 isoform X1 OS=Capsicum annuum OX=4072 GN=LOC107848059 PE=4 SV=1	0	9.343	12	6	6	2	1	506	54.2	9.09	14.44	6									2	5.69	0	11.8	188.2	Not Found	High
	Checked	Confidence	Annotated Sequence	Modifications	Modifications in Master Proteins	Qvality PEP	Qvality q-value	# Protein Groups	# Proteins	# PSMs	Master Protein Accessions	Positions in Master Proteins	# Missed Cleavages	Theo. MH+ [Da]	# Razor Quan Results	Abundance Ratio: (F2, Sample) / (F1, Control)	Abundance Ratio Variability [%]: (F2, Sample) / (F1, Control)	Abundances (Grouped): F1, Control	Abundances (Grouped): F2, Sample	Quan Info	Found in Sample: [S1] F1: Control, Control	Found in Sample: [S2] F2: Sample, Treated	Confidence (by Search Engine): Sequest HT	Percolator q-Value (by Search Engine): Sequest HT	Percolator PEP (by Search Engine): Sequest HT	XCorr (by Search Engine): Sequest HT	Top Apex RT [min]	Sequence in Protein	Positions in Protein	Peptide Group Modifications in Protein	Quan Usage
	TRUE	High	[K].SGVPFGISFGGLK.[G]			0.0838591	0	2	3	1	A0A2G2YGS4; A0A2G2YGW0	A0A2G2YGS4 [454-466]; A0A2G2YGW0 [466-478]	0	1265.69	0					No Quan Values	Not Found	High	High	0	0.06527	1.96		K.SGVPFGISFGGLK.G	[466-478]		Not Used
		Checked	Confidence	Identifying Node	PSM Ambiguity	Annotated Sequence	Modifications	# Protein Groups	# Proteins	Master Protein Accessions	Protein Accessions	# Missed Cleavages	Charge	DeltaScore	DeltaCn	Rank	Search Engine Rank	m/z [Da]	MH+ [Da]	Theo. MH+ [Da]	DeltaM [ppm]	Deltam/z [Da]	Activation Type	MS Order	Isolation Interference [%]	Ion Inject Time [ms]	RT [min]	First Scan	Spectrum File	File ID	Quan Info	XCorr	Percolator q-Value	Percolator PEP	Precursor Abundance	Apex RT [min]
		TRUE	High	Sequest HT (A2)	Unambiguous	[K].SGVPFGISFGGLK.[G]		2	3	A0A2G2YGS4; A0A2G2YGW0	A0A2G2YGS4; A0A2G2YGW0; A0A1U8EP89	0	2	0.6071	0	1	1	633.347	1265.69	1265.69	-1.97	-0.00125	HCD (High Energy Collision Dissociation)	MS2	25.6007	120	40.452	11758	S2.raw	F2		1.96	0	0.06527
	TRUE	High	[K].GIIEVNPDALFLADKADQEQK.[S]			0.00321541	0	1	1	1	A0A2G2YGW0	A0A2G2YGW0 [68-88]	1	2314.19	0	100			200		Not Found	High	High	0	0.001874	3.28	39.29	K.GIIEVNPDALFLADKADQEQK.S	[68-88]		Used
		Checked	Confidence	Identifying Node	PSM Ambiguity	Annotated Sequence	Modifications	# Protein Groups	# Proteins	Master Protein Accessions	Protein Accessions	# Missed Cleavages	Charge	DeltaScore	DeltaCn	Rank	Search Engine Rank	m/z [Da]	MH+ [Da]	Theo. MH+ [Da]	DeltaM [ppm]	Deltam/z [Da]	Activation Type	MS Order	Isolation Interference [%]	Ion Inject Time [ms]	RT [min]	First Scan	Spectrum File	File ID	Quan Info	XCorr	Percolator q-Value	Percolator PEP	Precursor Abundance	Apex RT [min]
		TRUE	High	Sequest HT (A2)	Unambiguous	[K].GIIEVNPDALFLADKADQEQK.[S]		1	1	A0A2G2YGW0	A0A2G2YGW0	1	3	0.5335	0	1	1	772.069	2314.19	2314.19	-0.66	-0.00051	HCD (High Energy Collision Dissociation)	MS2	14.9373	120	39.2585	11295	S2.raw	F2		3.28	0	0.001874	278469	39.29
	TRUE	High	[K].GIIEVNPDALFLADK.[A]			0.00394891	0	1	6	1	A0A2G2YGW0	A0A2G2YGW0 [68-82]	0	1614.87	0	100			200		Not Found	High	High	0	0.002343	3.07	42.8	K.GIIEVNPDALFLADK.A	[68-82]		Used
		Checked	Confidence	Identifying Node	PSM Ambiguity	Annotated Sequence	Modifications	# Protein Groups	# Proteins	Master Protein Accessions	Protein Accessions	# Missed Cleavages	Charge	DeltaScore	DeltaCn	Rank	Search Engine Rank	m/z [Da]	MH+ [Da]	Theo. MH+ [Da]	DeltaM [ppm]	Deltam/z [Da]	Activation Type	MS Order	Isolation Interference [%]	Ion Inject Time [ms]	RT [min]	First Scan	Spectrum File	File ID	Quan Info	XCorr	Percolator q-Value	Percolator PEP	Precursor Abundance	Apex RT [min]
		TRUE	High	Sequest HT (A2)	Unambiguous	[K].GIIEVNPDALFLADK.[A]		1	6	A0A2G2YGW0	A0A1U8ELX7; A0A2G2YGW0; A0A1U8EJK7; A0A1U8EVI5; A0A2G2YH98; A0A2G2YGS2	0	2	0.6156	0	1	1	807.941	1614.87	1614.87	0.34	0.00028	HCD (High Energy Collision Dissociation)	MS2	5.74786	120	42.7615	12638	S2.raw	F2		3.07	0	0.002343	1.29234e+06	42.8
	TRUE	High	[RK].AGVIPISHR.[QT]			0.118187	0.00352818	2	10	1	A0A2G2YGS4; A0A2G2YGW0	A0A2G2YGS4 [221-229]; A0A2G2YGW0 [233-241]	0	949.558	0	100			200	Shared	Not Found	High	High	0.002819	0.09499	1.68	23.92	R.AGVIPISHR.Q	[233-241]		Used
		Checked	Confidence	Identifying Node	PSM Ambiguity	Annotated Sequence	Modifications	# Protein Groups	# Proteins	Master Protein Accessions	Protein Accessions	# Missed Cleavages	Charge	DeltaScore	DeltaCn	Rank	Search Engine Rank	m/z [Da]	MH+ [Da]	Theo. MH+ [Da]	DeltaM [ppm]	Deltam/z [Da]	Activation Type	MS Order	Isolation Interference [%]	Ion Inject Time [ms]	RT [min]	First Scan	Spectrum File	File ID	Quan Info	XCorr	Percolator q-Value	Percolator PEP	Precursor Abundance	Apex RT [min]
		TRUE	High	Sequest HT (A2)	Unambiguous	[RK].AGVIPISHR.[QT]		2	10	A0A2G2YGS4; A0A2G2YGW0	A0A1U8EJL2; A0A1U8ELX7; A0A2G2YGS4; A0A2G2YGS5; A0A2G2YGW0; A0A1U8EJJ6; A0A1U8EJK7; A0A1U8EVI5; A0A2G2YH98; A0A1U8EP89	0	2	0.256	0	1	1	475.283	949.558	949.558	0.39	0.00019	HCD (High Energy Collision Dissociation)	MS2	25.0851	120	23.9357	5346	S2.raw	F2		1.68	0.002819	0.09499	134270	23.92
	TRUE	High	[R].SLADVIAFNK.[VI]			0.122027	0.00352818	2	10	1	A0A2G2YGS4; A0A2G2YGW0	A0A2G2YGS4 [362-371]; A0A2G2YGW0 [374-383]	0	1077.59	0					No Quan Values	Not Found	High	High	0.002819	0.09836	2.51		R.SLADVIAFNK.I	[374-383]		Not Used
		Checked	Confidence	Identifying Node	PSM Ambiguity	Annotated Sequence	Modifications	# Protein Groups	# Proteins	Master Protein Accessions	Protein Accessions	# Missed Cleavages	Charge	DeltaScore	DeltaCn	Rank	Search Engine Rank	m/z [Da]	MH+ [Da]	Theo. MH+ [Da]	DeltaM [ppm]	Deltam/z [Da]	Activation Type	MS Order	Isolation Interference [%]	Ion Inject Time [ms]	RT [min]	First Scan	Spectrum File	File ID	Quan Info	XCorr	Percolator q-Value	Percolator PEP	Precursor Abundance	Apex RT [min]
		TRUE	High	Sequest HT (A2)	Unambiguous	[R].SLADVIAFNK.[VI]		2	10	A0A2G2YGS4; A0A2G2YGW0	A0A1U8EJL2; A0A1U8ELX7; A0A2G2YGS4; A0A2G2YGW0; A0A1U8EJJ6; A0A1U8EJK7; A0A1U8EVI5; A0A2G2YH98; A0A1U8EP89; A0A2G2YGS2	0	2	0.4462	0	1	1	539.301	1077.59	1077.59	0.48	0.00026	HCD (High Energy Collision Dissociation)	MS2	32.3514	120	38.3532	10945	S2.raw	F2		2.51	0.002819	0.09836
	TRUE	High	[K].DLFGSNDIK.[TA]			0.201457	0.00352818	2	5	1	A0A2G2YGS4; A0A2G2YGW0	A0A2G2YGS4 [292-300]; A0A2G2YGW0 [304-312]	0	1008.5	0	5.69	0	29.9	170.1	Shared	Peak Found	High	High	0.002819	0.1695	1.94	35.41	K.DLFGSNDIK.A	[304-312]		Used
		Checked	Confidence	Identifying Node	PSM Ambiguity	Annotated Sequence	Modifications	# Protein Groups	# Proteins	Master Protein Accessions	Protein Accessions	# Missed Cleavages	Charge	DeltaScore	DeltaCn	Rank	Search Engine Rank	m/z [Da]	MH+ [Da]	Theo. MH+ [Da]	DeltaM [ppm]	Deltam/z [Da]	Activation Type	MS Order	Isolation Interference [%]	Ion Inject Time [ms]	RT [min]	First Scan	Spectrum File	File ID	Quan Info	XCorr	Percolator q-Value	Percolator PEP	Precursor Abundance	Apex RT [min]
		TRUE	High	Sequest HT (A2)	Unambiguous	[K].DLFGSNDIK.[TA]		2	5	A0A2G2YGS4; A0A2G2YGW0	A0A1U8EJL2; A0A2G2YGS4; A0A2G2YGW0; A0A1U8EJJ6; A0A1U8EP89	0	2	0.3814	0	1	1	504.753	1008.5	1008.5	-0.04	-2e-05	HCD (High Energy Collision Dissociation)	MS2	46.2654	120	35.1358	9664	S2.raw	F2		1.94	0.002819	0.1695	949584	35.18
TRUE	High	Master Protein	A0A1U8DUD4	subtilisin-like protease SBT1.9 OS=Capsicum annuum OX=4072 GN=LOC107839583 PE=4 SV=1	0	9.245	8	4	5	4	1	772	83.7	7.59	15.07	4	metabolic process		catalytic activity	Pf00082, Pf05922	107839583	LOC107839583	1		0	3.355	0	27.6	172.4	Peak Found	High
	Checked	Confidence	Annotated Sequence	Modifications	Modifications in Master Proteins	Qvality PEP	Qvality q-value	# Protein Groups	# Proteins	# PSMs	Master Protein Accessions	Positions in Master Proteins	# Missed Cleavages	Theo. MH+ [Da]	# Razor Quan Results	Abundance Ratio: (F2, Sample) / (F1, Control)	Abundance Ratio Variability [%]: (F2, Sample) / (F1, Control)	Abundances (Grouped): F1, Control	Abundances (Grouped): F2, Sample	Quan Info	Found in Sample: [S1] F1: Control, Control	Found in Sample: [S2] F2: Sample, Treated	Confidence (by Search Engine): Sequest HT	Percolator q-Value (by Search Engine): Sequest HT	Percolator PEP (by Search Engine): Sequest HT	XCorr (by Search Engine): Sequest HT	Top Apex RT [min]	Sequence in Protein	Positions in Protein	Peptide Group Modifications in Protein	Quan Usage
	TRUE	High	[R].NVGSITWVEENGK.[H]			0.00277641	0	1	2	1	A0A1U8DUD4	A0A1U8DUD4 [741-753]	0	1432.71	0					No Quan Values	Not Found	High	High	0	0.001596	3.26		R.NVGSITWVEENGK.H	[741-753]		Not Used
		Checked	Confidence	Identifying Node	PSM Ambiguity	Annotated Sequence	Modifications	# Protein Groups	# Proteins	Master Protein Accessions	Protein Accessions	# Missed Cleavages	Charge	DeltaScore	DeltaCn	Rank	Search Engine Rank	m/z [Da]	MH+ [Da]	Theo. MH+ [Da]	DeltaM [ppm]	Deltam/z [Da]	Activation Type	MS Order	Isolation Interference [%]	Ion Inject Time [ms]	RT [min]	First Scan	Spectrum File	File ID	Quan Info	XCorr	Percolator q-Value	Percolator PEP	Precursor Abundance	Apex RT [min]
		TRUE	High	Sequest HT (A2)	Unambiguous	[R].NVGSITWVEENGK.[H]		1	2	A0A1U8DUD4	A0A2G3AKE2; A0A1U8DUD4	0	2	0.6656	0	1	1	716.857	1432.71	1432.71	-0.03	-2e-05	HCD (High Energy Collision Dissociation)	MS2	23.0959	120	34.0556	9240	S2.raw	F2		3.26	0	0.001596
	TRUE	High	[K].TLATCDSDELSQVPDPER.[T]	1xCarbamidomethyl [C5]		0.00239731	0	1	2	2	A0A1U8DUD4	A0A1U8DUD4 [380-397]	0	2032.91	0	3.355	0	45.9	154.1		Peak Found	High	High	0	0.05136	3.42	33.29	K.TLATCDSDELSQVPDPER.T	[380-397]		Used
		Checked	Confidence	Identifying Node	PSM Ambiguity	Annotated Sequence	Modifications	# Protein Groups	# Proteins	Master Protein Accessions	Protein Accessions	# Missed Cleavages	Charge	DeltaScore	DeltaCn	Rank	Search Engine Rank	m/z [Da]	MH+ [Da]	Theo. MH+ [Da]	DeltaM [ppm]	Deltam/z [Da]	Activation Type	MS Order	Isolation Interference [%]	Ion Inject Time [ms]	RT [min]	First Scan	Spectrum File	File ID	Quan Info	XCorr	Percolator q-Value	Percolator PEP	Precursor Abundance	Apex RT [min]
		TRUE	High	Sequest HT (A2)	Unambiguous	[K].TLATcDSDELSQVPDPER.[T]	C5(Carbamidomethyl)	1	2	A0A1U8DUD4	A0A2G3AKE2; A0A1U8DUD4	0	2	0.7057	0	1	1	1016.96	2032.91	2032.91	0.63	0.00064	HCD (High Energy Collision Dissociation)	MS2	6.70054	120	33.3218	8954	S2.raw	F2		2.82	0	0.00136	482949	33.3
		TRUE	High	Sequest HT (A2)	Unambiguous	[K].TLATcDSDELSQVPDPER.[T]	C5(Carbamidomethyl)	1	2	A0A1U8DUD4	A0A2G3AKE2; A0A1U8DUD4	0	3	0.5614	0	1	1	678.309	2032.91	2032.91	0.09	6e-05	HCD (High Energy Collision Dissociation)	MS2	22.0445	120	33.2697	8934	S2.raw	F2		3.42	0	0.05136	602007	33.3
	TRUE	High	[R].DTGGHGTHCASTAAGNFAK.[G]	1xCarbamidomethyl [C9]		0.0785663	0	1	2	1	A0A1U8DUD4	A0A1U8DUD4 [213-231]	0	1859.81	0	100			200		Not Found	High	High	0	0.0606	3.23	19.12	R.DTGGHGTHCASTAAGNFAK.G	[213-231]		Used
		Checked	Confidence	Identifying Node	PSM Ambiguity	Annotated Sequence	Modifications	# Protein Groups	# Proteins	Master Protein Accessions	Protein Accessions	# Missed Cleavages	Charge	DeltaScore	DeltaCn	Rank	Search Engine Rank	m/z [Da]	MH+ [Da]	Theo. MH+ [Da]	DeltaM [ppm]	Deltam/z [Da]	Activation Type	MS Order	Isolation Interference [%]	Ion Inject Time [ms]	RT [min]	First Scan	Spectrum File	File ID	Quan Info	XCorr	Percolator q-Value	Percolator PEP	Precursor Abundance	Apex RT [min]
		TRUE	High	Sequest HT (A2)	Unambiguous	[R].DTGGHGTHcASTAAGNFAK.[G]	C9(Carbamidomethyl)	1	2	A0A1U8DUD4	A0A2G3AKE2; A0A1U8DUD4	0	4	0.6471	0	1	1	465.708	1859.81	1859.81	0.36	0.00017	HCD (High Energy Collision Dissociation)	MS2	11.4327	120	19.1293	3592	S2.raw	F2		3.23	0	0.0606	148579	19.12
	TRUE	High	[R].TLTNVGEGR.[A]			0.106052	0.00352818	1	2	1	A0A1U8DUD4	A0A1U8DUD4 [685-693]	0	946.495	0	100			200		Not Found	High	High	0.002819	0.08417	2.34	21.45	R.TLTNVGEGR.A	[685-693]		Used
		Checked	Confidence	Identifying Node	PSM Ambiguity	Annotated Sequence	Modifications	# Protein Groups	# Proteins	Master Protein Accessions	Protein Accessions	# Missed Cleavages	Charge	DeltaScore	DeltaCn	Rank	Search Engine Rank	m/z [Da]	MH+ [Da]	Theo. MH+ [Da]	DeltaM [ppm]	Deltam/z [Da]	Activation Type	MS Order	Isolation Interference [%]	Ion Inject Time [ms]	RT [min]	First Scan	Spectrum File	File ID	Quan Info	XCorr	Percolator q-Value	Percolator PEP	Precursor Abundance	Apex RT [min]
		TRUE	High	Sequest HT (A2)	Unambiguous	[R].TLTNVGEGR.[A]		1	2	A0A1U8DUD4	A0A2G3AKE2; A0A1U8DUD4	0	2	0.5214	0	1	1	473.751	946.496	946.495	0.32	0.00015	HCD (High Energy Collision Dissociation)	MS2	55.3877	120	21.3941	4427	S2.raw	F2		2.34	0.002819	0.08417	789132	21.45
TRUE	High	Master Protein	A0A1U8H8C8	flower-specific defensin-like OS=Capsicum annuum OX=4072 GN=LOC107877541 PE=4 SV=1	0	9.12	27	3	5	3	1	84	9.5	8.24	16.51	3	defense response;response to stimulus	extracellular		Pf00304	107877541	LOC107877541	7		0	1.794	34.25	58.9	141.1	High	High
	Checked	Confidence	Annotated Sequence	Modifications	Modifications in Master Proteins	Qvality PEP	Qvality q-value	# Protein Groups	# Proteins	# PSMs	Master Protein Accessions	Positions in Master Proteins	# Missed Cleavages	Theo. MH+ [Da]	# Razor Quan Results	Abundance Ratio: (F2, Sample) / (F1, Control)	Abundance Ratio Variability [%]: (F2, Sample) / (F1, Control)	Abundances (Grouped): F1, Control	Abundances (Grouped): F2, Sample	Quan Info	Found in Sample: [S1] F1: Control, Control	Found in Sample: [S2] F2: Sample, Treated	Confidence (by Search Engine): Sequest HT	Percolator q-Value (by Search Engine): Sequest HT	Percolator PEP (by Search Engine): Sequest HT	XCorr (by Search Engine): Sequest HT	Top Apex RT [min]	Sequence in Protein	Positions in Protein	Peptide Group Modifications in Protein	Quan Usage
	TRUE	High	[K].YEDGHCFTILSK.[C]	1xCarbamidomethyl [C6]		0.00825673	0	1	4	2	A0A1U8H8C8	A0A1U8H8C8 [55-66]	0	1469.67	0	2.256	0	61.4	138.6		Peak Found	High	High	0	0.005218	3.97	31.26	K.YEDGHCFTILSK.C	[55-66]		Used
		Checked	Confidence	Identifying Node	PSM Ambiguity	Annotated Sequence	Modifications	# Protein Groups	# Proteins	Master Protein Accessions	Protein Accessions	# Missed Cleavages	Charge	DeltaScore	DeltaCn	Rank	Search Engine Rank	m/z [Da]	MH+ [Da]	Theo. MH+ [Da]	DeltaM [ppm]	Deltam/z [Da]	Activation Type	MS Order	Isolation Interference [%]	Ion Inject Time [ms]	RT [min]	First Scan	Spectrum File	File ID	Quan Info	XCorr	Percolator q-Value	Percolator PEP	Precursor Abundance	Apex RT [min]
		TRUE	High	Sequest HT (A2)	Unambiguous	[K].YEDGHcFTILSK.[C]	C6(Carbamidomethyl)	1	4	A0A1U8H8C8	Q9SEM4; A0A1U8H8C8; Q9SEM1; B2CZJ5	0	2	0.6448	0	1	1	735.34	1469.67	1469.67	-0.45	-0.00033	HCD (High Energy Collision Dissociation)	MS2	13.062	120	31.2024	8132	S2.raw	F2		3.97	0	0.005218	1.20946e+06	31.24
		TRUE	High	Sequest HT (A2)	Unambiguous	[K].YEDGHcFTILSK.[C]	C6(Carbamidomethyl)	1	4	A0A1U8H8C8	Q9SEM4; A0A1U8H8C8; Q9SEM1; B2CZJ5	0	3	0.6565	0	1	1	490.563	1469.67	1469.67	0.52	0.00025	HCD (High Energy Collision Dissociation)	MS2	9.84109	82.198	31.1925	8128	S2.raw	F2		3.29	0	0.01773	7644560	31.24
	TRUE	High	[K].EKYEDGHCFTILSK.[C]	1xCarbamidomethyl [C8]		0.0119843	0	1	4	2	A0A1U8H8C8	A0A1U8H8C8 [53-66]	1	1726.81	0	100			200		Not Found	High	High	0	0.02178	3.77	28.43	K.EKYEDGHCFTILSK.C	[53-66]		Used
		Checked	Confidence	Identifying Node	PSM Ambiguity	Annotated Sequence	Modifications	# Protein Groups	# Proteins	Master Protein Accessions	Protein Accessions	# Missed Cleavages	Charge	DeltaScore	DeltaCn	Rank	Search Engine Rank	m/z [Da]	MH+ [Da]	Theo. MH+ [Da]	DeltaM [ppm]	Deltam/z [Da]	Activation Type	MS Order	Isolation Interference [%]	Ion Inject Time [ms]	RT [min]	First Scan	Spectrum File	File ID	Quan Info	XCorr	Percolator q-Value	Percolator PEP	Precursor Abundance	Apex RT [min]
		TRUE	High	Sequest HT (A2)	Unambiguous	[K].EKYEDGHcFTILSK.[C]	C8(Carbamidomethyl)	1	4	A0A1U8H8C8	Q9SEM4; A0A1U8H8C8; Q9SEM1; B2CZJ5	1	2	0.6333	0	1	1	863.91	1726.81	1726.81	0.95	0.00082	HCD (High Energy Collision Dissociation)	MS2	9.19364	120	28.3904	7035	S2.raw	F2		2.7	0	0.007805	599030	28.43
		TRUE	High	Sequest HT (A2)	Unambiguous	[K].EKYEDGHcFTILSK.[C]	C8(Carbamidomethyl)	1	4	A0A1U8H8C8	Q9SEM4; A0A1U8H8C8; Q9SEM1; B2CZJ5	1	3	0.5889	0	1	1	576.275	1726.81	1726.81	-0.09	-5e-05	HCD (High Energy Collision Dissociation)	MS2	10.5687	120	28.3616	7024	S2.raw	F2		3.77	0	0.02178	5.25531e+06	28.43
	TRUE	High	[K].CSSDPLCQK.[L]	2xCarbamidomethyl [C1; C7]		0.0637626	0	1	4	1	A0A1U8H8C8	A0A1U8H8C8 [39-47]	0	1094.46	0	1.427	0	82.4	117.6		High	Peak Found	High	0	0.04822	2.78	22.02	K.CSSDPLCQK.L	[39-47]		Used
		Checked	Confidence	Identifying Node	PSM Ambiguity	Annotated Sequence	Modifications	# Protein Groups	# Proteins	Master Protein Accessions	Protein Accessions	# Missed Cleavages	Charge	DeltaScore	DeltaCn	Rank	Search Engine Rank	m/z [Da]	MH+ [Da]	Theo. MH+ [Da]	DeltaM [ppm]	Deltam/z [Da]	Activation Type	MS Order	Isolation Interference [%]	Ion Inject Time [ms]	RT [min]	First Scan	Spectrum File	File ID	Quan Info	XCorr	Percolator q-Value	Percolator PEP	Precursor Abundance	Apex RT [min]
		TRUE	High	Sequest HT (A2)	Unambiguous	[K].cSSDPLcQK.[L]	C1(Carbamidomethyl); C7(Carbamidomethyl)	1	4	A0A1U8H8C8	Q9SEM4; A0A1U8H8C8; Q9SEM1; B2CZJ5	0	2	0.7374	0	1	1	547.734	1094.46	1094.46	-0.34	-0.00018	HCD (High Energy Collision Dissociation)	MS2	26.7612	120	21.9256	4697	S1.raw	F1		2.78	0	0.04822	623567	22.08
TRUE	High	Master Protein	A0A2G2ZCU6	miraculin-like OS=Capsicum annuum OX=4072 GN=LOC107874698 PE=4 SV=1	0	8.843	28	4	5	3	1	212	23.5	8.95	15.31	4									1	0.419	5	108	92	Peak Found	High
	Checked	Confidence	Annotated Sequence	Modifications	Modifications in Master Proteins	Qvality PEP	Qvality q-value	# Protein Groups	# Proteins	# PSMs	Master Protein Accessions	Positions in Master Proteins	# Missed Cleavages	Theo. MH+ [Da]	# Razor Quan Results	Abundance Ratio: (F2, Sample) / (F1, Control)	Abundance Ratio Variability [%]: (F2, Sample) / (F1, Control)	Abundances (Grouped): F1, Control	Abundances (Grouped): F2, Sample	Quan Info	Found in Sample: [S1] F1: Control, Control	Found in Sample: [S2] F2: Sample, Treated	Confidence (by Search Engine): Sequest HT	Percolator q-Value (by Search Engine): Sequest HT	Percolator PEP (by Search Engine): Sequest HT	XCorr (by Search Engine): Sequest HT	Top Apex RT [min]	Sequence in Protein	Positions in Protein	Peptide Group Modifications in Protein	Quan Usage
	TRUE	High	[K].QYFVVTGGVEGNPGR.[E]			0.00839621	0	2	2	1	A0A2G2ZD03; A0A2G2ZCU6	A0A2G2ZD03 [128-142]; A0A2G2ZCU6 [137-151]	0	1579.79	0	0.346	0	148.6	51.4	Shared	Peak Found	High	High	0	0.005315	3.65	33.35	K.QYFVVTGGVEGNPGR.E	[137-151]		Used
		Checked	Confidence	Identifying Node	PSM Ambiguity	Annotated Sequence	Modifications	# Protein Groups	# Proteins	Master Protein Accessions	Protein Accessions	# Missed Cleavages	Charge	DeltaScore	DeltaCn	Rank	Search Engine Rank	m/z [Da]	MH+ [Da]	Theo. MH+ [Da]	DeltaM [ppm]	Deltam/z [Da]	Activation Type	MS Order	Isolation Interference [%]	Ion Inject Time [ms]	RT [min]	First Scan	Spectrum File	File ID	Quan Info	XCorr	Percolator q-Value	Percolator PEP	Precursor Abundance	Apex RT [min]
		TRUE	High	Sequest HT (A2)	Unambiguous	[K].QYFVVTGGVEGNPGR.[E]		2	2	A0A2G2ZD03; A0A2G2ZCU6	A0A2G2ZD03; A0A2G2ZCU6	0	2	0.7479	0	1	1	790.397	1579.79	1579.79	0.85	0.00067	HCD (High Energy Collision Dissociation)	MS2	0	120	33.9935	9216	S2.raw	F2		3.65	0	0.005315	386203	34.04
	TRUE	High	[K].VQAGPNYFILPVIR.[G]			0.0129217	0	1	1	1	A0A2G2ZCU6	A0A2G2ZCU6 [45-58]	0	1586.91	0	100			200		Not Found	High	High	0	0.008475	2.94	42.38	K.VQAGPNYFILPVIR.G	[45-58]		Used
		Checked	Confidence	Identifying Node	PSM Ambiguity	Annotated Sequence	Modifications	# Protein Groups	# Proteins	Master Protein Accessions	Protein Accessions	# Missed Cleavages	Charge	DeltaScore	DeltaCn	Rank	Search Engine Rank	m/z [Da]	MH+ [Da]	Theo. MH+ [Da]	DeltaM [ppm]	Deltam/z [Da]	Activation Type	MS Order	Isolation Interference [%]	Ion Inject Time [ms]	RT [min]	First Scan	Spectrum File	File ID	Quan Info	XCorr	Percolator q-Value	Percolator PEP	Precursor Abundance	Apex RT [min]
		TRUE	High	Sequest HT (A2)	Unambiguous	[K].VQAGPNYFILPVIR.[G]		1	1	A0A2G2ZCU6	A0A2G2ZCU6	0	2	0.6429	0	1	1	793.956	1586.9	1586.91	-0.6	-0.00047	HCD (High Energy Collision Dissociation)	MS2	19.0859	120	42.387	12494	S2.raw	F2		2.94	0	0.008475	109094	42.38
	TRUE	High	[R].DIIQEANEVQQGLPVVFTR.[V]			0.012085	0	1	1	2	A0A2G2ZCU6	A0A2G2ZCU6 [78-96]	0	2156.13	0	100			200		Not Found	High	High	0	0.007882	3.53	44.18	R.DIIQEANEVQQGLPVVFTR.V	[78-96]		Used
		Checked	Confidence	Identifying Node	PSM Ambiguity	Annotated Sequence	Modifications	# Protein Groups	# Proteins	Master Protein Accessions	Protein Accessions	# Missed Cleavages	Charge	DeltaScore	DeltaCn	Rank	Search Engine Rank	m/z [Da]	MH+ [Da]	Theo. MH+ [Da]	DeltaM [ppm]	Deltam/z [Da]	Activation Type	MS Order	Isolation Interference [%]	Ion Inject Time [ms]	RT [min]	First Scan	Spectrum File	File ID	Quan Info	XCorr	Percolator q-Value	Percolator PEP	Precursor Abundance	Apex RT [min]
		TRUE	High	Sequest HT (A2)	Unambiguous	[R].DIIQEANEVQQGLPVVFTR.[V]		1	1	A0A2G2ZCU6	A0A2G2ZCU6	0	3	0.6465	0	1	1	719.381	2156.13	2156.13	-2.9	-0.00208	HCD (High Energy Collision Dissociation)	MS2	13.0997	120	44.1048	13107	S2.raw	F2		3.31	0	0.01745	672672	44.18
		TRUE	High	Sequest HT (A2)	Unambiguous	[R].DIIQEANEVQQGLPVVFTR.[V]		1	1	A0A2G2ZCU6	A0A2G2ZCU6	0	2	0.7535	0	1	1	1078.57	2156.14	2156.13	1.05	0.00113	HCD (High Energy Collision Dissociation)	MS2	0	120	44.1302	13115	S2.raw	F2		3.53	0	0.007882	269939	44.19
	TRUE	High	[K].DVGIFNMDGVR.[F]	1xOxidation [M7]		0.267754	0.00855505	1	1	1	A0A2G2ZCU6	A0A2G2ZCU6 [185-195]	0	1238.58	0	0.507	0	132.7	67.3		Peak Found	High	High	0.006818	0.2315	1.88	35.88	K.DVGIFNMDGVR.F	[185-195]		Used
		Checked	Confidence	Identifying Node	PSM Ambiguity	Annotated Sequence	Modifications	# Protein Groups	# Proteins	Master Protein Accessions	Protein Accessions	# Missed Cleavages	Charge	DeltaScore	DeltaCn	Rank	Search Engine Rank	m/z [Da]	MH+ [Da]	Theo. MH+ [Da]	DeltaM [ppm]	Deltam/z [Da]	Activation Type	MS Order	Isolation Interference [%]	Ion Inject Time [ms]	RT [min]	First Scan	Spectrum File	File ID	Quan Info	XCorr	Percolator q-Value	Percolator PEP	Precursor Abundance	Apex RT [min]
		TRUE	High	Sequest HT (A2)	Unambiguous	[K].DVGIFNmDGVR.[F]	M7(Oxidation)	1	1	A0A2G2ZCU6	A0A2G2ZCU6	0	2	0.4734	0	1	1	619.796	1238.58	1238.58	0.51	0.00031	HCD (High Energy Collision Dissociation)	MS2	71.1557	120	35.9022	9968	S2.raw	F2		1.88	0.006818	0.2315	718804	35.92
TRUE	High	Master Protein	A0A2G2YGS4	Uncharacterized protein OS=Capsicum annuum OX=4072 GN=T459_28440 PE=4 SV=1	0	8.716	16	6	6	2	1	502	53.7	8.63	12.69	6									0	100			200	Not Found	High
	Checked	Confidence	Annotated Sequence	Modifications	Modifications in Master Proteins	Qvality PEP	Qvality q-value	# Protein Groups	# Proteins	# PSMs	Master Protein Accessions	Positions in Master Proteins	# Missed Cleavages	Theo. MH+ [Da]	# Razor Quan Results	Abundance Ratio: (F2, Sample) / (F1, Control)	Abundance Ratio Variability [%]: (F2, Sample) / (F1, Control)	Abundances (Grouped): F1, Control	Abundances (Grouped): F2, Sample	Quan Info	Found in Sample: [S1] F1: Control, Control	Found in Sample: [S2] F2: Sample, Treated	Confidence (by Search Engine): Sequest HT	Percolator q-Value (by Search Engine): Sequest HT	Percolator PEP (by Search Engine): Sequest HT	XCorr (by Search Engine): Sequest HT	Top Apex RT [min]	Sequence in Protein	Positions in Protein	Peptide Group Modifications in Protein	Quan Usage
	TRUE	High	[K].SGVPFGISFGGLK.[G]			0.0838591	0	2	3	1	A0A2G2YGS4; A0A2G2YGW0	A0A2G2YGS4 [454-466]; A0A2G2YGW0 [466-478]	0	1265.69	0					No Quan Values	Not Found	High	High	0	0.06527	1.96		K.SGVPFGISFGGLK.G	[454-466]		Not Used
		Checked	Confidence	Identifying Node	PSM Ambiguity	Annotated Sequence	Modifications	# Protein Groups	# Proteins	Master Protein Accessions	Protein Accessions	# Missed Cleavages	Charge	DeltaScore	DeltaCn	Rank	Search Engine Rank	m/z [Da]	MH+ [Da]	Theo. MH+ [Da]	DeltaM [ppm]	Deltam/z [Da]	Activation Type	MS Order	Isolation Interference [%]	Ion Inject Time [ms]	RT [min]	First Scan	Spectrum File	File ID	Quan Info	XCorr	Percolator q-Value	Percolator PEP	Precursor Abundance	Apex RT [min]
[truncated: 1,221 more rows]
